# Supplementary material for: Novel subpopulations in date palm (Phoenix dactylifera) identified by population-wide organellar genome sequencing
Source: BMC Genomics. 2019 Jun 17;20:498. doi: 10.1186/s12864-019-5834-7 (PMC6580582; doi:10.1186/s12864-019-5834-7)
Supplement: Supplementary file 1 — Cultivar Information. Table containing information on date palm cultivars analyzed in this study. (XLSX 17 kb) [file 12864_2019_5834_MOESM1_ESM.xlsx]

## Sheet: Sheet1
Supplementary Table 1 of Mahmoud et al.
Date Palm and Palm Sample utilized in this study
AG1: Arabian Gulf Haplotye 1, AG2: Arabian Gulf Haplotype 2, NA1: North Africa Haplotype 1, NA2: North Africa Haplotype 2, NA1T: North Africa Haplotype 1 with single variant found in "Thoory" cultivar and derivatives
Number	ID	sample type	cultivar	Country of Production	Haplotype
1	01-ASL-AE	fruit	Aseela	UAE	AG1
2	02-PRM1-IR	fruit	Piarom, Grade 1	Iran	AG1
3	04-RB-IR	fruit	Rabee	Iran	AG2
4	05-KHS-IR	fruit	Khasoy	Iran	AG2
5	06-YSH-AE	fruit	Ayash	UAE	AG1
6	07-MTZ-AE	fruit	Mumtaza	UAE	AG1
7	08-NWDR-AE	fruit	Nawader	UAE	AG1
8	09-ZML-KSA	fruit	Zamlee	KSA	AG1
9	10-SHSH-AE	fruit	Sheshe	UAE	AG2
10	11-MNF-AE	fruit	Menefi	UAE	AG1
11	12- BRN-AE	fruit	Berni	UAE	AG1
12	13-MBR-AE	fruit	Ambara	UAE	AG1
13	14-SLTN-AE	fruit	Sultana	UAE	AG2
14	15-JBR-AE	fruit	Jabri	UAE	AG2
15	16-BMN-AE	fruit	BuMaan	UAE	AG1
16	17-SFWN-AE	fruit	Safawin	UAE	AG1
17	18-SD-EG	fruit	Saeedi	Egypt	AG1
18	19-GG-EG	fruit	Gagee	Egypt	NA1
19	20-GHZL-EG	fruit	Ghazelee	Egypt	NA1
20	21-MLKB-EG	fruit	Malakabi	Egypt	NA1
21	22-BRM-IQ	fruit	Ibrahim ( Iraqi Ajwa)	Iraq	AG1
22	23-MLMD-IQ	fruit	Um Alamod	Iraq	AG1
23	24-KHYR-IQ	fruit	Khiyara	Iraq	AG1
24	25-BRN-PK	fruit	Barani	Pakistan	NA1
25	26-SNGL-PK	fruit	Sangol	Pakistan	AG1
26	27-ASL-PK	fruit	Aseel	Pakistan	AG1
27	28-GRTH-PK	fruit	Gorakh	Pakistan	NA1
28	29-ZYK-PK	fruit	Zayaki	Pakistan	NA1
29	30-BRML-LY	fruit	Burmeel	Libya	NA1
30	31-BRN-LY	fruit	Berni	Libya	NA1
31	32-ABL-LY	fruit	Abel	Libya	NA1
32	34-SGDR-SA	fruit	Sagai dry	KSA	AG1
33	35-KHDR-SA	fruit	Khudry	KSA	AG1
34	36-AJWM-SA	fruit	Ajwa medina	KSA	AG1
35	37-SFWM-SA	fruit	Safawi - medina	KSA	AG1
36	38-SGR-SA	fruit	Sagai - Rotab	KSA	AG1
37	39-RSHDY-SA	fruit	Rushydia	KSA	AG1
38	40-NBTST-SA	fruit	Naboot Sultan	KSA	AG1
39	41-SFR-SA	fruit	Sufri	KSA	AG1
40	42-SHSHR-SA	fruit	Shieshi Rotab	KSA	AG2
41	43-KHLS-QA	fruit	khlas	Qatar	AG1
42	44-MBRM-SA	fruit	Mabroom	KSA	AG1
43	45-MDJL-SA	fruit	Medjoul	KSA	NA1
44	46-NBTL-SA	fruit	Naboot Ali	KSA	AG1
45	47-AMBRM-SA	fruit	Amber - medina	KSA	AG1
46	48-MBRM-QA	fruit	Mabroom	Qatar	AG1
47	49-SKR-QA	fruit	Sukary	Qatar	AG1
48	50-KHDR-QA	fruit	Khudry	Qatar	AG2
49	51-DRDT-QA	fruit	Dried dates	Qatar	AG2
50	52-SFR-QA	fruit	Sufri	Qatar	AG1
51	53-SFW-SA	fruit	Safawi	KSA	AG2
52	54-MBRM-SA	fruit	Mabroom	KSA	AG1
53	55-KHNZ-SA	fruit	Kheneizi	KSA	AG2
54	56-SQ-QA	fruit	Suqai	Qatar	AG1
55	57-SFW-SA	fruit	Safawi	KSA	AG1
56	58-AG-AE	fruit	Sagai	UAE	AG1
57	60-ALG-TN	fruit	Allig	Tunisia	NA1
58	61-HMRT-TN	fruit	Hamrata	Tunisia	NA1
59	62-GRNJ-TN	fruit	Grenja	Tunisia	NA1
60	63-NFRD-TN	fruit	Nefred	Tunisia	NA2
61	64-DGTNR-TN	fruit	Deglet Nour	Tunisia	NA2
62	69-MDJL-US	fruit	Medjoul	USA	NA1
63	70-SKR-SA	fruit	Sukkary	KSA	AG1
64	71-FGGHD-MA	fruit	Fegous-ghlid	Morocco	NA1
65	72-MJLA-MA	fruit	Majhool AA	Morocco	NA1
66	73-JHL-MA	fruit	Jihl	Morocco	AG1
67	74-TDMN-MA	fruit	Tadment	Morocco	AG1
68	75-SYR-MA	fruit	Sayer	Morocco	NA1
69	76-MJSR-EG	fruit	Mjassar	Egypt	AG1
70	77-HFS-MA	fruit	Hafs	Morocco	NA1
71	78-BZGZ-MA	fruit	Bouzagza	Morocco	NA1
72	79-BKHD-MA	fruit	Boukhanda	Morocco	NA1
73	80-AGA-MA	fruit	Agalid	Morocco	AG1
74	81-LKL-MA	fruit	Lakhal	Morocco	NA1
75	82-NJD-MA	fruit	Najda	Morocco	AG1
76	83-WRDN-MA	fruit	Wahardan	Morocco	AG1
77	84-BDJJ-MA	fruit	Bid-djaj	Morocco	NA1
78	85-AZGHZ-MA	fruit	Azaghzaw	Morocco	NA1
79	86-BSLKH-MA	fruit	Bouslikh	Morocco	NA1
80	87-TZGRT-MA	fruit	Tazgaghzt	Morocco	NA1
81	88-TMRT-MA	fruit	Tamaright 2	Morocco	NA1
82	89-KLMR-MA	fruit	khalt-lhammar	Morocco	NA2
83	90-MJL-MA	fruit	Mejhool	Morocco	NA1
84	91-BLZT-MA	fruit	Belahzit	Morocco	NA1
85	92-SHTW-MA	fruit	Shetwia	Morocco	AG1
86	93-BSDN-MA	fruit	Booserdoon	Morocco	NA1
87	94-MKRM-MA	fruit	Mkarmesh	Morocco	NA1
88	95-KLMK-MA	fruit	Khalt-maalek	Morocco	NA1
89	96-BKR-MA	fruit	Bekri-khder	Morocco	NA1
90	97-THMT-MA	fruit	Tahmoot 2	Morocco	AG1
91	98-BFGS-MA	fruit	Boufegous rqiq	Morocco	NA1
92	99-MJN-MA	fruit	Maajoun	Morocco	NA1
93	100-BSKR-MA	fruit	Boussakri	Morocco	NA1
94	101-ADM-MA	fruit	Admoo	Morocco	NA1
95	102-KLYS-MA	fruit	khalt-yabis	Morocco	NA1
96	103- TZW-MA	fruit	Tarzawa	Morocco	AG1
97	104-BZKR-MA	fruit	Boozekri	Morocco	NA1
98	105-ZGHL-EG	fruit	Zaghlool	Egypt	NA2
99	106-TFNY-DZ	fruit	Teeflahny	Algeria	NA1
100	107-AGR-DZ	fruit	Agar	Algeria	NA1
101	108-DGBD-DZ	fruit	Deglet Bayda	Algeria	NA1
102	109-DGNH-DZ	fruit	Deglet Nour Hourra	Algeria	NA2
103	110-TKBS-DZ	fruit	Takerboosh	Algeria	NA1
104	111-TNSR-DZ	fruit	Teenasar	Algeria	NA1
105	112-ADAL-DZ	fruit	Adam adaalee	Algeria	AG1
106	113-TBCHT-DZ	fruit	Tantebouchte	Algeria	AG1
107	114-FGS-DZ	fruit	Fegous	Algeria	NA1
108	115-TNR-DZ	fruit	Tnasar	Algeria	NA1
109	116-AMRY-DZ	fruit	Almesry	Algeria	NA1
110	117-DGNR-DZ	fruit	Deglet Nour	Algeria	NA2
111	118-DGMB-DZ	fruit	Deglet Mabrooma	Algeria	NA2
112	119-TLMS-DZ	fruit	Telemsoua	Algeria	AG1
113	120-ADBJ-DZ	fruit	Adam bujamaa	Algeria	AG1
114	121-TNKN-DZ	fruit	Tentakan	Algeria	NA1
115	122-TMJT-DZ	fruit	Tamjhourt	Algeria	AG1
116	123-BMKF-DZ	fruit	Bemmekhluf	Algeria	NA1
117	124-GHRS-DZ	fruit	Gharss	Algeria	AG1
118	125-DGL-DZ	fruit	Ddagla	Algeria	AG1
119	126-TGBT-DZ	fruit	Tagarbushet	Algeria	NA1
120	127-BTSK-DZ	fruit	Bent eshark	Algeria	NA1
121	128-DGLT-DZ	fruit	Deglet	Algeria	NA1
122	129-ADMN-DZ	fruit	Adam admaan	Algeria	AG1
123	130-ADTN-DZ	fruit	Adam ahartan	Algeria	AG1
124	131-HMR-DZ	fruit	Hameera	Algeria	AG1
125	132-YTM-DZ	fruit	Yteema	Algeria	AG1
126	133-HRY-DZ	fruit	Hamray	Algeria	AG1
127	134-BRHI-JO	fruit	Barhi	Jordan	AG1
128	135-DGNR-JO	fruit	Deglet Noor	Jordan	NA2
129	136-ZHD-JO	fruit	Zehdi	Jordan	AG1
130	137-LULU-JO	fruit	Lulu	Jordan	AG1
131	138-KDRW-JO	fruit	Khadrawi	Jordan	AG1
132	139-SIWA-EG	fruit	Siwa	Egypt	AG1
133	140-ABL-LY	fruit	Abel	Libya	NA1
134	141-SEED-LY	fruit	Saeedi	Libya	AG1
135	142-KMSD-SD	fruit	Kulma soda	Sudan	NA1
136	143-GRDL-SD	fruit	Grundeela/Qundeil	Sudan	NA1
137	144-BRKW-SD	fruit	Barakawi	Sudan	NA1
138	145-STBN-SD	fruit	Sultana Bedeen	Sudan	NA1
139	146-ADQM-SA	fruit	Aydea Al Qaseem	KSA	AG1
140	147-KTR-AE	fruit	Qatarah/Kattara	UAE	AG2
141	148-MSL-AE	fruit	Msalla	UAE	AG1
142	149-DBS-AE	fruit	Dabbas	UAE	AG1
143	150-SLG-AE	fruit	Sillege	UAE	AG1
144	151-HMSR-IR	fruit	Harmayi Sadrati	Iran	AG2
145	152-JBR-OM	fruit	Jabri	Oman	AG2
146	153-DHNI-SA	fruit	Dhaheni	KSA	AG1
147	154-HLI-OM	fruit	Hilali	Oman	AG2
148	155-ZBD-OM	fruit	Zebad	Oman	AG2
149	156-QMS-OM	fruit	Qamoos	Oman	AG1
150	157-NGL-OM	fruit	Naghal	Oman	AG1
151	158-QSW-OM	fruit	Qaswich	Oman	AG1
152	159-KSKR-OM	fruit	Kashkar	Oman	AG1
153	226-MDJL-SP	fruit	Medjoul	Spain	NA1
154	227-MNSW-EG	fruit	Minya Siwa	Egypt	AG1
155	228-BNI-EG	fruit	Buni	Egypt	NA1
156	229-BNTG-SD	fruit	Bint Gundeela	Sudan	NA1
157	230-ABD-EG	fruit	Abyad	Egypt	NA1
158	231-RSH-SD	fruit	Rasha	Sudan	NA1
159	232-NHL-AE	fruit	Nahal	UAE	AG1
160	233-NGL-AE	fruit	Naghal	UAE	AG1
161	234-NBT-EG	fruit	Nabt	Egypt	NA1
162	235-DBS-AE	fruit	Dabbas	UAE	AG1
163	236-DBS-AE	fruit	Dabbas	UAE	AG1
164	237-HRA-US	fruit	Horra	USA	NA2
165	238-BTMD-US	fruit	Bentamoda	USA	NA1
166	239-HYN-US	fruit	Hayany	USA	AG1
167	240-HZ-US	fruit	Haziz	USA	NA2
168	241-PGAN-US	fruit	Peggy Ann	USA	NA1
169	242-BTKL-US	fruit	Bent Kebella	USA	AG1
170	243-KLSF1-US	fruit	Khalasa X (Khalasa BC1)F1	USA	AG1
171	244-TRY-US	fruit	Thoory	USA	NA1T
172	245-HRF1-US	fruit	Horra X (Dayri x BC2) F1	USA	NA2
173	246-AMHJ-US	fruit	Amir Hajj	USA	AG1
174	247-TRHW-US	fruit	Thoory X (HalawyBC3)F1	USA	NA1T
175	248-BDRY-US	fruit	Badrayah	USA	NA1
176	249-TDDG-US	fruit	Thoory X (Dayri x Deglet Noor BC3) F1	USA	NA1T
177	250-KHR-US	fruit	Khir	USA	AG2
178	251-ABF1-US	fruit	Abada X (Medjool BC2) F1	USA	NA2
179	252-HMA-US	fruit	Heema	USA	AG1
180	253-KSBC2-US	fruit	Khalasa BC2	USA	AG1
181	254-MNK-US	fruit	Menukher	USA	NA1
182	255-TBZ-US	fruit	Tabarzal	USA	AG1
183	256-TDL-US	fruit	Tadala	USA	NA2
184	257-HLY-US	fruit	Halawy	USA	AG1
185	258-TJ-US	fruit	Taj	USA	NA1
186	259-ARI-US	fruit	Ashrasi	USA	NA1
187	260-HNY-US	fruit	Honey	USA	NA2
188	261-MJF1-US	fruit	Medjool X (Dayri x Deglet Noor BC3)F1	USA	NA1
189	262-ZD-US	fruit	Zahidi	USA	AG1
190	263-DGB-US	fruit	Deglet Baida	USA	NA1
191	264-TRDG-US	fruit	Thoory X (Deglet Noor BC4 x F1)	USA	NA1T
192	265-BM-US	fruit	Braim	USA	AG2
193	266-TKDR-US	fruit	Thoory X (Khadrawy BC3)F1	USA	NA2
194	267-ERS-US	fruit	Empress	USA	NA1T
195	268-ABD-US	fruit	Abada	USA	NA2
196	269-BSPX-US	fruit	Black Sphinx	USA	AG1
197	270-KSTW-US	fruit	Kustawy	USA	AG1
198	271-TR-US	fruit	TR	USA	NA1T
199	272-SYR-US	fruit	Sayer	USA	AG1
200	braheaSpp	leaf	Brahea dulcis	USA	N/A
201	DegNoor	leaf	Deglet Noor	USA	NA2
202	DNBC5	leaf	Deglet Noor, Backcross 5	USA	NA2
203	P24-SYL-US	leaf	Phoenix sylvestris	USA	N/A
204	P3-ROE-US	leaf	Phoenix roebelinii	USA	N/A
205	P6-CAN-US	leaf	Phoenix canariensis	USA	N/A
206	Q19-THE-US	leaf	Phoenix theophrasti	Spain	N/A
