# Supplementary material for: Novel subpopulations in date palm (Phoenix dactylifera) identified by population-wide organellar genome sequencing
Source: BMC Genomics. 2019 Jun 17;20:498. doi: 10.1186/s12864-019-5834-7 (PMC6580582; doi:10.1186/s12864-019-5834-7)
Supplement: Supplementary file 2 — Mitochondrial and Chloroplast Haplotype SNP Positions. Table containing genotypes for all intra-date palm SNP positions in the Mitochondrial and Chloroplast haplotypes identified in this study. (XLSX 18 kb) [file 12864_2019_5834_MOESM2_ESM.xlsx]

## Sheet: Sheet1
Supplementary Table 2 of Mahmoud et al.
Intra-date palm SNP variation in organellar genome haplotypes
pdkChloro: Date Palm Chloroplast reference, pdkMito: Date Palm Mitochondrial reference, O: outgroup, P: Phoenix species, AG1: Arabian Gulf Haplotye 1, AG2: Arabian Gulf Haplotype 2, NA1: North Africa Haplotype 1, NA2: North Africa Haplotype 2
						Haplotype Group
		O	P	P	P	P	NA1	NA2	AG1	AG2
						Sample
Organelle	Location	braheaSpp	P3-ROE-US	P6-CAN-US	Q19-THE-US	P24-SYL-US	69-MDJL-US	DegNoor	43-KHLS-QA	15-JBR-AE
pdkChloro	112	T	T	T	T	T	T	A	A	A
pdkChloro	352	A	A	A	A	A	A	G	G	G
pdkChloro	1433	G	G	G	G	G	G	G	A	G
pdkChloro	4738	C	C	C	C	T	T	C	C	C
pdkChloro	5032	A	A	A	A	A	A	G	G	G
pdkChloro	7158	G	G	G	G	G	A	G	G	G
pdkChloro	8002	G	G	G	G	G	G	G	G	A
pdkChloro	8272	A	A	A	A	A	A	G	G	G
pdkChloro	10503	Y	C	C	C	C	C	C	C	T
pdkChloro	14612	C	A	A	A	A	C	A	A	A
pdkChloro	16302	T	T	T	T	T	T	T	T	A
pdkChloro	20201	C	C	C	C	T	T	C	C	C
pdkChloro	35892	C	C	C	C	C	C	A	A	C
pdkChloro	36158	T	T	T	T	C	C	T	T	T
pdkChloro	38168	T	T	T	T	T	T	T	T	T
pdkChloro	66930	C	Y	C	C	C	C	G	G	G
pdkChloro	67875	C	C	C	C	C	T	C	C	C
pdkChloro	69464	T	G	G	G	T	T	G	G	G
pdkChloro	70559	A	A	A	A	C	C	A	A	A
pdkChloro	73728	G	G	G	G	G	G	A	A	A
pdkChloro	75063	G	G	G	G	G	G	A	A	A
pdkChloro	79827	C	C	C	C	C	T	C	C	C
pdkChloro	83391	G	G	T	G	G	G	T	T	G
pdkChloro	83392	A	A	C	A	A	A	C	C	A
pdkChloro	84404	C	C	C	C	C	T	C	C	C
pdkChloro	114451	T	T	T	T	C	C	T	T	T
pdkChloro	115411	G	G	G	G	G	A	G	G	G
pdkChloro	116833	G	G	G	G	G	A	G	G	G
pdkChloro	121935	A	A	T	A	A	T	A	A	A
pdkChloro	126675	T	T	T	T	T	G	T	T	G
pdkChloro	126676	T	T	T	T	T	A	T	T	A
pdkChloro	126677	C	C	C	C	C	A	C	C	A
pdkChloro	127900	G	G	G	G	T	T	G	G	G
pdkChloro	127988	C	C	C	C	C	T	C	C	C
pdkChloro	129378	A	A	A	A	G	G	A	A	A
pdkChloro	130206	G	G	G	G	G	G	T	T	G
pdkChloro	130232	G	G	G	G	G	G	A	A	A
pdkMito	6091	N	A	A	A	T	T	A	A	A
pdkMito	7096	N	G	T	T	T	T	G	G	G
pdkMito	7097	N	A	C	C	C	C	A	A	A
pdkMito	19940	G	G	G	G	G	G	C	C	G
pdkMito	22457	N	T	T	T	G	G	T	T	T
pdkMito	22466	T	T	T	T	T	A	T	T	T
pdkMito	22467	C	A	C	C	A	A	C	C	C
pdkMito	22473	T	T	T	T	A	A	T	T	T
pdkMito	23039	G	G	G	G	G	T	G	G	G
pdkMito	26783	N	C	C	C	C	C	A	A	C
pdkMito	27801	N	A	A	A	A	A	T	T	T
pdkMito	30995	C	C	C	C	C	A	C	C	C
pdkMito	33187	N	A	A	A	A	T	A	A	A
pdkMito	34018	A	A	A	A	A	A	T	T	T
pdkMito	39631	N	N	G	N	G	T	G	G	G
pdkMito	46086	G	G	G	G	T	T	G	G	G
pdkMito	49836	T	T	T	G	T	T	T	T	G
pdkMito	55104	A	C	C	C	C	A	C	C	C
pdkMito	55756	A	N	A	A	A	A	A	A	C
pdkMito	68923	C	C	C	C	C	C	A	A	C
pdkMito	81667	N	G	G	G	G	G	G	G	T
pdkMito	86833	N	C	N	C	A	A	C	C	C
pdkMito	91623	T	G	T	G	G	G	T	T	T
pdkMito	93650	N	C	A	C	C	A	C	C	C
pdkMito	95387	N	G	G	G	G	T	G	G	G
pdkMito	100090	T	G	G	G	G	T	G	G	T
pdkMito	106057	N	C	C	A	C	A	C	C	C
pdkMito	123768	N	C	C	C	C	A	C	C	C
pdkMito	127971	T	T	A	T	T	T	T	T	A
pdkMito	129171	G	G	G	G	G	T	G	G	G
pdkMito	132914	T	T	T	T	T	T	T	T	A
pdkMito	144010	T	T	T	A	A	A	T	T	T
pdkMito	147711	A	C	C	C	C	C	C	C	A
pdkMito	164554	T	T	T	T	T	A	T	T	T
pdkMito	171680	A	C	C	A	C	C	A	A	A
pdkMito	174635	C	A	A	A	A	T	A	A	A
pdkMito	177187	T	G	G	G	G	G	T	T	T
pdkMito	184110	G	G	G	G	G	T	G	G	G
pdkMito	185394	N	G	G	T	G	G	T	G	G
pdkMito	197467	N	T	T	T	T	T	T	T	A
pdkMito	197487	N	T	T	T	T	T	T	T	A
pdkMito	197492	N	N	N	T	T	T	G	G	T
pdkMito	197509	N	A	A	A	A	A	A	A	T
pdkMito	197612	N	T	T	T	T	T	A	A	T
pdkMito	199481	A	A	T	T	T	T	A	A	T
pdkMito	199806	C	C	C	A	C	C	A	A	A
pdkMito	206148	T	T	G	G	G	G	T	T	G
pdkMito	206223	C	C	C	C	A	A	C	C	C
pdkMito	207188	A	A	A	A	A	A	T	T	A
pdkMito	211327	T	T	T	T	T	T	A	A	T
pdkMito	220964	T	G	G	G	G	G	T	T	G
pdkMito	239442	G	T	G	G	G	G	T	T	T
pdkMito	244800	N	T	T	T	T	G	T	T	T
pdkMito	254197	A	A	A	A	A	A	T	T	T
pdkMito	263318	N	C	C	C	C	A	C	C	C
pdkMito	263855	G	T	G	G	G	G	G	G	T
pdkMito	268572	N	T	T	T	A	A	T	T	A
pdkMito	268783	G	G	G	G	G	G	T	T	G
pdkMito	276479	G	T	T	T	T	T	A	A	A
pdkMito	285174	G	T	G	T	G	G	T	T	G
pdkMito	291190	A	A	A	A	T	T	A	A	A
pdkMito	294287	A	N	A	A	A	A	A	A	T
pdkMito	299837	N	G	G	G	G	G	T	T	G
pdkMito	302481	C	C	C	C	A	A	C	C	A
pdkMito	304041	A	C	T	T	T	A	T	T	T
pdkMito	304412	T	T	T	T	T	T	G	G	G
pdkMito	304414	T	T	T	T	T	T	G	G	G
pdkMito	305882	C	A	A	A	A	A	A	A	C
pdkMito	309017	T	T	T	T	T	T	A	A	T
pdkMito	326208	G	G	G	G	G	G	T	T	G
pdkMito	331504	C	C	C	C	C	C	C	C	G
pdkMito	332149	T	A	A	A	A	A	T	T	T
pdkMito	332527	A	T	A	A	A	A	T	T	T
pdkMito	336307	A	C	C	C	C	A	C	C	C
pdkMito	343589	G	N	G	G	G	G	T	T	G
pdkMito	346067	G	G	G	G	G	G	C	G	G
pdkMito	350160	T	T	T	T	A	T	A	A	T
pdkMito	352986	T	G	G	T	G	G	T	T	G
pdkMito	366839	T	T	T	T	T	A	T	T	T
pdkMito	392929	A	C	A	A	C	C	A	A	A
pdkMito	400692	A	A	A	G	T	T	A	A	A
pdkMito	403609	A	A	A	A	T	T	A	A	A
pdkMito	413291	A	A	A	A	A	A	A	A	T
pdkMito	421559	T	T	T	T	A	A	T	T	T
pdkMito	423177	G	G	G	G	G	G	T	T	G
pdkMito	433014	G	G	G	G	G	G	T	T	G
pdkMito	433707	M	C	A	A	C	A	C	C	A
pdkMito	448594	C	C	C	C	C	A	C	C	C
pdkMito	453381	A	A	A	A	A	A	A	A	T
pdkMito	453407	N	N	T	T	A	A	A	A	T
pdkMito	453412	N	T	T	T	T	T	A	A	T
pdkMito	453413	N	A	A	A	A	A	A	A	T
pdkMito	460033	G	G	G	G	G	G	G	G	T
pdkMito	461763	A	A	A	A	A	T	A	A	A
pdkMito	462093	A	A	A	A	A	C	C	C	A
pdkMito	462099	C	C	T	C	T	T	C	C	C
pdkMito	462917	T	K	T	T	A	A	T	T	T
pdkMito	464393	G	G	G	G	T	G	T	T	T
pdkMito	471150	C	C	C	C	A	A	C	C	C
pdkMito	471329	T	T	T	T	A	A	T	T	T
pdkMito	474843	G	T	T	T	G	T	G	G	G
pdkMito	475889	A	A	A	A	A	A	A	A	T
pdkMito	475926	T	T	A	T	A	A	T	T	T
pdkMito	478667	A	A	A	A	A	A	T	T	A
pdkMito	479044	G	G	G	G	G	G	T	T	G
pdkMito	479620	T	T	T	T	T	T	G	G	G
pdkMito	480104	T	T	T	T	T	T	A	A	A
pdkMito	480131	C	C	A	C	C	C	C	C	A
pdkMito	480145	C	C	C	C	A	A	C	C	C
pdkMito	480956	G	G	G	T	G	G	G	G	T
pdkMito	483904	A	A	A	A	G	G	A	A	A
pdkMito	486800	G	T	T	T	G	G	T	T	G
pdkMito	488040	G	G	G	G	A	A	G	G	G
pdkMito	495778	N	G	G	G	G	G	T	T	G
pdkMito	501364	T	G	T	G	G	T	G	G	G
pdkMito	515907	T	N	A	A	C	A	C	C	C
pdkMito	520535	A	A	C	C	C	C	A	A	C
pdkMito	523836	C	C	C	C	C	C	A	C	C
pdkMito	523837	A	A	A	A	G	G	A	A	A
pdkMito	542251	A	C	C	C	C	C	C	C	A
pdkMito	547093	C	C	C	C	C	C	A	A	C
pdkMito	551098	C	C	C	C	C	C	C	C	A
pdkMito	551116	N	A	W	A	A	A	A	A	T
pdkMito	551223	T	A	A	T	A	A	A	A	T
pdkMito	565243	T	T	T	T	T	T	T	T	A
pdkMito	565244	A	A	A	A	A	A	T	T	T
pdkMito	574653	C	C	C	C	A	C	A	A	C
pdkMito	576612	C	A	A	A	T	A	T	T	A
pdkMito	584761	C	C	C	C	C	C	A	A	C
pdkMito	585177	T	T	T	T	A	A	T	T	T
pdkMito	585187	C	C	C	C	C	C	A	C	C
pdkMito	590224	N	C	C	C	C	C	C	A	C
pdkMito	590630	N	T	T	T	T	T	T	T	G
pdkMito	591916	N	A	T	T	T	A	T	T	T
pdkMito	591917	N	T	A	A	A	T	A	A	A
pdkMito	592202	N	T	T	T	T	T	A	A	T
pdkMito	597134	C	C	C	C	C	C	A	A	C
pdkMito	600074	N	C	C	C	C	C	C	A	C
pdkMito	620966	T	T	T	T	T	T	T	T	A
pdkMito	623623	T	T	T	T	T	T	A	A	A
pdkMito	624860	C	C	C	C	C	C	C	C	A
pdkMito	627700	A	N	T	T	T	T	A	A	T
pdkMito	627706	T	T	G	T	G	G	T	T	T
pdkMito	632189	G	G	T	T	T	A	T	T	T
pdkMito	633843	A	A	A	A	T	T	T	A	A
pdkMito	642213	N	C	C	C	A	A	C	C	C
pdkMito	643114	T	T	T	T	T	T	T	T	A
pdkMito	643115	A	A	A	A	A	A	A	A	T
pdkMito	643117	A	A	A	A	A	A	A	A	T
pdkMito	643226	N	A	A	A	T	T	T	T	A
pdkMito	664063	T	T	T	T	T	T	T	A	T
pdkMito	664946	C	C	C	C	C	C	A	A	C
pdkMito	667599	G	G	G	G	T	T	G	G	G
pdkMito	670204	G	G	G	G	G	G	C	C	C
pdkMito	670301	G	G	G	G	G	G	G	G	C
pdkMito	675602	C	A	T	T	A	T	A	A	A
pdkMito	676277	A	A	A	A	A	A	T	T	A
pdkMito	678556	C	A	A	C	C	C	A	A	A
pdkMito	686004	A	T	T	T	T	T	A	A	T
pdkMito	688736	T	G	G	G	G	G	G	G	T
pdkMito	693129	C	C	C	C	C	C	A	A	C
pdkMito	695552	C	C	C	C	C	C	G	G	G
pdkMito	698770	N	T	T	T	T	T	G	G	T
pdkMito	713190	T	T	A	A	T	A	A	A	T
pdkMito	713191	T	T	A	A	T	A	A	A	T
pdkMito	713192	T	T	A	A	T	A	A	A	T
pdkMito	713416	T	T	A	T	T	A	T	T	T
pdkMito	714936	T	T	T	T	T	T	T	A	T
