# Supplementary material for: Novel subpopulations in date palm (Phoenix dactylifera) identified by population-wide organellar genome sequencing
Source: BMC Genomics. 2019 Jun 17;20:498. doi: 10.1186/s12864-019-5834-7 (PMC6580582; doi:10.1186/s12864-019-5834-7)
Supplement: Supplementary file 3 — Date Palm Genotypes. File containing all genotypes utilized in this analysis in vcf format. (VCF 3902 kb) [file 12864_2019_5834_MOESM3_ESM.vcf]

##fileformat=VCFv4.2
##samtoolsVersion=1.3.1+htslib-1.3.1
##bcftools_callVersion=1.2+htslib-1.3.1
##bcftools_callCommand=call -vm -
#CHROM	POS	ID	REF	ALT	QUAL	FILTER	INFO	FORMAT	01-ASL-AE	02-PRM1-IR	04-RB-IR	05-KHS-IR	06-YSH-AE	07-MTZ-AE	08-NWDR-AE	10-SHSH-AE	11-MNF-AE	12-	13-MBR-AE	15-JBR-AE	16-BMN-AE	17-SFWN-AE	18-SD-EG	19-GG-EG	20-GHZL-EG	21-MLKB-EG	22-BRM-IQ	23-MLMD-IQ	24-KHYR-IQ	25-BRN-PK	26-SNGL-PK	27-ASL-PK	28-GRTH-PK	29-ZYK-PK	30-BRML-LY	31-BRN-LY	32-ABL-LY	36-AJWM-SA	37-SFWM-SA	38-SGR-SA	39-RSHDY-SA	40-NBTST-SA	42-SHSHR-SA	44-MBRM-SA	45-MDJL-SA	46-NBTL-SA	47-AMBRM-SA	48-MBRM-QA	49-SKR-QA
pdkChloro	112	.	A	T	999	.	.	GT:PL:DP	0/0:0,255,198:248	0/0:0,255,166:251	0/0:0,255,223:245	0/0:0,255,225:242	0/0:0,255,163:251	0/0:0,255,206:234	0/0:0,255,193:220	0/0:0,255,171:300	0/0:0,255,171:337	0/0:0,255,180:221	0/0:0,255,228:239	0/0:0,255,149:217	0/0:0,255,164:237	0/0:0,255,213:241	0/0:0,255,226:243	1/1:183,255,0:224	1/1:171,255,0:257	1/1:233,255,0:243	0/0:0,255,235:242	0/0:0,255,234:246	0/0:0,255,222:246	1/1:146,255,0:202	0/0:0,255,217:231	0/0:0,255,155:319	1/1:209,255,0:221	1/1:255,255,0:238	1/1:241,255,0:236	1/1:212,255,0:241	1/1:231,255,0:236	0/0:0,255,160:249	0/0:0,255,161:246	0/0:0,255,213:242	0/0:0,255,167:245	0/0:0,255,202:235	0/0:0,255,240:243	0/0:0,255,183:246	1/1:161,255,0:351	0/0:0,255,225:240	0/0:0,255,187:250	0/0:0,255,153:243	0/0:0,255,232:244
pdkChloro	154	.	G	A	999	.	.	GT:PL:DP	0/0:0,255,204:250	0/0:0,255,168:250	0/0:0,255,226:244	0/0:0,255,230:245	0/0:0,255,178:239	0/0:0,255,254:244	0/0:0,255,226:230	0/0:0,255,161:239	0/0:0,255,161:239	0/0:0,255,213:244	0/0:0,255,237:245	0/0:0,255,207:198	0/0:0,255,181:240	0/0:0,255,228:246	0/0:0,255,233:245	0/0:0,255,186:239	0/0:0,255,197:245	0/0:0,255,223:248	0/0:0,255,250:246	0/0:0,255,239:244	0/0:0,255,229:247	0/0:0,255,216:237	0/0:0,255,222:236	0/0:0,255,198:226	0/0:0,255,217:248	0/0:0,255,255:246	0/0:0,255,253:246	0/0:0,255,222:244	0/0:0,255,243:246	0/0:0,255,160:248	0/0:0,255,163:240	0/0:0,255,220:249	0/0:0,255,166:246	0/0:0,255,218:238	0/0:0,255,245:246	0/0:0,255,211:231	0/0:0,255,165:244	0/0:0,255,226:237	0/0:0,255,187:250	0/0:0,255,223:237	0/0:0,255,237:245
pdkChloro	352	.	G	A	999	.	.	GT:PL:DP	0/0:0,255,199:242	0/0:0,255,157:229	0/0:0,255,184:244	0/0:0,255,226:246	0/0:0,255,195:241	0/0:0,255,229:240	0/0:0,255,182:223	0/0:0,255,208:234	0/0:0,255,215:246	0/0:0,255,200:235	0/0:0,255,229:247	0/0:0,255,182:216	0/0:0,255,181:237	0/0:0,255,196:240	0/0:0,255,212:245	1/1:242,255,0:233	1/1:242,255,0:225	1/1:255,255,0:244	0/0:0,255,215:245	0/0:0,255,220:236	0/0:0,255,252:247	1/1:228,255,0:185	0/0:0,255,204:238	0/0:0,255,205:233	1/1:255,255,0:225	1/1:255,255,0:243	1/1:255,255,0:241	1/1:255,255,0:223	1/1:255,255,0:238	0/0:0,255,174:245	0/0:0,255,153:227	0/0:0,255,186:239	0/0:0,255,138:232	0/0:0,255,167:228	0/0:0,255,248:249	0/0:0,255,196:221	1/1:232,255,0:227	0/0:0,255,220:243	0/0:0,255,228:248	0/0:0,255,181:236	0/0:0,255,201:245
pdkChloro	907	.	G	A	999	.	.	GT:PL:DP	0/0:0,255,207:246	0/0:0,255,134:240	0/0:0,255,213:236	0/0:0,255,159:242	0/0:0,255,183:247	0/0:0,255,197:240	0/0:0,255,155:238	0/0:0,255,159:233	0/0:0,255,189:237	0/0:0,255,204:239	0/0:0,255,192:235	0/0:0,173,119:219	0/0:0,255,140:224	0/0:0,255,182:239	0/0:0,255,161:227	0/0:0,255,155:230	0/0:0,255,152:236	0/0:0,255,223:224	0/0:0,255,168:223	0/0:0,255,146:224	0/0:0,255,154:238	0/0:0,255,208:235	0/0:0,255,187:239	0/0:0,255,193:220	0/0:0,255,156:234	0/0:0,255,201:229	0/0:0,255,207:229	0/0:0,255,139:212	0/0:0,255,217:236	0/0:0,255,164:243	0/0:0,255,153:233	0/0:0,255,173:234	0/0:0,255,136:237	0/0:0,255,166:236	0/0:0,255,160:235	0/0:0,255,196:233	0/0:0,255,176:228	0/0:0,255,207:230	0/0:0,255,178:248	0/0:0,255,184:221	0/0:0,255,181:224
pdkChloro	1433	.	A	G	999	.	.	GT:PL:DP	0/0:0,255,213:247	0/0:0,255,161:238	1/1:255,255,0:237	1/1:255,255,0:238	0/0:0,255,199:243	0/0:0,255,218:230	0/0:0,255,181:229	1/1:228,255,0:193	0/0:0,255,170:238	0/0:0,255,218:243	0/0:0,255,211:245	1/1:237,255,0:178	0/0:0,255,184:227	0/0:0,255,215:238	0/0:0,255,229:238	1/1:153,255,0:220	1/1:250,255,0:233	1/1:255,255,0:225	0/0:0,255,229:236	0/0:0,255,229:242	0/0:0,255,219:243	1/1:255,255,0:222	0/0:0,255,191:234	0/0:0,255,165:219	1/1:255,255,0:221	1/1:255,255,0:237	1/1:255,255,0:235	1/1:255,255,0:221	1/1:255,255,0:228	0/0:0,255,185:245	0/0:0,255,159:237	0/0:0,255,161:236	0/0:0,255,158:236	0/0:0,255,224:238	1/1:255,255,0:242	0/0:0,255,205:226	1/1:236,255,0:207	0/0:0,255,217:240	0/0:0,255,219:247	0/0:0,255,183:239	0/0:0,255,230:239
pdkChloro	1802	.	C	T	999	.	.	GT:PL:DP	0/0:0,255,229:248	0/0:0,255,165:245	0/0:0,255,222:241	0/0:0,255,225:243	0/0:0,255,200:244	0/0:0,255,233:240	0/0:0,255,221:221	0/0:0,255,233:214	0/0:0,255,254:241	0/0:0,255,202:244	0/0:0,255,195:244	0/0:0,255,232:224	0/0:0,255,142:238	0/0:0,255,190:238	0/0:0,255,225:244	0/0:0,255,152:235	0/0:0,255,172:246	0/0:0,255,218:243	0/0:0,255,229:246	0/0:0,255,199:247	0/0:0,255,218:243	0/0:0,255,199:228	0/0:0,255,216:241	0/0:0,255,241:230	0/0:0,255,185:237	0/0:0,255,232:243	0/0:0,255,238:245	0/0:0,255,171:240	0/0:0,255,169:239	0/0:0,255,177:245	0/0:0,255,136:242	0/0:0,255,156:244	0/0:0,255,161:238	0/0:0,255,185:243	0/0:0,255,233:244	0/0:0,255,229:234	0/0:0,255,241:244	0/0:0,255,229:242	0/0:0,255,227:248	0/0:0,255,222:241	0/0:0,255,182:244
pdkChloro	1864	.	T	C	999	.	.	GT:PL:DP	0/0:0,255,189:248	0/0:0,255,157:243	0/0:0,255,196:248	0/0:0,255,160:245	0/0:0,255,165:248	0/0:0,255,238:238	0/0:0,255,204:229	0/0:0,255,149:223	0/0:0,255,226:233	0/0:0,255,200:230	0/0:0,255,210:245	0/0:0,255,232:227	0/0:0,255,136:222	0/0:0,255,162:230	0/0:0,255,212:247	0/0:0,255,155:224	0/0:0,255,166:247	0/0:0,255,185:245	0/0:0,255,216:244	0/0:0,255,172:249	0/0:0,255,207:248	0/0:0,255,195:237	0/0:0,255,207:212	0/0:0,255,211:236	0/0:0,255,147:241	0/0:0,255,236:244	0/0:0,255,193:249	0/0:0,255,158:242	0/0:0,255,180:242	0/0:0,255,155:246	0/0:0,255,149:245	0/0:0,255,160:239	0/0:0,255,164:247	0/0:0,255,163:236	0/0:0,255,185:246	0/0:0,255,222:237	0/0:0,255,155:232	0/0:0,255,157:239	0/0:0,255,201:249	0/0:0,255,205:243	0/0:0,255,158:247
pdkChloro	2152	.	T	G	999	.	.	GT:PL:DP	0/0:0,255,206:243	0/0:0,255,150:225	0/0:0,255,209:243	0/0:0,255,181:242	0/0:0,255,212:239	0/0:0,255,247:236	0/0:0,255,188:205	0/0:0,255,142:196	0/0:0,255,224:236	0/0:0,255,199:240	0/0:0,255,238:241	0/0:0,255,219:231	0/0:0,255,131:228	0/0:0,255,206:234	0/0:0,255,211:236	0/0:0,255,141:227	0/0:0,255,176:241	0/0:0,255,220:226	0/0:0,255,224:237	0/0:0,255,142:224	0/0:0,255,198:236	0/0:0,255,217:237	0/0:0,255,210:223	0/0:0,255,188:219	0/0:0,255,179:223	0/0:0,255,245:241	0/0:0,255,170:238	0/0:0,255,150:224	0/0:0,255,194:232	0/0:0,255,185:238	0/0:0,255,137:214	0/0:0,255,182:225	0/0:0,255,158:231	0/0:0,255,183:230	0/0:0,255,233:243	0/0:0,255,209:214	0/0:0,255,161:234	0/0:0,255,191:228	0/0:0,255,228:249	0/0:0,255,205:214	0/0:0,255,190:239
pdkChloro	3029	.	A	G	999	.	.	GT:PL:DP	0/0:0,255,173:244	0/0:0,255,164:243	0/0:0,255,193:239	0/0:0,255,157:247	0/0:0,255,163:246	0/0:0,255,215:242	0/0:0,255,187:232	0/0:0,255,143:230	0/0:0,255,200:233	0/0:0,255,174:231	0/0:0,255,227:243	0/0:0,255,196:231	0/0:0,255,145:238	0/0:0,255,154:245	0/0:0,255,209:241	0/0:0,255,153:242	0/0:0,255,163:239	0/0:0,255,150:224	0/0:0,255,215:233	0/0:0,255,169:236	0/0:0,255,211:247	0/0:0,255,193:241	0/0:0,255,158:241	0/0:0,255,200:220	0/0:0,255,139:245	0/0:0,255,229:242	0/0:0,255,206:241	0/0:0,255,184:229	0/0:0,255,168:240	0/0:0,255,164:245	0/0:0,255,156:238	0/0:0,255,176:242	0/0:0,255,165:244	0/0:0,255,159:240	0/0:0,255,194:240	0/0:0,255,202:236	0/0:0,255,177:229	0/0:0,255,189:240	0/0:0,255,169:249	0/0:0,255,191:229	0/0:0,255,168:237
pdkChloro	3326	.	G	T	999	.	.	GT:PL:DP	0/0:0,255,193:217	0/0:0,237,120:135	0/0:0,255,147:197	0/0:0,255,192:197	0/0:0,255,193:227	0/0:0,255,230:233	0/0:0,255,199:206	0/0:0,255,201:223	0/0:0,255,214:238	0/0:0,255,204:206	0/0:0,255,218:231	0/0:0,194,155:201	0/0:0,255,165:215	0/0:0,255,208:231	0/0:0,255,212:217	0/0:0,255,179:232	0/0:0,255,165:186	0/0:0,255,195:197	0/0:0,255,202:172	0/0:0,223,119:111	0/0:0,255,189:167	0/0:0,255,227:232	0/0:0,255,199:203	0/0:0,255,189:227	0/0:0,247,174:178	0/0:0,255,228:219	0/0:0,255,212:187	0/0:0,151,129:105	0/0:0,255,201:181	0/0:0,255,192:207	0/0:0,181,86:135	0/0:0,255,180:174	0/0:0,255,92:165	0/0:0,214,171:173	0/0:0,255,191:205	0/0:0,255,229:215	0/0:0,255,159:236	0/0:0,255,102:138	0/0:0,255,226:220	0/0:0,255,154:160	0/0:0,255,188:194
pdkChloro	3786	.	C	A,G	999	.	.	GT:PL:DP	0/0:0,255,255,255,255,255:249	0/0:0,255,200,255,203,201:241	0/0:0,255,255,255,255,255:236	0/0:0,255,255,255,255,255:241	0/0:0,255,226,255,228,226:238	0/0:0,255,240,255,244,245:230	0/0:0,255,223,255,238,232:222	0/0:0,255,156,255,163,150:204	0/0:0,255,240,255,240,240:212	0/0:0,255,198,255,213,209:246	0/0:0,255,227,255,233,234:246	0/0:0,255,168,255,178,204:222	0/0:0,255,217,255,229,227:237	0/0:0,255,187,255,197,196:242	0/0:0,255,230,255,236,237:243	0/0:0,255,150,255,165,157:237	0/0:0,255,216,255,219,217:223	0/0:0,255,220,255,235,229:242	0/0:0,255,240,255,246,243:247	0/0:0,255,231,255,237,233:242	0/0:0,255,234,255,238,235:245	0/0:0,255,209,255,221,218:230	0/0:0,255,222,255,234,231:232	0/0:0,255,228,255,228,228:194	0/0:0,255,213,255,217,213:243	0/0:0,255,233,255,233,223:242	0/0:0,255,232,255,244,241:245	0/0:0,255,236,255,238,234:238	0/0:0,255,237,255,243,240:244	0/0:0,255,254,255,255,254:245	0/0:0,255,163,255,169,164:237	0/0:0,255,193,255,202,199:232	0/0:0,255,162,255,165,161:243	0/0:0,255,196,255,204,209:237	0/0:0,255,233,255,245,236:243	0/0:0,255,228,255,230,229:222	0/0:0,255,233,255,236,233:225	0/0:0,255,235,255,238,236:238	0/0:0,255,255,255,255,255:249	0/0:0,255,246,255,255,255:238	0/0:0,255,255,255,255,255:238
pdkChloro	3789	.	T	G	999	.	.	GT:PL:DP	0/0:0,255,255:249	0/0:0,255,196:238	0/0:0,255,255:237	0/0:0,255,255:239	0/0:0,255,217:236	0/0:0,255,229:225	0/0:0,255,221:219	0/0:0,255,153:216	0/0:0,255,249:238	0/0:0,255,193:241	0/0:0,255,218:246	0/0:0,255,157:225	0/0:0,255,220:237	0/0:0,255,180:242	0/0:0,255,222:244	0/0:0,255,145:233	0/0:0,255,209:234	0/0:0,255,220:243	0/0:0,255,234:241	0/0:0,255,232:243	0/0:0,255,232:245	0/0:0,255,193:230	0/0:0,255,212:232	0/0:0,255,229:209	0/0:0,255,208:238	0/0:0,255,205:238	0/0:0,255,231:246	0/0:0,255,231:244	0/0:0,255,234:242	0/0:0,255,251:244	0/0:0,255,160:239	0/0:0,255,196:239	0/0:0,255,157:244	0/0:0,255,185:236	0/0:0,255,231:244	0/0:0,255,218:221	0/0:0,255,237:236	0/0:0,255,230:236	0/0:0,255,255:249	0/0:0,255,242:240	0/0:0,255,254:239
pdkChloro	4225	.	A	C	999	.	.	GT:PL:DP	0/0:0,255,177:247	0/0:0,255,164:240	0/0:0,255,168:247	0/0:0,255,178:245	0/0:0,255,181:245	0/0:0,255,218:246	0/0:0,255,205:234	0/0:0,255,142:196	0/0:0,255,170:238	0/0:0,255,226:240	0/0:0,255,194:247	0/0:0,255,215:235	0/0:0,255,159:234	0/0:0,255,160:234	0/0:0,255,199:245	0/0:0,255,159:233	0/0:0,255,163:245	0/0:0,255,171:246	0/0:0,255,184:246	0/0:0,255,193:234	0/0:0,255,198:247	0/0:0,255,202:240	0/0:0,255,156:232	0/0:0,255,205:228	0/0:0,255,177:237	0/0:0,255,197:246	0/0:0,255,163:241	0/0:0,255,167:240	0/0:0,255,171:242	0/0:0,255,173:244	0/0:0,255,159:236	0/0:0,255,165:241	0/0:0,255,165:242	0/0:0,255,201:241	0/0:0,255,203:246	0/0:0,255,184:229	0/0:0,255,130:235	0/0:0,255,209:243	0/0:0,255,169:248	0/0:0,255,177:233	0/0:0,255,156:246
pdkChloro	4441	.	A	G	999	.	.	GT:PL:DP	0/0:0,255,172:228	0/0:0,255,167:245	0/0:0,255,209:237	0/0:0,255,203:237	0/0:0,255,206:244	0/0:0,255,245:243	0/0:0,255,194:232	0/0:0,255,165:206	0/0:0,255,203:229	0/0:0,255,238:242	0/0:0,255,213:242	0/0:0,255,255:232	0/0:0,255,155:225	0/0:0,255,164:231	0/0:0,255,223:240	0/0:0,255,157:227	0/0:0,255,181:237	0/0:0,255,196:234	0/0:0,255,233:235	0/0:0,255,178:222	0/0:0,255,174:222	0/0:0,255,207:238	0/0:0,255,171:240	0/0:0,255,217:230	0/0:0,255,168:240	0/0:0,255,224:240	0/0:0,255,213:237	0/0:0,255,157:225	0/0:0,255,213:233	0/0:0,255,154:220	0/0:0,255,160:232	0/0:0,255,195:243	0/0:0,255,163:238	0/0:0,255,222:244	0/0:0,255,211:232	0/0:0,255,244:226	0/0:0,255,159:229	0/0:0,255,176:216	0/0:0,255,170:224	0/0:0,255,193:228	0/0:0,255,203:236
pdkChloro	4611	.	T	G	999	.	.	GT:PL:DP	0/0:0,255,187:249	0/0:0,255,168:247	0/0:0,255,200:245	0/0:0,255,190:247	0/0:0,255,208:249	0/0:0,255,227:234	0/0:0,255,202:231	0/0:0,255,143:205	0/0:0,255,181:241	0/0:0,255,206:235	0/0:0,255,239:243	0/0:0,255,229:226	0/0:0,255,156:237	0/0:0,255,165:245	0/0:0,255,244:247	0/0:0,255,164:242	0/0:0,255,171:244	0/0:0,255,157:244	0/0:0,255,223:241	0/0:0,255,212:244	0/0:0,255,226:248	0/0:0,255,214:229	0/0:0,255,212:245	0/0:0,255,174:226	0/0:0,255,209:245	0/0:0,255,236:249	0/0:0,255,181:249	0/0:0,255,173:243	0/0:0,255,223:244	0/0:0,255,194:248	0/0:0,255,166:244	0/0:0,255,170:246	0/0:0,255,164:240	0/0:0,255,222:242	0/0:0,255,212:246	0/0:0,255,235:240	0/0:0,255,167:240	0/0:0,255,176:244	0/0:0,255,181:246	0/0:0,255,218:243	0/0:0,255,181:246
pdkChloro	4619	.	T	G	999	.	.	GT:PL:DP	0/0:0,255,186:247	0/0:0,255,159:238	0/0:0,255,200:244	0/0:0,255,189:245	0/0:0,255,207:247	0/0:0,255,234:239	0/0:0,255,207:231	0/0:0,255,136:194	0/0:0,255,178:235	0/0:0,255,208:238	0/0:0,255,240:240	0/0:0,255,231:218	0/0:0,255,154:239	0/0:0,255,167:247	0/0:0,255,244:246	0/0:0,255,158:236	0/0:0,255,176:247	0/0:0,255,159:240	0/0:0,255,225:242	0/0:0,255,212:243	0/0:0,255,224:245	0/0:0,255,215:229	0/0:0,255,207:239	0/0:0,255,189:230	0/0:0,255,206:243	0/0:0,255,234:248	0/0:0,255,179:248	0/0:0,255,176:242	0/0:0,255,223:242	0/0:0,255,194:247	0/0:0,255,155:236	0/0:0,255,164:242	0/0:0,255,158:233	0/0:0,255,219:234	0/0:0,255,212:246	0/0:0,255,229:229	0/0:0,255,162:231	0/0:0,255,172:239	0/0:0,255,182:248	0/0:0,255,214:238	0/0:0,255,179:244
pdkChloro	4738	.	C	T	999	.	.	GT:PL:DP	0/0:0,255,201:240	0/0:0,255,163:237	0/0:0,255,179:243	0/0:0,255,204:246	0/0:0,255,213:241	0/0:0,255,241:246	0/0:0,255,202:231	0/0:0,255,188:220	0/0:0,255,181:221	0/0:0,255,174:238	0/0:0,255,225:242	0/0:0,255,243:227	0/0:0,255,161:233	0/0:0,255,161:245	0/0:0,255,234:243	1/1:156,255,0:228	1/1:192,255,0:241	1/1:169,255,0:229	0/0:0,255,215:243	0/0:0,255,209:230	0/0:0,255,242:239	1/1:170,255,0:231	0/0:0,255,217:230	0/0:0,255,209:211	1/1:183,255,0:236	1/1:229,255,0:237	1/1:208,255,0:234	1/1:189,255,0:227	1/1:216,255,0:231	0/0:0,255,214:239	0/0:0,255,154:230	0/0:0,255,167:238	0/0:0,255,165:242	0/0:0,255,216:232	0/0:0,255,230:247	0/0:0,255,235:226	1/1:212,255,0:230	0/0:0,255,222:229	0/0:0,255,243:248	0/0:0,253,126:238	0/0:0,255,220:241
pdkChloro	5032	.	G	A	999	.	.	GT:PL:DP	0/0:0,255,165:240	0/0:0,255,154:229	0/0:0,255,199:244	0/0:0,255,166:245	0/0:0,255,148:238	0/0:0,255,220:243	0/0:0,255,165:230	0/0:0,255,142:205	0/0:0,255,162:235	0/0:0,255,207:231	0/0:0,255,207:244	0/0:0,255,190:228	0/0:0,255,151:226	0/0:0,255,197:245	0/0:0,255,227:244	1/1:161,255,0:234	1/1:158,255,0:240	1/1:200,255,0:232	0/0:0,255,210:239	0/0:0,255,182:239	0/0:0,255,162:243	1/1:220,255,0:213	0/0:0,255,165:235	0/0:0,255,174:214	1/1:189,255,0:229	1/1:245,255,0:243	1/1:210,255,0:237	1/1:159,255,0:234	1/1:225,255,0:242	0/0:0,255,166:242	0/0:0,255,141:225	0/0:0,255,194:234	0/0:0,255,151:244	0/0:0,255,200:230	0/0:0,255,204:242	0/0:0,255,204:226	1/1:150,255,0:237	0/0:0,255,187:236	0/0:0,255,164:248	0/0:0,237,138:225	0/0:0,255,151:225
pdkChloro	6583	.	C	T	999	.	.	GT:PL:DP	0/0:0,255,185:249	0/0:0,255,168:247	0/0:0,255,186:247	0/0:0,255,166:247	0/0:0,255,201:242	0/0:0,255,234:242	0/0:0,255,156:233	0/0:0,255,150:212	0/0:0,255,185:235	0/0:0,255,198:240	0/0:0,255,217:229	0/0:0,255,218:229	0/0:0,255,162:240	0/0:0,255,152:244	0/0:0,255,212:236	0/0:0,255,157:243	0/0:0,255,163:240	0/0:0,255,184:245	0/0:0,255,220:237	0/0:0,255,183:245	0/0:0,255,208:247	0/0:0,255,186:230	0/0:0,255,151:238	0/0:0,255,184:240	0/0:0,255,182:239	0/0:0,255,220:239	0/0:0,255,172:246	0/0:0,255,173:248	0/0:0,255,196:242	0/0:0,255,166:247	0/0:0,255,159:242	0/0:0,255,189:239	0/0:0,255,165:244	0/0:0,255,183:240	0/0:0,255,171:245	0/0:0,255,194:237	0/0:0,255,177:239	0/0:0,255,191:244	0/0:0,255,216:249	0/0:0,255,178:236	0/0:0,255,169:242
pdkChloro	6997	.	A	T	999	.	.	GT:PL:DP	0/0:0,255,169:248	0/0:0,255,162:237	0/0:0,255,204:248	0/0:0,255,181:246	0/0:0,255,164:239	0/0:0,255,250:244	0/0:0,255,181:237	0/0:0,255,144:202	0/0:0,255,165:213	0/0:0,255,223:241	0/0:0,255,225:245	0/0:0,255,253:232	0/0:0,255,162:238	0/0:0,255,188:235	0/0:0,255,207:245	0/0:0,255,163:238	0/0:0,255,172:238	0/0:0,255,226:241	0/0:0,255,226:248	0/0:0,255,179:243	0/0:0,255,175:247	0/0:0,255,222:229	0/0:0,255,169:242	0/0:0,255,207:185	0/0:0,255,179:242	0/0:0,255,233:243	0/0:0,255,191:249	0/0:0,255,167:246	0/0:0,255,201:246	0/0:0,255,169:248	0/0:0,255,161:234	0/0:0,255,188:242	0/0:0,255,164:243	0/0:0,255,206:237	0/0:0,255,203:244	0/0:0,255,226:235	0/0:0,255,153:217	0/0:0,255,214:245	0/0:0,255,172:247	0/0:0,255,211:242	0/0:0,255,164:240
pdkChloro	7025	.	C	A	999	.	.	GT:PL:DP	0/0:0,255,169:249	0/0:0,255,167:246	0/0:0,255,203:248	0/0:0,255,180:249	0/0:0,255,178:248	0/0:0,255,224:237	0/0:0,255,163:232	0/0:0,255,145:211	0/0:0,255,162:238	0/0:0,255,217:238	0/0:0,255,222:247	0/0:0,255,249:222	0/0:0,255,157:229	0/0:0,255,185:235	0/0:0,255,204:245	0/0:0,255,160:232	0/0:0,255,200:234	0/0:0,255,224:241	0/0:0,255,220:245	0/0:0,255,174:243	0/0:0,255,179:248	0/0:0,255,228:241	0/0:0,255,163:232	0/0:0,255,180:227	0/0:0,255,205:242	0/0:0,255,234:245	0/0:0,255,202:249	0/0:0,255,164:245	0/0:0,255,199:245	0/0:0,255,164:247	0/0:0,255,159:233	0/0:0,255,176:236	0/0:0,255,164:240	0/0:0,255,195:232	0/0:0,255,203:244	0/0:0,255,209:234	0/0:0,255,155:225	0/0:0,255,212:241	0/0:0,255,173:249	0/0:0,255,212:242	0/0:0,255,164:241
pdkChloro	7158	.	G	A	999	.	.	GT:PL:DP	0/0:0,255,213:237	0/0:0,255,157:231	0/0:0,255,205:240	0/0:0,255,212:239	0/0:0,255,203:237	0/0:0,255,247:237	0/0:0,255,211:219	0/0:0,255,150:214	0/0:0,255,205:234	0/0:0,255,223:225	0/0:0,255,224:241	0/0:0,255,255:225	0/0:0,255,155:228	0/0:0,255,160:236	0/0:0,255,248:239	1/1:152,255,0:221	1/1:156,255,0:240	1/1:134,255,0:231	0/0:0,255,207:241	0/0:0,255,198:219	0/0:0,255,173:243	1/1:230,255,0:228	0/0:0,255,190:223	0/0:0,255,210:225	1/1:199,255,0:222	1/1:217,255,0:237	1/1:199,255,0:233	1/1:136,255,0:223	1/1:213,255,0:233	0/0:0,255,161:233	0/0:0,255,147:214	0/0:0,255,206:232	0/0:0,255,163:240	0/0:0,255,230:228	0/0:0,255,224:240	0/0:0,255,225:219	1/1:202,255,0:232	0/0:0,255,175:225	0/0:0,255,190:238	0/0:0,255,228:220	0/0:0,255,177:229
pdkChloro	7794	.	T	G	999	.	.	GT:PL:DP	0/0:0,255,185:245	0/0:0,255,167:244	0/0:0,255,223:241	0/0:0,255,182:248	0/0:0,255,209:250	0/0:0,255,254:245	0/0:0,255,207:238	0/0:0,255,149:209	0/0:0,255,175:244	0/0:0,255,205:230	0/0:0,255,231:238	0/0:0,255,243:226	0/0:0,255,169:237	0/0:0,255,163:238	0/0:0,255,232:239	0/0:0,255,164:241	0/0:0,255,185:246	0/0:0,255,212:245	0/0:0,255,228:245	0/0:0,255,168:246	0/0:0,255,168:247	0/0:0,255,216:236	0/0:0,255,166:240	0/0:0,255,218:236	0/0:0,255,164:242	0/0:0,255,236:234	0/0:0,255,178:249	0/0:0,255,169:249	0/0:0,255,215:243	0/0:0,255,167:245	0/0:0,255,164:239	0/0:0,255,205:242	0/0:0,255,168:243	0/0:0,255,239:238	0/0:0,255,221:244	0/0:0,255,239:234	0/0:0,255,183:241	0/0:0,255,167:246	0/0:0,255,186:247	0/0:0,255,210:240	0/0:0,255,177:248
pdkChloro	7933	.	G	A	999	.	.	GT:PL:DP	0/0:0,255,172:248	0/0:0,255,164:241	0/0:0,255,167:246	0/0:0,255,169:249	0/0:0,255,169:249	0/0:0,255,215:237	0/0:0,255,164:235	0/0:0,255,153:218	0/0:0,255,171:226	0/0:0,255,200:233	0/0:0,255,206:244	0/0:0,255,249:232	0/0:0,255,162:236	0/0:0,255,179:243	0/0:0,255,200:244	0/0:0,255,167:245	0/0:0,255,166:242	0/0:0,255,224:243	0/0:0,255,179:244	0/0:0,255,177:239	0/0:0,255,168:247	0/0:0,255,210:230	0/0:0,255,169:234	0/0:0,255,202:223	0/0:0,255,173:240	0/0:0,255,220:241	0/0:0,255,204:245	0/0:0,255,202:244	0/0:0,255,212:242	0/0:0,255,167:245	0/0:0,255,157:236	0/0:0,255,195:242	0/0:0,255,165:244	0/0:0,255,215:237	0/0:0,255,176:246	0/0:0,255,222:234	0/0:0,255,154:219	0/0:0,255,173:242	0/0:0,255,198:248	0/0:0,255,216:235	0/0:0,255,166:244
pdkChloro	7998	.	G	T	999	.	.	GT:PL:DP	0/0:0,255,167:245	0/0:0,255,165:237	0/0:0,255,191:240	0/0:0,255,194:246	0/0:0,255,167:244	0/0:0,255,235:244	0/0:0,255,186:226	0/0:0,255,130:181	0/0:0,255,179:216	0/0:0,255,210:227	0/0:0,255,205:224	0/0:0,255,248:221	0/0:0,255,152:224	0/0:0,255,181:241	0/0:0,255,230:239	0/0:0,255,157:228	0/0:0,255,175:239	0/0:0,255,222:233	0/0:0,255,222:236	0/0:0,255,166:244	0/0:0,255,165:241	0/0:0,255,214:227	0/0:0,255,201:224	0/0:0,255,216:214	0/0:0,255,171:241	0/0:0,255,225:231	0/0:0,255,207:245	0/0:0,255,196:244	0/0:0,255,196:239	0/0:0,255,168:246	0/0:0,255,157:234	0/0:0,255,214:239	0/0:0,255,165:241	0/0:0,255,209:228	0/0:0,255,212:245	0/0:0,255,242:222	0/0:0,255,143:199	0/0:0,255,194:238	0/0:0,255,169:248	0/0:0,255,222:224	0/0:0,255,176:246
pdkChloro	8002	.	G	A	999	.	.	GT:PL:DP	0/0:0,255,165:240	0/0:0,255,166:234	1/1:162,255,0:219	1/1:189,255,0:234	0/0:0,255,160:244	0/0:0,255,232:240	0/0:0,255,165:212	1/1:87,235,0:94	0/0:0,255,167:187	0/0:0,255,206:228	0/0:0,255,200:229	1/1:202,255,0:198	0/0:0,255,152:223	0/0:0,255,180:236	0/0:0,255,230:241	0/0:0,255,154:220	0/0:0,255,175:236	0/0:0,255,224:234	0/0:0,255,222:238	0/0:0,255,163:242	0/0:0,255,165:241	0/0:0,255,214:228	0/0:0,255,196:216	0/0:0,255,208:185	0/0:0,255,167:236	0/0:0,255,229:235	0/0:0,255,206:243	0/0:0,255,188:239	0/0:0,255,192:235	0/0:0,255,167:246	0/0:0,255,155:228	0/0:0,255,215:237	0/0:0,255,160:236	0/0:0,255,210:228	1/1:185,255,0:230	0/0:0,255,237:218	0/0:0,255,142:198	0/0:0,255,197:235	0/0:0,255,169:248	0/0:0,255,228:227	0/0:0,255,173:240
pdkChloro	8210	.	T	G	999	.	.	GT:PL:DP	0/0:0,255,167:246	0/0:0,255,165:241	0/0:0,255,165:246	0/0:0,255,179:248	0/0:0,255,168:244	0/0:0,255,233:240	0/0:0,255,185:237	0/0:0,255,142:199	0/0:0,255,200:232	0/0:0,255,201:232	0/0:0,255,214:246	0/0:0,255,239:229	0/0:0,255,158:231	0/0:0,255,162:235	0/0:0,255,224:244	0/0:0,255,155:227	0/0:0,255,164:241	0/0:0,255,206:237	0/0:0,255,231:246	0/0:0,255,162:236	0/0:0,255,185:241	0/0:0,255,206:230	0/0:0,255,160:223	0/0:0,255,166:205	0/0:0,255,210:242	0/0:0,255,239:242	0/0:0,255,189:246	0/0:0,255,165:243	0/0:0,255,235:246	0/0:0,255,168:248	0/0:0,255,161:234	0/0:0,255,190:234	0/0:0,255,164:243	0/0:0,255,179:238	0/0:0,255,209:246	0/0:0,255,225:223	0/0:0,255,161:236	0/0:0,255,164:242	0/0:0,255,186:247	0/0:0,255,207:239	0/0:0,255,189:246
pdkChloro	8228	.	C	T	999	.	.	GT:PL:DP	0/0:0,255,166:245	0/0:0,255,167:244	0/0:0,255,169:248	0/0:0,255,185:246	0/0:0,255,170:242	0/0:0,255,241:234	0/0:0,255,185:225	0/0:0,255,136:191	0/0:0,255,171:220	0/0:0,255,214:229	0/0:0,255,219:246	0/0:0,255,236:231	0/0:0,255,160:238	0/0:0,255,166:243	0/0:0,255,232:243	0/0:0,255,162:236	0/0:0,255,162:236	0/0:0,255,206:241	0/0:0,255,233:245	0/0:0,255,164:239	0/0:0,255,192:243	0/0:0,255,201:221	0/0:0,255,164:233	0/0:0,255,169:221	0/0:0,255,212:245	0/0:0,255,241:245	0/0:0,255,190:247	0/0:0,255,166:242	0/0:0,255,237:245	0/0:0,255,168:246	0/0:0,255,165:241	0/0:0,255,192:237	0/0:0,255,163:238	0/0:0,255,209:238	0/0:0,255,203:244	0/0:0,255,222:230	0/0:0,255,152:223	0/0:0,255,165:242	0/0:0,255,186:247	0/0:0,255,209:244	0/0:0,255,189:244
pdkChloro	8272	.	G	A	999	.	.	GT:PL:DP	0/0:0,255,162:236	0/0:0,255,160:235	0/0:0,255,165:242	0/0:0,255,177:242	0/0:0,255,175:242	0/0:0,255,227:240	0/0:0,255,168:227	0/0:0,255,133:193	0/0:0,255,171:225	0/0:0,255,229:244	0/0:0,255,207:244	0/0:0,255,242:224	0/0:0,255,161:228	0/0:0,255,156:237	0/0:0,255,214:242	1/1:154,255,0:221	1/1:180,255,0:235	1/1:209,255,0:211	0/0:0,255,222:239	0/0:0,255,154:220	0/0:0,255,182:233	1/1:233,255,0:222	0/0:0,255,168:236	0/0:0,255,136:213	1/1:205,255,0:226	1/1:239,255,0:242	1/1:175,255,0:226	1/1:153,255,0:223	1/1:230,255,0:230	0/0:0,255,162:236	0/0:0,255,153:237	0/0:0,255,183:246	0/0:0,255,158:240	0/0:0,255,227:235	0/0:0,255,195:241	0/0:0,255,217:230	1/1:137,255,0:202	0/0:0,255,140:222	0/0:0,255,174:236	0/0:0,253,129:232	0/0:0,255,183:236
pdkChloro	8286	.	G	A	999	.	.	GT:PL:DP	0/0:0,255,174:242	0/0:0,255,164:239	0/0:0,255,163:238	0/0:0,255,186:239	0/0:0,255,178:241	0/0:0,255,253:238	0/0:0,255,179:233	0/0:0,255,124:166	0/0:0,255,172:218	0/0:0,255,238:241	0/0:0,255,215:237	0/0:0,255,249:218	0/0:0,255,177:229	0/0:0,255,159:231	0/0:0,255,216:236	0/0:0,255,162:235	0/0:0,255,187:241	0/0:0,255,180:225	0/0:0,255,217:234	0/0:0,255,159:231	0/0:0,255,200:244	0/0:0,255,246:236	0/0:0,255,164:224	0/0:0,255,169:211	0/0:0,255,218:245	0/0:0,255,233:238	0/0:0,255,175:235	0/0:0,255,167:237	0/0:0,255,226:238	0/0:0,255,166:243	0/0:0,255,159:237	0/0:0,255,159:233	0/0:0,255,165:241	0/0:0,255,234:230	0/0:0,255,180:235	0/0:0,255,224:236	0/0:0,255,146:204	0/0:0,255,192:235	0/0:0,255,173:248	0/0:0,255,213:236	0/0:0,255,208:241
pdkChloro	9016	.	T	A	999	.	.	GT:PL:DP	0/0:0,255,255:243	0/0:0,255,251:234	0/0:0,255,255:213	0/0:0,255,255:216	0/0:0,255,251:232	0/0:0,255,255:204	0/0:0,255,255:206	0/0:0,255,228:209	0/0:0,255,236:219	0/0:0,255,255:243	0/0:0,255,255:211	0/0:0,255,248:190	0/0:0,255,255:229	0/0:0,255,240:238	0/0:0,255,255:237	0/0:0,255,235:233	0/0:0,255,253:231	0/0:0,255,255:238	0/0:0,255,255:238	0/0:0,255,255:244	0/0:0,255,255:244	0/0:0,255,255:226	0/0:0,255,255:222	0/0:0,255,240:162	0/0:0,255,255:242	0/0:0,255,255:234	0/0:0,255,255:248	0/0:0,255,255:243	0/0:0,255,255:236	0/0:0,255,255:247	0/0:0,255,250:236	0/0:0,255,255:240	0/0:0,255,215:234	0/0:0,255,255:236	0/0:0,255,253:239	0/0:0,255,255:206	0/0:0,255,224:231	0/0:0,255,255:239	0/0:0,255,255:247	0/0:0,255,255:236	0/0:0,255,255:231
pdkChloro	9022	.	T	G	999	.	.	GT:PL:DP	0/0:0,255,255:242	0/0:0,255,254:238	0/0:0,255,255:217	0/0:0,255,255:223	0/0:0,255,244:222	0/0:0,255,255:199	0/0:0,255,255:209	0/0:0,255,227:204	0/0:0,255,242:222	0/0:0,255,255:239	0/0:0,255,255:240	0/0:0,255,251:200	0/0:0,255,255:223	0/0:0,255,242:237	0/0:0,255,255:245	0/0:0,255,231:236	0/0:0,255,255:235	0/0:0,255,255:240	0/0:0,255,255:241	0/0:0,255,255:246	0/0:0,255,255:245	0/0:0,255,255:232	0/0:0,255,255:221	0/0:0,255,251:176	0/0:0,255,255:244	0/0:0,255,255:233	0/0:0,255,255:248	0/0:0,255,255:246	0/0:0,255,255:240	0/0:0,255,255:248	0/0:0,255,247:236	0/0:0,255,255:241	0/0:0,255,216:239	0/0:0,255,255:242	0/0:0,255,255:243	0/0:0,255,255:201	0/0:0,255,226:228	0/0:0,255,255:243	0/0:0,255,255:248	0/0:0,255,255:239	0/0:0,255,255:229
pdkChloro	9787	.	A	G	999	.	.	GT:PL:DP	0/0:0,255,167:244	0/0:0,255,160:232	0/0:0,255,165:245	0/0:0,255,166:242	0/0:0,255,169:240	0/0:0,255,201:243	0/0:0,255,173:231	0/0:0,255,127:175	0/0:0,255,168:247	0/0:0,255,185:227	0/0:0,255,186:239	0/0:0,255,228:241	0/0:0,255,157:230	0/0:0,255,181:240	0/0:0,255,174:245	0/0:0,255,160:232	0/0:0,255,163:238	0/0:0,255,163:231	0/0:0,255,198:238	0/0:0,255,157:226	0/0:0,255,159:234	0/0:0,255,201:233	0/0:0,255,157:227	0/0:0,255,220:227	0/0:0,255,158:232	0/0:0,255,187:245	0/0:0,255,165:242	0/0:0,255,161:238	0/0:0,255,178:235	0/0:0,255,171:236	0/0:0,255,152:220	0/0:0,255,164:239	0/0:0,255,163:238	0/0:0,255,181:232	0/0:0,255,185:240	0/0:0,255,198:240	0/0:0,255,171:235	0/0:0,255,158:233	0/0:0,255,176:237	0/0:0,255,159:234	0/0:0,255,167:245
pdkChloro	10257	.	T	G	999	.	.	GT:PL:DP	0/0:0,255,168:246	0/0:0,255,168:246	0/0:0,255,219:247	0/0:0,255,168:247	0/0:0,255,181:250	0/0:0,255,224:244	0/0:0,255,212:239	0/0:0,255,143:198	0/0:0,255,176:246	0/0:0,255,202:243	0/0:0,255,171:244	0/0:0,255,239:232	0/0:0,255,159:230	0/0:0,255,176:227	0/0:0,255,201:247	0/0:0,255,159:230	0/0:0,255,169:248	0/0:0,255,165:247	0/0:0,255,216:244	0/0:0,255,175:243	0/0:0,255,194:247	0/0:0,255,214:240	0/0:0,255,186:230	0/0:0,255,194:234	0/0:0,255,171:241	0/0:0,255,216:241	0/0:0,255,169:248	0/0:0,255,171:245	0/0:0,255,176:245	0/0:0,255,168:246	0/0:0,255,166:242	0/0:0,255,189:244	0/0:0,255,166:242	0/0:0,255,182:239	0/0:0,255,186:247	0/0:0,255,244:226	0/0:0,255,192:243	0/0:0,255,183:245	0/0:0,255,186:248	0/0:0,255,171:239	0/0:0,255,167:244
pdkChloro	10503	.	C	T	999	.	.	GT:PL:DP	0/0:0,255,178:240	0/0:0,255,167:245	1/1:201,255,0:224	1/1:152,255,0:229	0/0:0,255,173:243	0/0:0,255,250:246	0/0:0,255,206:233	1/1:133,255,0:190	0/0:0,255,185:236	0/0:0,255,218:237	0/0:0,255,197:245	1/1:223,255,0:202	0/0:0,255,160:232	0/0:0,255,188:243	0/0:0,255,218:237	0/0:0,255,163:237	0/0:0,255,164:239	0/0:0,255,208:237	0/0:0,255,234:241	0/0:0,255,169:241	0/0:0,255,173:239	0/0:0,255,204:238	0/0:0,255,163:228	0/0:0,255,172:222	0/0:0,255,168:239	0/0:0,255,234:243	0/0:0,255,192:242	0/0:0,255,166:235	0/0:0,255,196:236	0/0:0,255,164:240	0/0:0,255,162:237	0/0:0,255,168:238	0/0:0,255,162:235	0/0:0,255,194:239	1/1:200,255,0:214	0/0:0,255,245:235	0/0:0,255,156:224	0/0:0,255,198:239	0/0:0,255,166:242	0/0:0,255,168:234	0/0:0,255,178:243
pdkChloro	10543	.	C	G	999	.	.	GT:PL:DP	0/0:0,255,168:247	0/0:0,255,165:241	0/0:0,255,172:246	0/0:0,255,168:247	0/0:0,255,188:242	0/0:0,255,240:237	0/0:0,255,198:233	0/0:0,255,143:198	0/0:0,255,169:241	0/0:0,255,193:237	0/0:0,255,186:247	0/0:0,255,255:225	0/0:0,255,157:225	0/0:0,255,185:241	0/0:0,255,175:244	0/0:0,255,164:239	0/0:0,255,167:244	0/0:0,255,165:241	0/0:0,255,176:245	0/0:0,255,166:243	0/0:0,255,167:247	0/0:0,255,179:232	0/0:0,255,164:230	0/0:0,255,196:226	0/0:0,255,181:246	0/0:0,255,222:236	0/0:0,255,168:247	0/0:0,255,162:245	0/0:0,255,168:239	0/0:0,255,167:246	0/0:0,255,164:240	0/0:0,255,167:237	0/0:0,255,165:244	0/0:0,255,200:236	0/0:0,255,171:244	0/0:0,255,241:227	0/0:0,255,163:237	0/0:0,255,167:246	0/0:0,255,169:248	0/0:0,255,170:243	0/0:0,255,167:246
pdkChloro	12442	.	C	T	999	.	.	GT:PL:DP	0/0:0,255,167:247	0/0:0,255,168:239	0/0:0,255,195:234	0/0:0,255,186:239	0/0:0,255,191:240	0/0:0,255,224:245	0/0:0,255,178:231	0/0:0,255,157:222	0/0:0,255,187:217	0/0:0,255,203:239	0/0:0,255,219:243	0/0:0,255,251:218	0/0:0,255,128:225	0/0:0,255,160:233	0/0:0,255,206:239	0/0:0,255,134:222	0/0:0,255,169:241	0/0:0,255,186:241	0/0:0,255,186:241	0/0:0,255,166:241	0/0:0,255,172:247	0/0:0,255,189:226	0/0:0,255,199:226	0/0:0,255,213:225	0/0:0,255,189:237	0/0:0,255,217:240	0/0:0,255,188:246	0/0:0,255,143:243	0/0:0,255,176:240	0/0:0,255,167:248	0/0:0,255,160:227	0/0:0,255,167:234	0/0:0,255,175:244	0/0:0,255,211:234	0/0:0,255,188:233	0/0:0,255,220:223	0/0:0,255,202:223	0/0:0,255,152:247	0/0:0,255,189:245	0/0:0,255,190:240	0/0:0,255,167:240
pdkChloro	12699	.	T	C	999	.	.	GT:PL:DP	0/0:0,255,192:246	0/0:0,255,161:244	0/0:0,255,190:247	0/0:0,255,167:248	0/0:0,255,189:240	0/0:0,255,229:246	0/0:0,255,171:231	0/0:0,255,123:210	0/0:0,255,155:240	0/0:0,255,178:228	0/0:0,255,210:246	0/0:0,255,206:227	0/0:0,255,131:234	0/0:0,255,124:243	0/0:0,255,196:249	0/0:0,255,143:239	0/0:0,255,163:239	0/0:0,255,177:243	0/0:0,255,208:246	0/0:0,255,170:237	0/0:0,255,195:248	0/0:0,255,197:235	0/0:0,255,142:242	0/0:0,255,160:227	0/0:0,255,201:246	0/0:0,255,220:247	0/0:0,255,176:249	0/0:0,255,173:244	0/0:0,255,199:245	0/0:0,255,166:247	0/0:0,255,147:244	0/0:0,255,173:245	0/0:0,255,163:244	0/0:0,255,202:242	0/0:0,255,229:248	0/0:0,255,205:232	0/0:0,255,181:239	0/0:0,255,200:246	0/0:0,255,178:249	0/0:0,255,159:238	0/0:0,255,180:245
pdkChloro	13134	.	T	A	999	.	.	GT:PL:DP	0/0:0,255,166:246	0/0:0,255,167:245	0/0:0,255,192:245	0/0:0,255,163:247	0/0:0,255,187:244	0/0:0,255,230:244	0/0:0,255,198:231	0/0:0,255,142:197	0/0:0,255,209:238	0/0:0,255,196:234	0/0:0,255,213:242	0/0:0,255,213:226	0/0:0,255,159:235	0/0:0,255,162:243	0/0:0,255,191:239	0/0:0,255,159:230	0/0:0,255,177:247	0/0:0,255,160:235	0/0:0,255,198:240	0/0:0,255,162:238	0/0:0,255,168:247	0/0:0,255,203:238	0/0:0,255,165:239	0/0:0,255,221:221	0/0:0,255,181:245	0/0:0,255,231:245	0/0:0,255,173:242	0/0:0,255,149:231	0/0:0,255,185:244	0/0:0,255,166:245	0/0:0,255,161:239	0/0:0,255,184:244	0/0:0,255,167:245	0/0:0,255,195:241	0/0:0,255,169:248	0/0:0,255,185:236	0/0:0,255,198:239	0/0:0,255,175:238	0/0:0,255,169:248	0/0:0,255,175:247	0/0:0,255,182:242
pdkChloro	13588	.	A	C	999	.	.	GT:PL:DP	0/0:0,255,193:244	0/0:0,255,162:244	0/0:0,255,173:242	0/0:0,255,190:244	0/0:0,255,228:244	0/0:0,255,254:229	0/0:0,255,194:226	0/0:0,255,99:182	0/0:0,255,205:239	0/0:0,255,244:236	0/0:0,255,252:242	0/0:0,54,118:212	0/0:0,255,155:239	0/0:0,255,164:235	0/0:0,255,247:240	0/0:0,255,127:237	0/0:0,255,176:241	0/0:0,255,201:241	0/0:0,255,240:243	0/0:0,255,235:237	0/0:0,255,239:246	0/0:0,198,143:225	0/0:0,255,198:230	0/0:0,255,179:225	0/0:0,255,186:237	0/0:0,255,216:238	0/0:0,255,195:245	0/0:0,255,168:238	0/0:0,255,212:242	0/0:0,255,190:247	0/0:0,255,163:239	0/0:0,255,220:235	0/0:0,255,163:240	0/0:0,255,236:221	0/0:0,255,193:244	0/0:0,255,219:225	0/0:0,255,125:230	0/0:0,255,238:240	0/0:0,255,212:248	0/0:0,255,224:236	0/0:0,255,230:243
pdkChloro	13774	.	T	C	999	.	.	GT:PL:DP	0/0:0,255,210:247	0/0:0,255,172:242	0/0:0,255,243:235	0/0:0,255,196:243	0/0:0,255,229:243	0/0:0,255,255:234	0/0:0,255,218:223	0/0:0,255,177:219	0/0:0,255,223:234	0/0:0,255,222:240	0/0:0,255,232:242	0/0:0,255,201:222	0/0:0,255,140:226	0/0:0,255,161:230	0/0:0,255,231:247	0/0:0,255,150:229	0/0:0,255,199:238	0/0:0,255,232:247	0/0:0,255,241:242	0/0:0,255,180:242	0/0:0,255,215:243	0/0:0,255,223:235	0/0:0,255,220:240	0/0:0,255,232:219	0/0:0,255,201:237	0/0:0,255,243:232	0/0:0,255,238:245	0/0:0,255,210:241	0/0:0,255,229:246	0/0:0,255,179:247	0/0:0,255,156:234	0/0:0,255,215:232	0/0:0,255,168:238	0/0:0,255,198:233	0/0:0,255,208:247	0/0:0,255,238:223	0/0:0,255,220:233	0/0:0,255,196:241	0/0:0,255,191:249	0/0:0,255,227:239	0/0:0,255,214:245
pdkChloro	14612	.	A	C	999	.	.	GT:PL:DP	0/0:0,255,137:244	0/0:0,255,115:232	0/0:0,200,119:246	0/0:0,192,106:237	0/0:0,255,159:232	0/0:0,21,91:227	0/0:0,102,106:217	0/0:0,255,155:206	0/0:0,255,170:220	0/0:0,112,122:238	0/0:0,168,123:241	0/0:0,205,141:216	0/0:0,225,101:227	0/0:0,146,84:229	0/0:0,186,127:240	1/1:142,255,0:206	1/1:218,255,0:206	1/1:218,255,0:227	0/0:0,255,141:237	0/0:0,233,121:230	0/0:0,246,140:243	1/1:199,255,0:208	0/0:0,255,153:229	0/0:0,16,77:213	1/1:214,255,0:225	1/1:225,255,0:213	1/1:211,255,0:233	1/1:182,255,0:222	1/1:203,255,0:219	0/0:0,233,114:243	0/0:0,255,97:227	0/0:0,163,112:233	0/0:0,255,106:230	0/0:0,41,96:233	0/0:0,255,155:242	0/0:0,213,151:221	1/1:217,255,0:175	0/0:0,255,122:227	0/0:0,255,161:245	0/0:0,211,140:232	0/0:0,255,121:238
pdkChloro	15175	.	A	G	926	.	.	GT:PL:DP	0/0:0,255,190:246	0/0:0,255,161:236	0/0:0,255,195:233	0/0:0,255,181:237	0/0:0,255,228:237	0/0:0,255,251:221	0/0:0,255,226:220	0/0:0,255,142:186	0/0:0,255,223:243	0/0:0,255,244:235	0/0:0,255,239:242	0/0:0,255,254:209	0/0:0,255,184:234	0/0:0,255,174:241	0/0:0,255,236:226	0/0:0,255,159:231	0/0:0,255,230:239	0/0:0,255,245:238	0/0:0,255,236:234	0/0:0,255,233:236	0/0:0,255,223:245	0/0:0,255,255:234	0/0:0,255,216:223	0/0:0,255,202:199	0/0:0,255,241:229	0/0:0,255,250:238	0/0:0,255,250:233	0/0:0,255,222:239	0/0:0,255,227:219	0/0:0,255,215:247	0/0:0,255,168:230	0/0:0,255,236:231	0/0:0,255,163:238	0/0:0,255,238:238	0/0:0,255,228:238	0/0:0,255,243:193	0/0:0,255,204:239	0/0:0,255,237:240	0/0:0,255,235:247	0/0:0,255,236:231	0/0:0,255,217:242
pdkChloro	16165	.	A	G	999	.	.	GT:PL:DP	0/0:0,255,143:239	0/0:0,255,147:242	0/0:0,243,107:244	0/0:0,255,109:244	0/0:0,255,142:243	0/0:0,255,134:238	0/0:0,255,134:217	0/0:0,253,88:188	0/0:0,255,162:240	0/0:0,255,144:239	0/0:0,255,171:243	0/1:8,0,77:220	0/0:0,255,131:234	0/0:0,255,117:238	0/0:0,255,155:239	0/0:0,255,108:230	0/0:0,255,177:248	0/0:0,255,152:239	0/0:0,255,160:239	0/0:0,255,142:231	0/0:0,255,191:244	0/0:0,255,146:227	0/0:0,255,136:243	0/0:0,255,157:224	0/0:0,255,148:240	0/0:0,255,155:244	0/0:0,255,177:242	0/0:0,255,129:234	0/0:0,255,161:242	0/0:0,255,152:244	0/0:0,255,127:231	0/0:0,255,154:240	0/0:0,255,134:246	0/0:0,255,112:226	0/0:0,255,159:240	0/0:0,181,114:225	0/0:0,255,155:237	0/0:0,255,175:238	0/0:0,255,195:245	0/0:0,255,160:232	0/0:0,255,133:241
pdkChloro	16199	.	A	C	999	.	.	GT:PL:DP	0/0:0,255,146:248	0/0:0,255,147:242	0/0:0,255,111:243	0/0:0,255,133:246	0/0:0,255,183:242	0/0:0,255,145:231	0/0:0,255,152:224	0/0:0,255,109:220	0/0:0,255,171:244	0/0:0,255,153:225	0/0:0,255,138:246	0/0:0,6,71:224	0/0:0,255,139:227	0/0:0,255,139:230	0/0:0,255,179:246	0/0:0,255,121:226	0/0:0,255,188:245	0/0:0,255,138:243	0/0:0,255,156:247	0/0:0,255,137:242	0/0:0,255,187:247	0/0:0,255,164:225	0/0:0,255,134:228	0/0:0,255,195:219	0/0:0,255,156:238	0/0:0,255,146:241	0/0:0,255,176:244	0/0:0,255,137:245	0/0:0,255,183:244	0/0:0,255,153:249	0/0:0,255,133:238	0/0:0,255,167:243	0/0:0,255,149:248	0/0:0,255,139:241	0/0:0,255,171:246	0/0:0,236,134:225	0/0:0,255,160:243	0/0:0,255,189:244	0/0:0,255,196:249	0/0:0,255,141:241	0/0:0,255,161:248
pdkChloro	16302	.	T	A	999	.	.	GT:PL:DP	0/0:0,255,169:249	0/0:0,255,165:241	1/1:189,255,0:215	1/1:143,255,0:218	0/0:0,255,216:244	0/0:0,255,243:239	0/0:0,255,230:240	1/1:104,255,0:176	0/0:0,255,166:242	0/0:0,255,230:240	0/0:0,255,165:244	1/1:127,187,0:201	0/0:0,255,165:241	0/0:0,255,165:242	0/0:0,255,198:247	0/0:0,255,161:236	0/0:0,255,183:242	0/0:0,255,168:246	0/0:0,255,165:245	0/0:0,255,168:247	0/0:0,255,168:247	0/0:0,255,203:240	0/0:0,255,172:239	0/0:0,255,234:231	0/0:0,255,180:245	0/0:0,255,228:241	0/0:0,255,198:247	0/0:0,255,168:246	0/0:0,255,178:240	0/0:0,255,168:246	0/0:0,255,164:240	0/0:0,255,187:244	0/0:0,255,165:242	0/0:0,255,196:242	1/1:159,255,0:235	0/0:0,255,247:240	0/0:0,255,170:242	0/0:0,255,168:246	0/0:0,255,171:248	0/0:0,255,165:244	0/0:0,255,168:247
pdkChloro	17292	.	G	A	968	.	.	GT:PL:DP	0/0:0,255,166:243	0/0:0,255,164:240	0/0:0,255,163:240	0/0:0,255,167:245	0/0:0,255,180:245	0/0:0,255,231:243	0/0:0,255,211:231	0/0:0,255,159:229	0/0:0,255,173:240	0/0:0,255,206:237	0/0:0,255,180:235	0/0:0,255,246:229	0/0:0,255,161:237	0/0:0,255,164:239	0/0:0,255,187:240	0/0:0,255,164:240	0/0:0,255,167:245	0/0:0,255,147:231	0/0:0,255,171:237	0/0:0,255,163:241	0/0:0,255,168:246	0/0:0,255,211:235	0/0:0,255,182:239	0/0:0,255,198:240	0/0:0,255,176:244	0/0:0,255,216:244	0/0:0,255,166:236	0/0:0,255,197:240	0/0:0,255,178:241	0/0:0,255,169:248	0/0:0,255,160:232	0/0:0,255,175:238	0/0:0,255,160:234	0/0:0,255,195:235	0/0:0,255,165:242	0/0:0,255,234:235	0/0:0,255,160:231	0/0:0,255,169:242	0/0:0,255,205:247	0/0:0,255,199:233	0/0:0,255,166:243
pdkChloro	18393	.	T	C	999	.	.	GT:PL:DP	0/0:0,255,167:246	0/0:0,255,165:244	0/0:0,255,181:246	0/0:0,255,167:245	0/0:0,255,192:243	0/0:0,255,235:238	0/0:0,255,212:227	0/0:0,255,141:203	0/0:0,255,169:241	0/0:0,255,204:236	0/0:0,255,209:244	0/0:0,255,250:231	0/0:0,255,161:237	0/0:0,255,165:242	0/0:0,255,214:240	0/0:0,255,159:233	0/0:0,255,168:246	0/0:0,255,155:236	0/0:0,255,195:232	0/0:0,255,164:242	0/0:0,255,193:245	0/0:0,255,211:236	0/0:0,255,183:232	0/0:0,255,213:228	0/0:0,255,182:239	0/0:0,255,214:245	0/0:0,255,196:243	0/0:0,255,167:232	0/0:0,255,182:244	0/0:0,255,168:247	0/0:0,255,167:244	0/0:0,255,169:241	0/0:0,255,165:243	0/0:0,255,191:239	0/0:0,255,178:243	0/0:0,255,233:225	0/0:0,255,163:237	0/0:0,255,169:248	0/0:0,255,177:248	0/0:0,255,170:237	0/0:0,255,165:241
pdkChloro	18553	.	G	A	999	.	.	GT:PL:DP	0/0:0,255,167:246	0/0:0,255,167:245	0/0:0,255,166:242	0/0:0,255,169:249	0/0:0,255,182:243	0/0:0,255,228:243	0/0:0,255,204:224	0/0:0,255,138:189	0/0:0,255,165:233	0/0:0,255,202:244	0/0:0,255,215:243	0/0:0,255,252:227	0/0:0,255,167:232	0/0:0,255,163:237	0/0:0,255,174:242	0/0:0,255,162:236	0/0:0,255,165:245	0/0:0,255,165:243	0/0:0,255,182:239	0/0:0,255,162:240	0/0:0,255,166:244	0/0:0,255,222:236	0/0:0,255,160:232	0/0:0,255,186:229	0/0:0,255,169:232	0/0:0,255,216:244	0/0:0,255,184:244	0/0:0,255,164:240	0/0:0,255,169:242	0/0:0,255,166:247	0/0:0,255,157:235	0/0:0,255,162:235	0/0:0,255,162:236	0/0:0,255,208:238	0/0:0,255,201:247	0/0:0,255,228:234	0/0:0,255,157:225	0/0:0,255,161:240	0/0:0,255,168:247	0/0:0,255,180:237	0/0:0,255,164:243
pdkChloro	18872	.	T	C	999	.	.	GT:PL:DP	0/0:0,255,165:244	0/0:0,255,166:243	0/0:0,255,164:247	0/0:0,255,168:246	0/0:0,255,198:243	0/0:0,255,220:244	0/0:0,255,205:228	0/0:0,255,144:204	0/0:0,255,159:235	0/0:0,255,214:244	0/0:0,255,224:244	0/0:0,255,249:231	0/0:0,255,159:233	0/0:0,255,161:236	0/0:0,255,232:247	0/0:0,255,165:241	0/0:0,255,192:245	0/0:0,255,196:238	0/0:0,255,210:242	0/0:0,255,159:233	0/0:0,255,164:242	0/0:0,255,211:240	0/0:0,255,175:236	0/0:0,255,191:236	0/0:0,255,168:240	0/0:0,255,210:242	0/0:0,255,164:246	0/0:0,255,170:243	0/0:0,255,202:244	0/0:0,255,167:244	0/0:0,255,165:242	0/0:0,255,178:243	0/0:0,255,163:237	0/0:0,255,210:237	0/0:0,255,191:243	0/0:0,255,237:235	0/0:0,255,160:231	0/0:0,255,168:238	0/0:0,255,166:246	0/0:0,255,168:242	0/0:0,255,165:241
pdkChloro	18885	.	G	A	999	.	.	GT:PL:DP	0/0:0,255,160:232	0/0:0,255,167:246	0/0:0,255,165:241	0/0:0,255,167:245	0/0:0,255,197:238	0/0:0,255,221:241	0/0:0,255,209:229	0/0:0,255,145:205	0/0:0,255,181:237	0/0:0,255,212:241	0/0:0,255,226:243	0/0:0,255,246:218	0/0:0,255,154:225	0/0:0,255,163:237	0/0:0,255,232:241	0/0:0,255,158:228	0/0:0,255,175:244	0/0:0,255,199:235	0/0:0,255,207:240	0/0:0,255,160:223	0/0:0,255,160:231	0/0:0,255,219:235	0/0:0,255,166:220	0/0:0,255,196:227	0/0:0,255,172:238	0/0:0,255,216:239	0/0:0,255,166:244	0/0:0,255,168:238	0/0:0,255,203:244	0/0:0,255,163:238	0/0:0,255,159:235	0/0:0,255,179:242	0/0:0,255,162:236	0/0:0,255,217:234	0/0:0,255,192:243	0/0:0,255,239:234	0/0:0,255,166:243	0/0:0,255,163:229	0/0:0,255,202:241	0/0:0,255,174:236	0/0:0,255,166:243
pdkChloro	20201	.	C	T	999	.	.	GT:PL:DP	0/0:0,255,164:239	0/0:0,255,169:240	0/0:0,255,201:242	0/0:0,255,169:248	0/0:0,255,185:245	0/0:0,255,234:242	0/0:0,255,219:225	0/0:0,255,155:221	0/0:0,255,188:243	0/0:0,255,224:233	0/0:0,255,211:242	0/0:0,255,251:227	0/0:0,255,162:236	0/0:0,255,160:244	0/0:0,255,218:242	1/1:155,255,0:223	1/1:158,255,0:232	1/1:153,255,0:218	0/0:0,255,169:240	0/0:0,255,180:235	0/0:0,255,175:233	1/1:221,255,0:229	0/0:0,255,168:239	0/0:0,255,192:230	1/1:170,255,0:225	1/1:223,255,0:244	1/1:195,255,0:217	1/1:112,255,0:201	1/1:173,255,0:220	0/0:0,255,165:241	0/0:0,255,158:228	0/0:0,255,195:241	0/0:0,255,164:240	0/0:0,255,226:236	0/0:0,255,193:244	0/0:0,255,229:233	1/1:160,255,0:235	0/0:0,255,197:232	0/0:0,255,187:244	0/0:0,255,130:234	0/0:0,255,174:242
pdkChloro	26125	.	T	G	999	.	.	GT:PL:DP	0/0:0,255,169:248	0/0:0,255,168:249	0/0:0,255,171:244	0/0:0,255,169:248	0/0:0,255,166:243	0/0:0,255,228:236	0/0:0,255,182:235	0/0:0,255,135:203	0/0:0,255,189:240	0/0:0,255,217:238	0/0:0,255,199:245	0/0:0,255,250:214	0/0:0,255,161:236	0/0:0,255,172:238	0/0:0,255,196:244	0/0:0,255,163:237	0/0:0,255,168:247	0/0:0,255,201:243	0/0:0,255,210:246	0/0:0,255,193:244	0/0:0,255,172:246	0/0:0,255,197:235	0/0:0,255,188:237	0/0:0,255,182:236	0/0:0,255,166:242	0/0:0,255,215:242	0/0:0,255,204:246	0/0:0,255,165:242	0/0:0,255,190:246	0/0:0,255,189:245	0/0:0,255,158:232	0/0:0,255,175:237	0/0:0,255,163:241	0/0:0,255,216:235	0/0:0,255,185:246	0/0:0,255,237:232	0/0:0,255,155:240	0/0:0,255,174:241	0/0:0,255,169:249	0/0:0,255,190:242	0/0:0,255,167:244
pdkChloro	26216	.	C	T	999	.	.	GT:PL:DP	0/0:0,255,165:244	0/0:0,255,165:242	0/0:0,255,167:246	0/0:0,255,167:244	0/0:0,255,188:242	0/0:0,255,233:241	0/0:0,255,171:231	0/0:0,255,142:223	0/0:0,255,186:238	0/0:0,255,210:237	0/0:0,255,193:238	0/0:0,255,247:213	0/0:0,255,161:238	0/0:0,255,169:242	0/0:0,255,209:241	0/0:0,255,156:232	0/0:0,255,164:242	0/0:0,255,175:244	0/0:0,255,212:238	0/0:0,255,175:239	0/0:0,255,209:245	0/0:0,255,212:237	0/0:0,255,186:236	0/0:0,255,201:223	0/0:0,255,187:236	0/0:0,255,202:238	0/0:0,255,209:245	0/0:0,255,162:237	0/0:0,255,193:237	0/0:0,255,165:245	0/0:0,255,159:230	0/0:0,255,172:238	0/0:0,255,164:239	0/0:0,255,201:239	0/0:0,255,206:243	0/0:0,255,233:226	0/0:0,255,160:239	0/0:0,255,208:243	0/0:0,255,169:248	0/0:0,255,178:235	0/0:0,255,164:243
pdkChloro	26393	.	G	A	999	.	.	GT:PL:DP	0/0:0,255,165:248	0/0:0,255,154:237	0/0:0,255,164:242	0/0:0,255,162:242	0/0:0,255,171:244	0/0:0,255,191:244	0/0:0,255,206:234	0/0:0,255,146:213	0/0:0,255,165:240	0/0:0,255,191:233	0/0:0,255,168:238	0/0:0,255,252:229	0/0:0,255,142:223	0/0:0,255,163:240	0/0:0,255,191:241	0/0:0,255,157:239	0/0:0,255,169:242	0/0:0,255,164:239	0/0:0,255,197:240	0/0:0,255,170:244	0/0:0,255,182:247	0/0:0,255,196:238	0/0:0,255,185:217	0/0:0,255,173:243	0/0:0,255,161:232	0/0:0,255,166:236	0/0:0,255,187:243	0/0:0,255,150:240	0/0:0,255,212:239	0/0:0,255,164:243	0/0:0,255,149:232	0/0:0,255,174:239	0/0:0,255,158:242	0/0:0,255,168:235	0/0:0,255,166:239	0/0:0,255,226:229	0/0:0,255,161:234	0/0:0,255,202:241	0/0:0,255,173:248	0/0:0,255,183:233	0/0:0,255,168:247
pdkChloro	27881	.	A	G	999	.	.	GT:PL:DP	0/0:0,255,166:243	0/0:0,255,166:243	0/0:0,255,166:242	0/0:0,255,167:247	0/0:0,255,186:248	0/0:0,255,231:243	0/0:0,255,206:235	0/0:0,255,151:221	0/0:0,255,194:243	0/0:0,255,197:240	0/0:0,255,165:241	0/0:0,255,221:220	0/0:0,255,154:229	0/0:0,255,161:238	0/0:0,255,194:238	0/0:0,255,161:233	0/0:0,255,165:242	0/0:0,255,164:239	0/0:0,255,190:238	0/0:0,255,166:239	0/0:0,255,164:239	0/0:0,255,192:230	0/0:0,255,188:243	0/0:0,255,201:238	0/0:0,255,172:242	0/0:0,255,218:245	0/0:0,255,166:243	0/0:0,255,162:235	0/0:0,255,162:236	0/0:0,255,168:246	0/0:0,255,159:234	0/0:0,255,186:238	0/0:0,255,163:238	0/0:0,255,201:229	0/0:0,255,171:245	0/0:0,255,206:224	0/0:0,255,167:244	0/0:0,255,163:240	0/0:0,255,173:248	0/0:0,255,162:239	0/0:0,255,163:237
pdkChloro	28139	.	A	G	999	.	.	GT:PL:DP	0/0:0,255,166:244	0/0:0,255,164:239	0/0:0,255,179:243	0/0:0,255,166:243	0/0:0,255,193:240	0/0:0,255,243:236	0/0:0,255,199:216	0/0:0,255,141:200	0/0:0,255,175:224	0/0:0,255,225:238	0/0:0,255,212:242	0/0:0,255,252:215	0/0:0,255,160:235	0/0:0,255,167:228	0/0:0,255,223:245	0/0:0,255,160:234	0/0:0,255,177:240	0/0:0,255,191:241	0/0:0,255,226:237	0/0:0,255,161:235	0/0:0,255,223:244	0/0:0,255,229:235	0/0:0,255,184:227	0/0:0,255,203:221	0/0:0,255,210:235	0/0:0,255,244:239	0/0:0,255,178:240	0/0:0,255,164:236	0/0:0,255,188:237	0/0:0,255,165:242	0/0:0,255,162:231	0/0:0,255,197:233	0/0:0,255,165:242	0/0:0,255,216:235	0/0:0,255,208:242	0/0:0,255,235:221	0/0:0,255,149:209	0/0:0,255,164:235	0/0:0,255,169:248	0/0:0,255,180:229	0/0:0,255,171:240
pdkChloro	28224	.	C	T	999	.	.	GT:PL:DP	0/0:0,255,169:249	0/0:0,255,161:236	0/0:0,255,167:248	0/0:0,255,167:245	0/0:0,255,218:245	0/0:0,255,243:245	0/0:0,255,218:231	0/0:0,255,150:212	0/0:0,255,161:236	0/0:0,255,227:237	0/0:0,255,201:246	0/0:0,255,255:221	0/0:0,255,159:233	0/0:0,255,177:239	0/0:0,255,196:246	0/0:0,255,156:228	0/0:0,255,172:241	0/0:0,255,167:243	0/0:0,255,193:245	0/0:0,255,166:242	0/0:0,255,210:249	0/0:0,255,239:233	0/0:0,255,203:222	0/0:0,255,177:223	0/0:0,255,201:235	0/0:0,255,240:240	0/0:0,255,167:247	0/0:0,255,165:241	0/0:0,255,189:236	0/0:0,255,168:247	0/0:0,255,158:235	0/0:0,255,191:243	0/0:0,255,164:240	0/0:0,255,239:238	0/0:0,255,185:246	0/0:0,255,238:233	0/0:0,255,163:238	0/0:0,255,203:242	0/0:0,255,198:247	0/0:0,255,196:240	0/0:0,255,168:246
pdkChloro	30345	.	T	G	999	.	.	GT:PL:DP	0/0:0,255,169:249	0/0:0,255,164:240	0/0:0,255,168:246	0/0:0,255,168:247	0/0:0,255,207:245	0/0:0,255,242:239	0/0:0,255,198:236	0/0:0,255,142:197	0/0:0,255,201:246	0/0:0,255,209:238	0/0:0,255,171:244	0/0:0,255,247:233	0/0:0,255,165:233	0/0:0,255,167:236	0/0:0,255,194:247	0/0:0,255,163:238	0/0:0,255,175:247	0/0:0,255,170:244	0/0:0,255,180:244	0/0:0,255,183:242	0/0:0,255,187:249	0/0:0,255,224:237	0/0:0,255,176:237	0/0:0,255,168:219	0/0:0,255,172:242	0/0:0,255,223:246	0/0:0,255,199:249	0/0:0,255,152:245	0/0:0,255,185:245	0/0:0,255,168:246	0/0:0,255,164:242	0/0:0,255,176:245	0/0:0,255,164:240	0/0:0,255,201:239	0/0:0,255,185:246	0/0:0,255,229:226	0/0:0,255,166:243	0/0:0,255,169:241	0/0:0,255,168:247	0/0:0,255,166:241	0/0:0,255,169:248
pdkChloro	30651	.	A	C	999	.	.	GT:PL:DP	0/0:0,255,169:249	0/0:0,255,161:238	0/0:0,255,211:244	0/0:0,255,167:245	0/0:0,255,182:240	0/0:0,255,252:238	0/0:0,255,208:227	0/0:0,255,131:174	0/0:0,255,168:230	0/0:0,255,226:232	0/0:0,255,212:245	0/0:0,255,255:228	0/0:0,255,161:236	0/0:0,255,164:240	0/0:0,255,233:246	0/0:0,255,160:231	0/0:0,255,160:235	0/0:0,255,200:245	0/0:0,255,224:241	0/0:0,255,166:245	0/0:0,255,205:249	0/0:0,255,227:240	0/0:0,255,204:234	0/0:0,255,181:203	0/0:0,255,182:243	0/0:0,255,199:245	0/0:0,255,169:241	0/0:0,255,174:246	0/0:0,255,187:244	0/0:0,255,165:241	0/0:0,255,159:233	0/0:0,255,182:240	0/0:0,255,166:242	0/0:0,255,222:236	0/0:0,255,172:247	0/0:0,255,254:233	0/0:0,255,145:203	0/0:0,255,213:245	0/0:0,255,172:247	0/0:0,255,181:237	0/0:0,255,201:246
pdkChloro	31592	.	G	T	999	.	.	GT:PL:DP	0/0:0,255,169:248	0/0:0,255,166:244	0/0:0,255,170:243	0/0:0,255,167:245	0/0:0,255,197:246	0/0:0,255,239:241	0/0:0,255,209:230	0/0:0,255,153:218	0/0:0,255,169:240	0/0:0,255,205:234	0/0:0,255,188:242	0/0:0,255,248:225	0/0:0,255,180:227	0/0:0,255,162:235	0/0:0,255,209:244	0/0:0,255,165:241	0/0:0,255,185:246	0/0:0,255,161:244	0/0:0,255,179:242	0/0:0,255,166:244	0/0:0,255,168:246	0/0:0,255,201:240	0/0:0,255,168:235	0/0:0,255,201:229	0/0:0,255,172:239	0/0:0,255,233:242	0/0:0,255,180:245	0/0:0,255,161:233	0/0:0,255,178:241	0/0:0,255,167:244	0/0:0,255,157:225	0/0:0,255,173:237	0/0:0,255,173:239	0/0:0,255,199:238	0/0:0,255,196:247	0/0:0,255,236:232	0/0:0,255,166:243	0/0:0,255,164:239	0/0:0,255,177:247	0/0:0,255,181:231	0/0:0,255,162:237
pdkChloro	32156	.	G	A	999	.	.	GT:PL:DP	0/0:0,255,168:246	0/0:0,255,163:238	0/0:0,255,167:245	0/0:0,255,167:245	0/0:0,255,189:246	0/0:0,255,242:238	0/0:0,255,225:231	0/0:0,255,153:217	0/0:0,255,172:246	0/0:0,255,230:239	0/0:0,255,200:243	0/0:0,255,255:229	0/0:0,255,162:237	0/0:0,255,165:242	0/0:0,255,221:246	0/0:0,255,160:232	0/0:0,255,170:243	0/0:0,255,196:243	0/0:0,255,215:233	0/0:0,255,174:242	0/0:0,255,199:249	0/0:0,255,218:240	0/0:0,255,168:241	0/0:0,255,224:218	0/0:0,255,165:242	0/0:0,255,218:241	0/0:0,255,171:244	0/0:0,255,175:244	0/0:0,255,221:248	0/0:0,255,168:247	0/0:0,255,159:230	0/0:0,255,217:236	0/0:0,255,166:243	0/0:0,255,224:237	0/0:0,255,193:245	0/0:0,255,240:235	0/0:0,255,167:244	0/0:0,255,167:241	0/0:0,255,169:249	0/0:0,255,184:238	0/0:0,255,175:244
pdkChloro	32603	.	G	T	999	.	.	GT:PL:DP	0/0:0,255,173:248	0/0:0,255,165:243	0/0:0,255,167:244	0/0:0,255,169:248	0/0:0,255,177:248	0/0:0,255,247:244	0/0:0,255,216:236	0/0:0,255,155:221	0/0:0,255,174:245	0/0:0,255,220:238	0/0:0,255,202:245	0/0:0,255,251:243	0/0:0,255,158:231	0/0:0,255,186:242	0/0:0,255,214:246	0/0:0,255,164:242	0/0:0,255,168:239	0/0:0,255,170:242	0/0:0,255,206:243	0/0:0,255,160:232	0/0:0,255,167:245	0/0:0,255,233:242	0/0:0,255,180:235	0/0:0,255,230:237	0/0:0,255,169:241	0/0:0,255,233:242	0/0:0,255,171:244	0/0:0,255,164:242	0/0:0,255,195:240	0/0:0,255,167:245	0/0:0,255,160:233	0/0:0,255,188:243	0/0:0,255,163:244	0/0:0,255,212:234	0/0:0,255,167:244	0/0:0,255,244:235	0/0:0,255,165:240	0/0:0,255,176:239	0/0:0,255,168:247	0/0:0,255,172:242	0/0:0,255,164:242
pdkChloro	34596	.	G	A	999	.	.	GT:PL:DP	0/0:0,255,180:244	0/0:0,255,165:241	0/0:0,255,164:243	0/0:0,255,168:246	0/0:0,255,168:246	0/0:0,255,207:240	0/0:0,255,170:226	0/0:0,255,143:198	0/0:0,255,189:245	0/0:0,255,186:225	0/0:0,255,216:239	0/0:0,255,252:214	0/0:0,255,148:213	0/0:0,255,178:232	0/0:0,255,207:241	0/0:0,255,157:225	0/0:0,255,163:237	0/0:0,255,202:242	0/0:0,255,215:238	0/0:0,255,189:227	0/0:0,255,194:246	0/0:0,255,215:237	0/0:0,255,176:231	0/0:0,255,169:240	0/0:0,255,205:232	0/0:0,255,225:242	0/0:0,255,190:248	0/0:0,255,185:241	0/0:0,255,194:240	0/0:0,255,179:244	0/0:0,255,153:222	0/0:0,255,196:231	0/0:0,255,161:237	0/0:0,255,212:226	0/0:0,255,183:243	0/0:0,255,223:231	0/0:0,255,163:239	0/0:0,255,181:235	0/0:0,255,181:246	0/0:0,255,197:229	0/0:0,255,168:240
pdkChloro	35100	.	C	A	999	.	.	GT:PL:DP	0/0:0,255,167:248	0/0:0,255,158:228	0/0:0,255,176:246	0/0:0,255,167:248	0/0:0,255,176:244	0/0:0,255,237:240	0/0:0,255,214:231	0/0:0,255,151:213	0/0:0,255,166:234	0/0:0,255,215:234	0/0:0,255,214:246	0/0:0,255,243:203	0/0:0,255,156:225	0/0:0,255,172:232	0/0:0,255,206:241	0/0:0,255,161:233	0/0:0,255,170:243	0/0:0,255,175:244	0/0:0,255,218:244	0/0:0,255,178:231	0/0:0,255,174:242	0/0:0,255,222:227	0/0:0,255,210:221	0/0:0,255,188:233	0/0:0,255,203:238	0/0:0,255,228:236	0/0:0,255,187:240	0/0:0,255,164:240	0/0:0,255,178:241	0/0:0,255,165:244	0/0:0,255,160:233	0/0:0,255,191:232	0/0:0,255,156:237	0/0:0,255,225:232	0/0:0,255,180:245	0/0:0,255,223:219	0/0:0,255,158:227	0/0:0,255,209:239	0/0:0,255,169:248	0/0:0,255,187:224	0/0:0,255,164:240
pdkChloro	35604	.	G	A	999	.	.	GT:PL:DP	0/0:0,255,167:245	0/0:0,255,158:232	0/0:0,255,165:245	0/0:0,255,167:246	0/0:0,255,174:242	0/0:0,255,189:245	0/0:0,255,155:222	0/0:0,255,155:222	0/0:0,255,160:231	0/0:0,255,209:237	0/0:0,255,198:240	0/0:0,255,250:219	0/0:0,255,161:233	0/0:0,255,158:228	0/0:0,255,210:241	0/0:0,255,155:223	0/0:0,255,172:237	0/0:0,255,172:238	0/0:0,255,216:240	0/0:0,255,177:237	0/0:0,255,161:239	0/0:0,255,225:233	0/0:0,255,190:222	0/0:0,255,187:234	0/0:0,255,179:233	0/0:0,255,225:240	0/0:0,255,171:245	0/0:0,255,163:238	0/0:0,255,200:238	0/0:0,255,167:245	0/0:0,255,148:211	0/0:0,255,175:231	0/0:0,255,156:233	0/0:0,255,205:224	0/0:0,255,188:243	0/0:0,255,216:232	0/0:0,255,160:232	0/0:0,255,167:238	0/0:0,255,167:244	0/0:0,255,172:226	0/0:0,255,158:240
pdkChloro	35892	.	A	C	999	.	.	GT:PL:DP	0/0:0,255,168:247	0/0:0,255,162:237	1/1:159,255,0:230	1/1:160,255,0:234	0/0:0,255,162:247	0/0:0,255,216:238	0/0:0,255,197:231	1/1:141,255,0:197	0/0:0,255,162:231	0/0:0,255,195:241	0/0:0,255,162:240	1/1:242,255,0:217	0/0:0,255,151:228	0/0:0,255,158:240	0/0:0,255,165:244	1/1:153,255,0:219	1/1:154,255,0:231	1/1:162,255,0:239	0/0:0,255,173:244	0/0:0,255,174:243	0/0:0,255,158:245	1/1:203,255,0:222	0/0:0,255,187:231	0/0:0,255,138:224	1/1:186,255,0:230	1/1:236,255,0:233	1/1:163,255,0:237	1/1:161,255,0:237	1/1:164,255,0:231	0/0:0,255,169:249	0/0:0,255,156:232	0/0:0,255,184:244	0/0:0,255,165:241	0/0:0,255,183:234	1/1:161,255,0:234	0/0:0,255,221:236	1/1:133,255,0:204	0/0:0,255,164:243	0/0:0,255,168:247	0/0:0,237,95:235	0/0:0,255,163:245
pdkChloro	35909	.	T	G	999	.	.	GT:PL:DP	0/0:0,255,164:242	0/0:0,255,154:220	0/0:0,255,167:245	0/0:0,255,168:247	0/0:0,255,167:246	0/0:0,255,227:237	0/0:0,255,196:229	0/0:0,255,138:187	0/0:0,255,166:234	0/0:0,255,201:237	0/0:0,255,167:241	0/0:0,255,246:219	0/0:0,255,151:215	0/0:0,255,164:240	0/0:0,255,160:235	0/0:0,255,158:229	0/0:0,255,152:217	0/0:0,255,150:236	0/0:0,255,171:237	0/0:0,255,186:230	0/0:0,255,163:238	0/0:0,255,201:231	0/0:0,255,180:227	0/0:0,255,162:226	0/0:0,255,203:224	0/0:0,255,240:237	0/0:0,255,162:236	0/0:0,255,157:226	0/0:0,255,164:243	0/0:0,255,166:244	0/0:0,255,141:202	0/0:0,255,165:234	0/0:0,255,154:221	0/0:0,255,172:216	0/0:0,255,163:238	0/0:0,255,212:229	0/0:0,255,162:236	0/0:0,255,157:228	0/0:0,255,168:247	0/0:0,255,156:229	0/0:0,255,162:238
pdkChloro	35910	.	C	G	999	.	.	GT:PL:DP	0/0:0,255,166:244	0/0:0,255,152:217	0/0:0,255,166:244	0/0:0,255,163:241	0/0:0,255,164:240	0/0:0,255,227:236	0/0:0,255,194:224	0/0:0,255,148:208	0/0:0,255,159:220	0/0:0,255,191:233	0/0:0,255,168:243	0/0:0,255,240:210	0/0:0,255,149:210	0/0:0,255,160:233	0/0:0,255,161:235	0/0:0,255,154:221	0/0:0,255,153:218	0/0:0,255,149:234	0/0:0,255,169:235	0/0:0,255,166:226	0/0:0,255,172:238	0/0:0,255,202:233	0/0:0,255,182:222	0/0:0,255,159:220	0/0:0,255,177:223	0/0:0,255,239:232	0/0:0,255,162:235	0/0:0,255,156:225	0/0:0,255,162:238	0/0:0,255,163:241	0/0:0,255,140:200	0/0:0,255,161:233	0/0:0,255,150:214	0/0:0,255,169:213	0/0:0,255,165:241	0/0:0,255,213:231	0/0:0,255,152:218	0/0:0,255,158:231	0/0:0,255,168:247	0/0:0,255,160:226	0/0:0,255,162:235
pdkChloro	35911	.	C	T	999	.	.	GT:PL:DP	0/0:0,255,167:244	0/0:0,255,154:221	0/0:0,255,168:246	0/0:0,255,166:243	0/0:0,255,166:243	0/0:0,255,226:236	0/0:0,255,197:230	0/0:0,255,147:205	0/0:0,255,157:216	0/0:0,255,192:234	0/0:0,255,168:243	0/0:0,255,245:221	0/0:0,255,152:218	0/0:0,255,162:235	0/0:0,255,164:240	0/0:0,255,157:225	0/0:0,255,154:220	0/0:0,255,158:236	0/0:0,255,173:241	0/0:0,255,164:232	0/0:0,255,174:241	0/0:0,255,201:235	0/0:0,255,184:225	0/0:0,255,160:223	0/0:0,255,179:224	0/0:0,255,240:234	0/0:0,255,163:238	0/0:0,255,156:227	0/0:0,255,165:243	0/0:0,255,166:242	0/0:0,255,146:207	0/0:0,255,160:232	0/0:0,255,157:227	0/0:0,255,173:221	0/0:0,255,165:241	0/0:0,255,215:233	0/0:0,255,149:213	0/0:0,255,160:232	0/0:0,255,168:247	0/0:0,255,162:228	0/0:0,255,164:239
pdkChloro	35912	.	C	G	999	.	.	GT:PL:DP	0/0:0,255,167:245	0/0:0,255,156:223	0/0:0,255,168:246	0/0:0,255,167:245	0/0:0,255,165:241	0/0:0,255,227:238	0/0:0,255,197:234	0/0:0,255,144:200	0/0:0,255,157:219	0/0:0,255,199:234	0/0:0,255,169:245	0/0:0,255,243:219	0/0:0,255,152:216	0/0:0,255,164:239	0/0:0,255,165:242	0/0:0,255,157:226	0/0:0,255,152:216	0/0:0,255,158:237	0/0:0,255,173:241	0/0:0,255,167:228	0/0:0,255,174:242	0/0:0,255,202:240	0/0:0,255,186:229	0/0:0,255,155:221	0/0:0,255,181:228	0/0:0,255,239:235	0/0:0,255,163:238	0/0:0,255,159:229	0/0:0,255,167:245	0/0:0,255,166:244	0/0:0,255,147:206	0/0:0,255,161:233	0/0:0,255,157:229	0/0:0,255,174:225	0/0:0,255,165:241	0/0:0,255,215:233	0/0:0,255,152:216	0/0:0,255,160:234	0/0:0,255,167:245	0/0:0,255,163:230	0/0:0,255,165:241
pdkChloro	35913	.	A	G	999	.	.	GT:PL:DP	0/0:0,255,164:239	0/0:0,255,150:216	0/0:0,255,165:241	0/0:0,255,166:242	0/0:0,255,163:238	0/0:0,255,220:232	0/0:0,255,195:228	0/0:0,255,132:179	0/0:0,255,156:214	0/0:0,255,199:233	0/0:0,255,195:241	0/0:0,255,237:214	0/0:0,255,150:213	0/0:0,255,162:235	0/0:0,255,164:239	0/0:0,255,158:227	0/0:0,255,152:216	0/0:0,255,153:236	0/0:0,255,166:236	0/0:0,255,184:215	0/0:0,255,163:238	0/0:0,255,196:235	0/0:0,255,191:225	0/0:0,255,153:217	0/0:0,255,182:222	0/0:0,255,231:230	0/0:0,255,162:236	0/0:0,255,152:217	0/0:0,255,163:243	0/0:0,255,167:245	0/0:0,255,138:195	0/0:0,255,158:230	0/0:0,255,147:207	0/0:0,255,184:218	0/0:0,255,164:240	0/0:0,255,205:231	0/0:0,255,149:209	0/0:0,255,155:222	0/0:0,255,168:246	0/0:0,255,150:217	0/0:0,255,160:233
pdkChloro	35914	.	C	G	999	.	.	GT:PL:DP	0/0:0,255,164:241	0/0:0,255,154:220	0/0:0,255,168:247	0/0:0,255,167:245	0/0:0,255,164:243	0/0:0,255,225:237	0/0:0,255,193:233	0/0:0,255,154:219	0/0:0,255,161:226	0/0:0,255,193:236	0/0:0,255,169:245	0/0:0,255,245:224	0/0:0,255,151:215	0/0:0,255,162:235	0/0:0,255,165:241	0/0:0,255,157:226	0/0:0,255,156:224	0/0:0,255,150:237	0/0:0,255,172:239	0/0:0,255,165:224	0/0:0,255,172:238	0/0:0,255,201:236	0/0:0,255,182:222	0/0:0,255,156:224	0/0:0,255,183:224	0/0:0,255,238:234	0/0:0,255,162:236	0/0:0,255,154:222	0/0:0,255,165:245	0/0:0,255,167:245	0/0:0,255,140:202	0/0:0,255,160:233	0/0:0,255,153:219	0/0:0,255,175:225	0/0:0,255,163:238	0/0:0,255,215:234	0/0:0,255,158:228	0/0:0,255,157:227	0/0:0,255,168:247	0/0:0,255,158:220	0/0:0,255,162:236
pdkChloro	35915	.	C	A	999	.	.	GT:PL:DP	0/0:0,255,167:244	0/0:0,255,154:221	0/0:0,255,168:247	0/0:0,255,167:245	0/0:0,255,164:239	0/0:0,255,226:239	0/0:0,255,191:233	0/0:0,255,129:170	0/0:0,255,154:217	0/0:0,255,184:234	0/0:0,255,169:244	0/0:0,255,245:221	0/0:0,255,148:208	0/0:0,255,162:236	0/0:0,255,165:242	0/0:0,255,154:223	0/0:0,255,153:218	0/0:0,255,156:236	0/0:0,255,173:240	0/0:0,255,160:223	0/0:0,255,174:241	0/0:0,255,200:238	0/0:0,255,182:220	0/0:0,255,156:214	0/0:0,255,180:228	0/0:0,255,228:230	0/0:0,255,163:237	0/0:0,255,158:227	0/0:0,255,165:244	0/0:0,255,166:242	0/0:0,255,143:205	0/0:0,255,159:229	0/0:0,255,157:226	0/0:0,255,194:228	0/0:0,255,165:241	0/0:0,255,213:234	0/0:0,255,152:215	0/0:0,255,160:231	0/0:0,255,168:246	0/0:0,255,161:227	0/0:0,255,165:242
pdkChloro	36158	.	T	C	999	.	.	GT:PL:DP	0/0:0,255,166:243	0/0:0,255,166:243	0/0:0,255,174:241	0/0:0,255,166:242	0/0:0,255,175:243	0/0:0,255,246:238	0/0:0,255,200:228	0/0:0,255,149:209	0/0:0,255,182:238	0/0:0,255,210:236	0/0:0,255,172:246	0/0:0,255,255:230	0/0:0,255,162:236	0/0:0,255,171:234	0/0:0,255,211:241	1/1:133,255,0:234	1/1:154,255,0:237	1/1:186,255,0:237	0/0:0,255,204:244	0/0:0,255,167:237	0/0:0,255,171:236	1/1:190,255,0:233	0/0:0,255,173:236	0/0:0,255,162:230	1/1:207,255,0:237	1/1:226,255,0:236	1/1:197,255,0:232	1/1:174,255,0:231	1/1:190,255,0:234	0/0:0,255,167:244	0/0:0,255,165:241	0/0:0,255,166:236	0/0:0,255,167:244	0/0:0,255,184:238	0/0:0,255,169:241	0/0:0,255,245:225	1/1:149,255,0:235	0/0:0,255,159:230	0/0:0,255,164:239	0/0:0,252,134:230	0/0:0,255,164:240
pdkChloro	36200	.	G	A	999	.	.	GT:PL:DP	0/0:0,255,168:247	0/0:0,255,163:240	0/0:0,255,164:246	0/0:0,255,167:245	0/0:0,255,177:243	0/0:0,255,249:242	0/0:0,255,200:229	0/0:0,255,153:225	0/0:0,255,166:235	0/0:0,255,176:239	0/0:0,255,173:243	0/0:0,255,215:231	0/0:0,255,147:236	0/0:0,255,164:240	0/0:0,255,192:246	0/0:0,255,145:243	0/0:0,255,176:246	0/0:0,255,170:237	0/0:0,255,172:243	0/0:0,255,169:245	0/0:0,255,166:244	0/0:0,255,200:232	0/0:0,255,140:227	0/0:0,255,185:239	0/0:0,255,175:241	0/0:0,255,227:237	0/0:0,255,162:243	0/0:0,255,162:246	0/0:0,255,172:239	0/0:0,255,167:245	0/0:0,255,155:233	0/0:0,255,162:232	0/0:0,255,165:241	0/0:0,255,168:237	0/0:0,255,179:246	0/0:0,255,215:227	0/0:0,255,163:237	0/0:0,255,185:244	0/0:0,255,169:249	0/0:0,255,177:241	0/0:0,255,164:245
pdkChloro	37134	.	C	A	999	.	.	GT:PL:DP	0/0:0,255,161:233	0/0:0,255,162:235	0/0:0,255,168:246	0/0:0,255,166:243	0/0:0,255,164:224	0/0:0,255,212:230	0/0:0,255,179:202	0/0:0,255,101:105	0/0:0,255,169:182	0/0:0,255,184:229	0/0:0,255,171:239	0/0:0,255,247:230	0/0:0,255,156:224	0/0:0,255,162:236	0/0:0,255,175:235	0/0:0,255,153:219	0/0:0,255,203:216	0/0:0,255,168:236	0/0:0,255,183:233	0/0:0,255,144:200	0/0:0,255,166:234	0/0:0,255,200:224	0/0:0,255,158:219	0/0:0,255,190:179	0/0:0,255,164:231	0/0:0,255,207:228	0/0:0,255,168:238	0/0:0,255,157:229	0/0:0,255,189:237	0/0:0,255,162:235	0/0:0,255,158:228	0/0:0,255,162:228	0/0:0,255,158:227	0/0:0,255,193:217	0/0:0,255,166:242	0/0:0,255,229:224	0/0:0,255,150:180	0/0:0,255,199:226	0/0:0,255,167:245	0/0:0,255,159:230	0/0:0,255,158:231
pdkChloro	37190	.	T	G	999	.	.	GT:PL:DP	0/0:0,255,169:248	0/0:0,255,163:238	0/0:0,255,166:245	0/0:0,255,163:238	0/0:0,255,172:237	0/0:0,255,204:246	0/0:0,255,178:230	0/0:0,255,137:188	0/0:0,255,164:239	0/0:0,255,213:230	0/0:0,255,172:237	0/0:0,255,236:227	0/0:0,255,155:226	0/0:0,255,183:233	0/0:0,255,168:239	0/0:0,255,159:231	0/0:0,255,163:238	0/0:0,255,207:239	0/0:0,255,180:234	0/0:0,255,163:238	0/0:0,255,167:245	0/0:0,255,209:240	0/0:0,255,161:225	0/0:0,255,143:205	0/0:0,255,169:236	0/0:0,255,213:242	0/0:0,255,160:231	0/0:0,255,164:239	0/0:0,255,202:234	0/0:0,255,166:243	0/0:0,255,162:236	0/0:0,255,199:241	0/0:0,255,163:237	0/0:0,255,166:233	0/0:0,255,164:239	0/0:0,255,206:233	0/0:0,255,155:225	0/0:0,255,168:239	0/0:0,255,168:247	0/0:0,255,176:237	0/0:0,255,165:241
pdkChloro	38168	.	T	C	999	.	.	GT:PL:DP	0/0:0,255,166:242	0/0:0,255,165:240	0/0:0,255,169:241	0/0:0,255,168:247	0/0:0,255,197:245	0/0:0,255,225:245	0/0:0,255,219:227	0/0:0,255,137:186	0/0:0,255,166:243	0/0:0,255,214:236	0/0:0,255,208:248	0/0:0,255,251:214	0/0:0,255,172:238	0/0:0,255,167:244	0/0:0,255,205:247	0/0:0,255,160:232	0/0:0,255,180:244	0/0:0,255,183:242	0/0:0,255,231:246	0/0:0,255,206:237	0/0:0,255,185:246	0/0:0,255,215:236	0/0:0,255,186:240	0/0:0,255,170:227	0/0:0,255,170:243	0/0:0,255,235:248	0/0:0,255,169:249	0/0:0,255,190:241	0/0:0,255,202:242	0/0:0,255,167:244	0/0:0,255,162:238	0/0:0,255,180:244	0/0:0,255,166:244	0/0:0,255,194:242	0/0:0,255,184:244	0/0:0,255,240:232	0/0:0,255,160:232	0/0:0,255,172:237	0/0:0,255,163:238	0/0:0,255,176:237	0/0:0,255,173:240
pdkChloro	38403	.	C	T	999	.	.	GT:PL:DP	0/0:0,255,165:245	0/0:0,255,161:237	0/0:0,255,166:247	0/0:0,255,160:239	0/0:0,255,181:240	0/0:0,255,214:236	0/0:0,255,154:233	0/0:0,255,147:216	0/0:0,255,158:231	0/0:0,255,201:233	0/0:0,255,198:241	0/0:0,255,194:227	0/0:0,255,145:223	0/0:0,255,154:239	0/0:0,255,183:241	0/0:0,255,146:230	0/0:0,255,164:240	0/0:0,255,156:230	0/0:0,255,197:229	0/0:0,255,152:233	0/0:0,255,212:244	0/0:0,255,212:233	0/0:0,255,161:231	0/0:0,255,163:227	0/0:0,255,152:239	0/0:0,255,215:241	0/0:0,255,160:239	0/0:0,255,149:235	0/0:0,255,200:241	0/0:0,255,186:242	0/0:0,255,154:229	0/0:0,255,172:230	0/0:0,255,155:241	0/0:0,255,174:228	0/0:0,255,162:236	0/0:0,255,209:229	0/0:0,255,163:240	0/0:0,255,187:235	0/0:0,255,167:245	0/0:0,255,183:227	0/0:0,255,163:238
pdkChloro	38499	.	C	T	999	.	.	GT:PL:DP	0/0:0,255,169:248	0/0:0,255,164:242	0/0:0,255,163:240	0/0:0,255,163:241	0/0:0,255,163:249	0/0:0,255,211:243	0/0:0,255,145:233	0/0:0,255,147:217	0/0:0,255,162:239	0/0:0,255,173:240	0/0:0,255,195:241	0/0:0,255,220:226	0/0:0,255,148:237	0/0:0,255,162:237	0/0:0,255,213:237	0/0:0,255,153:232	0/0:0,255,159:241	0/0:0,255,167:237	0/0:0,255,167:241	0/0:0,255,158:245	0/0:0,255,165:245	0/0:0,255,181:239	0/0:0,255,141:237	0/0:0,255,145:239	0/0:0,255,162:243	0/0:0,255,228:244	0/0:0,255,164:239	0/0:0,255,163:245	0/0:0,255,163:238	0/0:0,255,168:247	0/0:0,255,152:235	0/0:0,255,165:238	0/0:0,255,164:246	0/0:0,255,144:235	0/0:0,255,165:240	0/0:0,255,208:232	0/0:0,255,159:239	0/0:0,255,167:249	0/0:0,255,169:249	0/0:0,255,172:239	0/0:0,255,162:238
pdkChloro	39000	.	A	G	999	.	.	GT:PL:DP	0/0:0,255,177:247	0/0:0,255,164:242	0/0:0,255,165:244	0/0:0,255,167:245	0/0:0,255,195:245	0/0:0,255,232:245	0/0:0,255,163:235	0/0:0,255,130:215	0/0:0,255,190:243	0/0:0,255,181:238	0/0:0,255,209:237	0/0:0,255,218:226	0/0:0,255,148:238	0/0:0,255,134:235	0/0:0,255,226:243	0/0:0,255,151:233	0/0:0,255,179:237	0/0:0,255,175:232	0/0:0,255,186:238	0/0:0,255,164:247	0/0:0,255,209:247	0/0:0,255,204:236	0/0:0,255,162:234	0/0:0,255,160:232	0/0:0,255,183:244	0/0:0,255,237:246	0/0:0,255,163:238	0/0:0,255,146:224	0/0:0,255,195:242	0/0:0,255,168:247	0/0:0,255,159:237	0/0:0,255,198:244	0/0:0,255,166:242	0/0:0,255,200:236	0/0:0,255,169:236	0/0:0,255,194:219	0/0:0,255,153:230	0/0:0,255,173:245	0/0:0,255,169:249	0/0:0,255,184:238	0/0:0,255,163:242
pdkChloro	39372	.	G	A	999	.	.	GT:PL:DP	0/0:0,255,169:244	0/0:0,255,155:238	0/0:0,255,161:245	0/0:0,255,165:244	0/0:0,255,166:244	0/0:0,255,189:235	0/0:0,255,115:222	0/0:0,255,129:219	0/0:0,255,163:244	0/0:0,255,169:228	0/0:0,255,168:242	0/0:0,255,240:213	0/0:0,255,141:222	0/0:0,255,158:234	0/0:0,255,208:235	0/0:0,255,146:224	0/0:0,255,165:246	0/0:0,255,198:242	0/0:0,255,157:236	0/0:0,255,190:234	0/0:0,255,173:232	0/0:0,255,189:235	0/0:0,255,148:229	0/0:0,255,160:237	0/0:0,255,184:231	0/0:0,255,232:242	0/0:0,255,167:242	0/0:0,255,143:239	0/0:0,255,185:239	0/0:0,255,162:238	0/0:0,255,153:224	0/0:0,255,157:234	0/0:0,255,150:228	0/0:0,255,196:224	0/0:0,255,173:244	0/0:0,255,184:228	0/0:0,255,164:242	0/0:0,255,187:216	0/0:0,255,181:246	0/0:0,255,176:219	0/0:0,255,157:234
pdkChloro	42315	.	C	T	999	.	.	GT:PL:DP	0/0:0,255,165:242	0/0:0,255,165:242	0/0:0,255,180:244	0/0:0,255,163:240	0/0:0,255,203:243	0/0:0,255,246:239	0/0:0,255,213:220	0/0:0,255,157:217	0/0:0,255,199:234	0/0:0,255,244:237	0/0:0,255,233:245	0/0:0,255,255:214	0/0:0,255,170:234	0/0:0,255,197:246	0/0:0,255,211:242	0/0:0,255,164:239	0/0:0,255,190:233	0/0:0,255,203:239	0/0:0,255,226:240	0/0:0,255,209:218	0/0:0,255,165:224	0/0:0,255,229:228	0/0:0,255,209:229	0/0:0,255,186:229	0/0:0,255,233:239	0/0:0,255,255:241	0/0:0,255,168:239	0/0:0,255,174:236	0/0:0,255,226:238	0/0:0,255,164:230	0/0:0,255,167:229	0/0:0,255,219:231	0/0:0,255,160:232	0/0:0,255,234:230	0/0:0,255,175:243	0/0:0,255,243:216	0/0:0,255,162:239	0/0:0,255,199:227	0/0:0,255,192:243	0/0:0,255,185:226	0/0:0,255,183:241
pdkChloro	48595	.	T	C	999	.	.	GT:PL:DP	0/0:0,255,165:242	0/0:0,255,159:237	0/0:0,255,185:240	0/0:0,255,172:239	0/0:0,255,164:240	0/0:0,255,238:235	0/0:0,255,130:220	0/0:0,255,93:211	0/0:0,255,180:235	0/0:0,255,190:217	0/0:0,255,209:236	0/0:0,255,228:215	0/0:0,255,144:214	0/0:0,255,146:228	0/0:0,255,220:238	0/0:0,255,153:221	0/0:0,255,196:231	0/0:0,255,209:238	0/0:0,255,168:234	0/0:0,255,164:239	0/0:0,255,165:240	0/0:0,255,182:219	0/0:0,255,148:222	0/0:0,255,171:231	0/0:0,255,183:233	0/0:0,255,214:240	0/0:0,255,199:234	0/0:0,255,180:226	0/0:0,255,206:241	0/0:0,255,166:242	0/0:0,255,154:228	0/0:0,255,161:236	0/0:0,255,165:236	0/0:0,255,194:228	0/0:0,255,209:239	0/0:0,255,209:216	0/0:0,255,175:244	0/0:0,255,166:239	0/0:0,255,164:239	0/0:0,255,172:232	0/0:0,255,162:235
pdkChloro	49255	.	T	A	999	.	.	GT:PL:DP	0/0:0,255,160:248	0/0:0,255,155:235	0/0:0,255,182:245	0/0:0,255,152:247	0/0:0,255,162:243	0/0:0,255,223:240	0/0:0,255,166:226	0/0:0,255,134:191	0/0:0,255,167:234	0/0:0,255,187:231	0/0:0,255,181:240	0/0:0,255,216:224	0/0:0,255,140:235	0/0:0,255,148:235	0/0:0,255,194:245	0/0:0,255,143:236	0/0:0,255,174:240	0/0:0,255,165:246	0/0:0,255,180:242	0/0:0,255,159:239	0/0:0,255,155:247	0/0:0,255,153:232	0/0:0,255,162:227	0/0:0,255,199:226	0/0:0,255,178:238	0/0:0,255,194:246	0/0:0,255,172:243	0/0:0,255,155:245	0/0:0,255,197:243	0/0:0,255,153:241	0/0:0,255,147:232	0/0:0,255,162:238	0/0:0,255,163:241	0/0:0,255,187:236	0/0:0,255,186:241	0/0:0,255,208:232	0/0:0,255,154:229	0/0:0,255,156:242	0/0:0,255,157:247	0/0:0,255,151:238	0/0:0,255,156:248
pdkChloro	50237	.	C	T	999	.	.	GT:PL:DP	0/0:0,255,168:249	0/0:0,255,166:243	0/0:0,255,164:239	0/0:0,255,167:245	0/0:0,255,171:249	0/0:0,255,230:248	0/0:0,255,198:234	0/0:0,255,144:200	0/0:0,255,165:241	0/0:0,255,179:233	0/0:0,255,167:241	0/0:0,255,233:226	0/0:0,255,160:233	0/0:0,255,162:235	0/0:0,255,165:242	0/0:0,255,160:234	0/0:0,255,161:236	0/0:0,255,169:241	0/0:0,255,172:246	0/0:0,255,166:244	0/0:0,255,168:248	0/0:0,255,202:238	0/0:0,255,163:238	0/0:0,255,186:226	0/0:0,255,168:246	0/0:0,255,178:240	0/0:0,255,168:247	0/0:0,255,166:243	0/0:0,255,173:240	0/0:0,255,168:247	0/0:0,255,163:237	0/0:0,255,164:241	0/0:0,255,165:241	0/0:0,255,178:240	0/0:0,255,176:245	0/0:0,255,181:238	0/0:0,255,159:230	0/0:0,255,164:241	0/0:0,255,169:249	0/0:0,255,171:246	0/0:0,255,170:244
pdkChloro	51250	.	C	T	999	.	.	GT:PL:DP	0/0:0,255,168:247	0/0:0,255,166:244	0/0:0,255,163:238	0/0:0,255,167:247	0/0:0,255,185:245	0/0:0,255,221:244	0/0:0,255,194:222	0/0:0,255,155:225	0/0:0,255,174:241	0/0:0,255,204:235	0/0:0,255,169:244	0/0:0,255,250:234	0/0:0,255,160:237	0/0:0,255,170:243	0/0:0,255,206:243	0/0:0,255,162:238	0/0:0,255,173:240	0/0:0,255,149:237	0/0:0,255,174:246	0/0:0,255,167:244	0/0:0,255,175:248	0/0:0,255,208:235	0/0:0,255,157:226	0/0:0,255,184:233	0/0:0,255,180:239	0/0:0,255,212:246	0/0:0,255,194:247	0/0:0,255,163:238	0/0:0,255,197:245	0/0:0,255,168:247	0/0:0,255,160:232	0/0:0,255,204:238	0/0:0,255,162:235	0/0:0,255,199:233	0/0:0,255,165:242	0/0:0,255,228:235	0/0:0,255,166:242	0/0:0,255,179:243	0/0:0,255,168:247	0/0:0,255,165:240	0/0:0,255,171:244
pdkChloro	54770	.	T	C	999	.	.	GT:PL:DP	0/0:0,255,168:246	0/0:0,255,160:235	0/0:0,255,164:240	0/0:0,255,165:242	0/0:0,255,181:246	0/0:0,255,202:241	0/0:0,255,179:223	0/0:0,255,147:210	0/0:0,255,177:238	0/0:0,255,172:237	0/0:0,255,195:244	0/0:0,255,230:229	0/0:0,255,165:241	0/0:0,255,174:242	0/0:0,255,187:240	0/0:0,255,155:226	0/0:0,255,164:240	0/0:0,255,141:237	0/0:0,255,174:243	0/0:0,255,174:243	0/0:0,255,191:244	0/0:0,255,215:238	0/0:0,255,167:221	0/0:0,255,171:244	0/0:0,255,168:238	0/0:0,255,204:245	0/0:0,255,166:238	0/0:0,255,165:241	0/0:0,255,165:234	0/0:0,255,167:244	0/0:0,255,157:231	0/0:0,255,177:240	0/0:0,255,162:236	0/0:0,255,200:238	0/0:0,255,198:241	0/0:0,255,218:232	0/0:0,255,162:235	0/0:0,255,196:237	0/0:0,255,169:248	0/0:0,255,160:231	0/0:0,255,162:235
pdkChloro	55990	.	T	C	999	.	.	GT:PL:DP	0/0:0,255,168:246	0/0:0,255,162:239	0/0:0,255,164:240	0/0:0,255,168:247	0/0:0,255,165:242	0/0:0,255,205:243	0/0:0,255,161:225	0/0:0,255,132:175	0/0:0,255,159:233	0/0:0,255,212:239	0/0:0,255,202:239	0/0:0,255,246:228	0/0:0,255,160:236	0/0:0,255,176:236	0/0:0,255,194:238	0/0:0,255,159:230	0/0:0,255,164:240	0/0:0,255,146:244	0/0:0,255,193:240	0/0:0,255,163:238	0/0:0,255,176:246	0/0:0,255,202:238	0/0:0,255,190:217	0/0:0,255,165:232	0/0:0,255,197:241	0/0:0,255,203:243	0/0:0,255,188:244	0/0:0,255,164:240	0/0:0,255,180:238	0/0:0,255,166:244	0/0:0,255,153:231	0/0:0,255,161:233	0/0:0,255,161:234	0/0:0,255,183:229	0/0:0,255,175:245	0/0:0,255,222:241	0/0:0,255,158:230	0/0:0,255,166:239	0/0:0,255,176:246	0/0:0,255,157:233	0/0:0,255,166:243
pdkChloro	57584	.	G	T,A	999	.	.	GT:PL:DP	0/0:0,255,169,255,169,169:248	0/0:0,255,163,255,166,164:242	0/0:0,255,166,255,168,166:248	0/0:0,255,172,255,175,173:242	0/0:0,255,177,255,179,176:240	0/0:0,255,202,255,204,201:243	0/0:0,255,173,255,173,173:239	0/0:0,255,161,255,161,161:233	0/0:0,255,167,255,167,167:245	0/0:0,255,211,255,214,211:231	0/0:0,255,180,255,180,180:244	0/0:0,255,245,255,248,245:219	0/0:0,255,158,255,162,156:232	0/0:0,255,174,255,174,174:232	0/0:0,255,202,255,211,196:236	0/0:0,255,157,255,160,157:229	0/0:0,255,169,255,169,169:241	0/0:0,255,177,255,189,180:237	0/0:0,255,203,255,203,203:236	0/0:0,255,161,255,161,161:233	0/0:0,255,189,255,189,189:245	0/0:0,255,196,255,196,196:228	0/0:0,255,178,255,184,180:230	0/0:0,255,178,255,178,178:240	0/0:0,255,207,255,207,207:239	0/0:0,255,209,255,209,209:244	0/0:0,255,161,255,164,162:237	0/0:0,255,140,255,164,151:232	0/0:0,255,193,255,196,194:234	0/0:0,255,166,255,169,166:246	0/0:0,255,156,255,159,155:232	0/0:0,255,181,255,181,181:237	0/0:0,255,158,255,161,158:231	0/0:0,255,204,255,210,204:235	0/0:0,255,175,255,175,175:243	0/0:0,255,202,255,205,202:226	0/0:0,255,163,255,163,163:238	0/0:0,255,166,255,166,166:244	0/0:0,255,168,255,168,168:246	0/0:0,255,163,255,165,163:235	0/0:0,255,168,255,168,168:239
pdkChloro	57692	.	A	G	999	.	.	GT:PL:DP	0/0:0,255,169:249	0/0:0,255,165:241	0/0:0,255,167:245	0/0:0,255,167:245	0/0:0,255,167:245	0/0:0,255,226:242	0/0:0,255,169:222	0/0:0,255,123:162	0/0:0,255,165:241	0/0:0,255,223:241	0/0:0,255,191:240	0/0:0,255,255:228	0/0:0,255,157:234	0/0:0,255,163:238	0/0:0,255,180:236	0/0:0,255,154:236	0/0:0,255,167:244	0/0:0,255,135:232	0/0:0,255,203:236	0/0:0,255,164:242	0/0:0,255,176:246	0/0:0,255,213:228	0/0:0,255,188:228	0/0:0,255,168:230	0/0:0,255,177:239	0/0:0,255,209:243	0/0:0,255,174:242	0/0:0,255,157:234	0/0:0,255,196:242	0/0:0,255,168:247	0/0:0,255,162:239	0/0:0,255,162:239	0/0:0,255,164:239	0/0:0,255,209:238	0/0:0,255,190:241	0/0:0,255,225:231	0/0:0,255,160:231	0/0:0,255,179:243	0/0:0,255,168:246	0/0:0,255,191:232	0/0:0,255,163:237
pdkChloro	57694	.	G	A	999	.	.	GT:PL:DP	0/0:0,255,169:249	0/0:0,255,165:242	0/0:0,255,166:245	0/0:0,255,167:244	0/0:0,255,168:246	0/0:0,255,227:243	0/0:0,255,176:229	0/0:0,255,138:194	0/0:0,255,167:245	0/0:0,255,221:241	0/0:0,255,189:240	0/0:0,255,255:228	0/0:0,255,156:231	0/0:0,255,159:230	0/0:0,255,181:238	0/0:0,255,149:228	0/0:0,255,164:240	0/0:0,255,138:234	0/0:0,255,203:236	0/0:0,255,165:244	0/0:0,255,176:246	0/0:0,255,214:228	0/0:0,255,168:229	0/0:0,255,170:234	0/0:0,255,176:242	0/0:0,255,208:242	0/0:0,255,174:242	0/0:0,255,154:230	0/0:0,255,195:240	0/0:0,255,169:248	0/0:0,255,161:238	0/0:0,255,161:240	0/0:0,255,163:240	0/0:0,255,208:236	0/0:0,255,188:237	0/0:0,255,226:235	0/0:0,255,163:237	0/0:0,255,179:242	0/0:0,255,168:246	0/0:0,255,194:230	0/0:0,255,166:243
pdkChloro	63407	.	G	C	999	.	.	GT:PL:DP	0/0:0,255,168:247	0/0:0,255,162:242	0/0:0,255,179:246	0/0:0,255,169:249	0/0:0,255,179:245	0/0:0,255,246:244	0/0:0,255,173:233	0/0:0,255,130:228	0/0:0,255,158:240	0/0:0,255,168:231	0/0:0,255,172:246	0/0:0,255,156:226	0/0:0,255,114:240	0/0:0,255,120:239	0/0:0,255,221:247	0/0:0,255,119:232	0/0:0,255,156:242	0/0:0,255,174:247	0/0:0,255,188:243	0/0:0,255,146:245	0/0:0,255,165:244	0/0:0,255,174:241	0/0:0,255,157:238	0/0:0,255,175:236	0/0:0,255,172:242	0/0:0,255,236:242	0/0:0,255,190:248	0/0:0,255,138:245	0/0:0,255,189:246	0/0:0,255,168:246	0/0:0,255,162:238	0/0:0,255,171:244	0/0:0,255,154:244	0/0:0,255,181:241	0/0:0,255,178:248	0/0:0,255,203:232	0/0:0,255,159:232	0/0:0,255,158:242	0/0:0,255,169:249	0/0:0,255,196:237	0/0:0,255,157:243
pdkChloro	66823	.	C	T	999	.	.	GT:PL:DP	0/0:0,255,169:249	0/0:0,255,170:243	0/0:0,255,216:242	0/0:0,255,169:249	0/0:0,255,187:249	0/0:0,255,234:241	0/0:0,255,182:241	0/0:0,255,160:232	0/0:0,255,170:243	0/0:0,255,172:239	0/0:0,255,194:246	0/0:0,255,224:239	0/0:0,255,163:238	0/0:0,255,169:249	0/0:0,255,198:248	0/0:0,255,162:237	0/0:0,255,168:247	0/0:0,255,247:242	0/0:0,255,173:249	0/0:0,255,168:247	0/0:0,255,168:246	0/0:0,255,214:226	0/0:0,255,199:235	0/0:0,255,214:234	0/0:0,255,183:250	0/0:0,255,255:239	0/0:0,255,211:249	0/0:0,255,166:242	0/0:0,255,242:245	0/0:0,255,181:247	0/0:0,255,164:239	0/0:0,255,172:246	0/0:0,255,168:247	0/0:0,255,189:245	0/0:0,255,167:245	0/0:0,255,231:241	0/0:0,255,167:245	0/0:0,255,168:247	0/0:0,255,169:249	0/0:0,255,169:244	0/0:0,255,206:244
pdkChloro	66895	.	T	A,G	999	.	.	GT:PL:DP	0/0:0,255,185,255,185,185:246	0/0:0,255,196,255,196,196:243	0/0:0,255,219,255,225,220:237	0/0:0,255,178,255,181,178:243	0/0:0,255,163,255,175,166:245	0/0:0,255,225,255,225,225:240	0/0:0,255,197,255,203,198:238	0/0:0,255,147,255,156,150:219	0/0:0,255,150,255,177,162:247	0/0:0,255,200,255,221,207:241	0/0:0,255,203,255,221,211:241	0/0:0,255,224,255,255,239:234	0/0:0,255,161,255,167,162:241	0/0:0,255,173,255,176,174:244	0/0:0,255,216,255,222,218:241	0/0:0,255,161,255,164,161:237	0/0:0,255,161,255,170,164:246	0/0:0,255,229,255,241,235:240	0/0:0,255,170,255,176,171:241	0/0:0,255,190,255,217,203:242	0/0:0,255,162,255,171,165:248	0/0:0,255,225,255,234,228:243	0/0:0,255,219,255,225,221:228	0/0:0,255,196,255,229,212:225	0/0:0,255,211,255,214,211:241	0/0:0,255,226,255,253,241:209	0/0:0,255,209,255,222,214:246	0/0:0,255,171,255,183,179:242	0/0:0,255,244,255,247,244:244	0/0:0,255,174,255,180,175:248	0/0:0,255,161,255,164,161:240	0/0:0,255,179,255,197,187:239	0/0:0,255,162,255,180,168:245	0/0:0,255,169,255,196,182:243	0/0:0,255,180,255,192,183:243	0/0:0,255,228,255,240,232:233	0/0:0,255,152,255,170,160:244	0/0:0,255,177,255,195,182:245	0/0:0,255,214,255,217,215:249	0/0:0,255,226,255,226,226:242	0/0:0,255,191,255,194,191:244
pdkChloro	66930	.	G	C,T	999	.	.	GT:PL:DP	0/0:0,255,183,255,186,184:244	0/0:0,255,166,255,166,166:243	0/0:0,255,184,255,184,184:240	0/0:0,255,177,255,177,177:245	0/0:0,255,159,255,159,159:237	0/0:0,255,223,255,223,223:242	0/0:0,255,177,255,185,182:231	0/0:0,255,126,255,129,127:183	0/0:0,255,159,255,162,160:231	0/0:0,255,222,255,222,222:237	0/0:0,255,207,255,207,207:241	0/0:0,255,245,255,251,246:236	0/0:0,255,153,255,153,153:228	0/0:0,255,167,255,170,168:241	0/0:0,255,216,255,222,218:249	1/1:153,255,0,153,255,153:222	1/1:151,255,0,154,255,151:234	1/1:239,255,0,242,255,239:247	0/0:0,255,172,255,172,172:245	0/0:0,255,208,255,211,208:243	0/0:0,255,164,255,164,164:246	1/1:211,255,0,211,255,211:204	0/0:0,255,212,255,215,212:226	0/0:0,255,180,255,207,197:217	1/1:206,255,0,206,255,206:234	1/1:253,255,0,255,255,255:242	1/1:215,255,0,215,255,215:242	1/1:191,255,0,191,255,191:238	1/1:244,255,0,244,255,244:242	0/0:0,255,175,255,175,175:247	0/0:0,255,154,255,159,153:235	0/0:0,255,185,255,185,185:238	0/0:0,255,172,255,172,172:235	0/0:0,255,180,255,188,185:235	0/0:0,255,189,255,189,189:247	0/0:0,255,228,255,234,229:234	1/1:139,255,0,145,255,141:220	0/0:0,255,179,255,188,182:243	0/0:0,255,213,255,213,213:247	0/0:0,255,132,255,184,158:239	0/0:0,255,183,255,183,183:247
pdkChloro	67236	.	C	T	999	.	.	GT:PL:DP	0/0:0,255,166:247	0/0:0,255,160:233	0/0:0,255,167:244	0/0:0,255,168:242	0/0:0,255,194:236	0/0:0,255,247:229	0/0:0,255,225:218	0/0:0,255,176:161	0/0:0,255,172:190	0/0:0,255,191:232	0/0:0,255,209:245	0/0:0,255,226:226	0/0:0,255,161:234	0/0:0,255,170:242	0/0:0,255,227:241	0/0:0,255,157:229	0/0:0,255,224:227	0/0:0,255,227:241	0/0:0,255,226:246	0/0:0,255,167:238	0/0:0,255,174:243	0/0:0,255,209:218	0/0:0,255,196:227	0/0:0,222,150:161	0/0:0,255,189:236	0/0:0,255,249:240	0/0:0,255,227:245	0/0:0,255,182:237	0/0:0,255,229:238	0/0:0,255,167:245	0/0:0,255,163:240	0/0:0,255,195:234	0/0:0,255,160:235	0/0:0,255,205:239	0/0:0,255,214:244	0/0:0,255,241:228	0/0:0,255,158:189	0/0:0,255,164:240	0/0:0,255,181:246	0/0:0,255,175:225	0/0:0,255,166:243
pdkChloro	67853	.	C	G	999	.	.	GT:PL:DP	0/0:0,255,152:248	0/0:0,255,154:244	0/0:0,255,144:248	0/0:0,255,138:248	0/0:0,255,158:246	0/0:0,255,216:244	0/0:0,255,184:223	0/0:0,255,118:190	0/0:0,255,153:236	0/0:0,255,168:238	0/0:0,255,155:242	0/0:0,255,243:223	0/0:0,255,128:225	0/0:0,255,162:241	0/0:0,255,178:246	0/0:0,255,130:235	0/0:0,255,152:240	0/0:0,255,218:241	0/0:0,255,179:245	0/0:0,255,152:241	0/0:0,255,201:241	0/0:0,255,192:235	0/0:0,255,149:236	0/0:0,255,142:228	0/0:0,255,147:235	0/0:0,255,217:244	0/0:0,255,208:245	0/0:0,255,182:236	0/0:0,255,216:241	0/0:0,255,157:245	0/0:0,255,136:234	0/0:0,255,173:234	0/0:0,255,133:238	0/0:0,255,140:237	0/0:0,255,165:246	0/0:0,255,215:234	0/0:0,255,138:221	0/0:0,255,191:239	0/0:0,255,161:248	0/0:0,255,160:239	0/0:0,255,144:245
pdkChloro	67875	.	C	T	999	.	.	GT:PL:DP	0/0:0,255,164:239	0/0:0,255,163:238	0/0:0,255,169:249	0/0:0,255,167:245	0/0:0,255,195:248	0/0:0,255,238:244	0/0:0,255,187:230	0/0:0,255,157:225	0/0:0,255,165:240	0/0:0,255,225:237	0/0:0,255,184:243	0/0:0,255,255:238	0/0:0,255,165:233	0/0:0,255,169:235	0/0:0,255,219:248	1/1:110,255,0:236	1/1:113,255,0:234	1/1:203,255,0:243	0/0:0,255,211:246	0/0:0,255,163:238	0/0:0,255,200:230	1/1:141,179,0:216	0/0:0,255,166:236	0/0:0,255,150:231	1/1:104,218,0:230	1/1:189,255,0:243	1/1:192,255,0:244	1/1:148,255,0:226	1/1:208,255,0:241	0/0:0,255,165:241	0/0:0,255,165:241	0/0:0,255,212:245	0/0:0,255,166:243	0/0:0,255,203:237	0/0:0,255,182:239	0/0:0,255,235:228	1/1:116,255,0:237	0/0:0,255,172:227	0/0:0,255,174:242	0/0:0,255,196:236	0/0:0,255,165:241
pdkChloro	67904	.	G	A	999	.	.	GT:PL:DP	0/0:0,194,90:247	0/0:0,255,112:228	0/0:0,255,103:242	0/0:0,217,93:242	0/0:0,181,100:244	0/0:0,255,178:239	0/0:0,181,131:229	0/0:0,213,86:209	0/0:0,255,130:239	0/0:0,181,142:229	0/0:0,247,137:233	0/0:0,197,162:223	0/0:0,255,98:233	0/0:0,255,102:237	0/0:0,160,142:237	0/0:0,254,98:239	0/0:0,255,118:238	0/0:0,255,183:238	0/0:0,213,134:231	0/0:0,187,108:236	0/0:0,233,132:243	0/0:0,144,141:235	0/0:0,250,105:231	0/0:0,255,107:219	0/0:0,121,100:239	0/0:0,174,159:226	0/0:0,255,167:243	0/0:0,233,105:240	0/0:0,222,169:240	0/0:0,233,96:243	0/0:0,255,99:234	0/0:0,255,137:239	0/0:0,207,91:238	0/0:0,108,115:234	0/0:0,255,122:233	0/0:0,216,158:232	0/0:0,255,110:235	0/0:0,160,100:237	0/0:0,226,141:246	0/0:0,240,133:233	0/0:0,192,91:231
pdkChloro	67937	.	T	C	999	.	.	GT:PL:DP	0/0:0,185,88:243	0/0:0,255,101:231	0/0:0,108,72:245	0/0:0,130,82:248	0/0:0,135,114:240	0/0:0,183,166:242	0/0:0,131,132:227	0/0:0,249,92:214	0/0:0,255,122:242	0/0:0,130,131:234	0/0:0,168,149:241	0/0:0,102,155:231	0/0:0,149,78:227	0/0:0,187,96:241	0/0:0,133,148:241	0/0:0,211,89:227	0/0:0,255,104:241	0/0:0,255,202:242	0/0:0,183,142:236	0/0:0,185,114:243	0/0:0,164,117:242	0/0:0,87,132:236	0/0:0,161,99:232	0/0:0,147,88:230	0/0:0,60,86:239	0/0:0,156,170:241	0/0:0,252,166:245	0/0:0,226,104:246	0/0:0,208,169:243	0/0:0,214,94:247	0/0:0,164,81:227	0/0:0,212,109:237	0/0:0,218,92:233	0/0:0,40,99:232	0/0:0,252,127:248	0/0:0,155,146:233	0/0:0,255,100:241	0/0:0,106,89:241	0/0:0,203,137:248	0/0:0,205,128:243	0/0:0,61,64:242
pdkChloro	68752	.	C	A	999	.	.	GT:PL:DP	0/0:0,255,167:245	0/0:0,255,163:237	0/0:0,255,168:246	0/0:0,255,166:244	0/0:0,255,179:242	0/0:0,255,245:236	0/0:0,255,210:225	0/0:0,255,109:129	0/0:0,255,147:197	0/0:0,255,214:240	0/0:0,255,205:241	0/0:0,255,255:228	0/0:0,255,157:229	0/0:0,255,159:231	0/0:0,255,205:243	0/0:0,255,162:236	0/0:0,255,166:236	0/0:0,255,215:239	0/0:0,255,188:243	0/0:0,255,159:235	0/0:0,255,166:244	0/0:0,255,223:238	0/0:0,255,153:219	0/0:0,255,179:187	0/0:0,255,176:237	0/0:0,255,235:246	0/0:0,255,166:243	0/0:0,255,166:236	0/0:0,255,216:245	0/0:0,255,165:243	0/0:0,255,156:230	0/0:0,255,169:233	0/0:0,255,159:229	0/0:0,255,180:230	0/0:0,255,168:242	0/0:0,255,243:230	0/0:0,255,131:177	0/0:0,255,159:232	0/0:0,255,169:248	0/0:0,255,180:226	0/0:0,255,161:238
pdkChloro	69049	.	A	G	999	.	.	GT:PL:DP	0/0:0,255,166:246	0/0:0,255,166:243	0/0:0,255,168:247	0/0:0,255,167:244	0/0:0,255,159:244	0/0:0,255,240:241	0/0:0,255,146:236	0/0:0,255,98:171	0/0:0,255,133:226	0/0:0,255,203:238	0/0:0,255,203:247	0/0:0,255,224:221	0/0:0,255,157:230	0/0:0,255,160:240	0/0:0,255,194:241	0/0:0,255,163:245	0/0:0,255,165:247	0/0:0,255,196:249	0/0:0,255,178:243	0/0:0,255,164:240	0/0:0,255,184:246	0/0:0,255,188:240	0/0:0,255,158:235	0/0:0,255,134:220	0/0:0,255,197:241	0/0:0,255,225:243	0/0:0,255,209:245	0/0:0,255,165:245	0/0:0,255,231:244	0/0:0,255,168:247	0/0:0,255,161:237	0/0:0,255,179:242	0/0:0,255,162:238	0/0:0,255,203:232	0/0:0,255,164:246	0/0:0,255,222:222	0/0:0,255,134:212	0/0:0,255,173:242	0/0:0,255,167:248	0/0:0,255,165:241	0/0:0,255,165:244
pdkChloro	69464	.	G	T	999	.	.	GT:PL:DP	0/0:0,255,168:247	0/0:0,255,165:241	0/0:0,255,167:244	0/0:0,255,169:249	0/0:0,255,193:244	0/0:0,255,232:243	0/0:0,255,164:229	0/0:0,255,158:228	0/0:0,255,178:240	0/0:0,255,206:244	0/0:0,255,181:247	0/0:0,255,253:239	0/0:0,255,177:233	0/0:0,255,158:240	0/0:0,255,189:246	1/1:116,255,0:232	1/1:150,255,0:241	1/1:149,255,0:237	0/0:0,255,174:245	0/0:0,255,167:245	0/0:0,255,168:246	1/1:153,255,0:236	0/0:0,255,165:236	0/0:0,255,151:229	1/1:160,255,0:226	1/1:147,255,0:241	1/1:142,255,0:240	1/1:78,118,0:242	1/1:153,255,0:243	0/0:0,255,165:243	0/0:0,255,153:232	0/0:0,255,185:240	0/0:0,255,164:245	0/0:0,255,209:239	0/0:0,255,167:246	0/0:0,255,238:234	1/1:126,255,0:238	0/0:0,255,178:244	0/0:0,255,169:248	0/0:0,255,146:240	0/0:0,255,168:247
pdkChloro	69491	.	C	T	999	.	.	GT:PL:DP	0/0:0,255,165:240	0/0:0,255,165:241	0/0:0,255,148:246	0/0:0,255,131:243	0/0:0,255,184:244	0/0:0,255,236:247	0/0:0,255,175:239	0/0:0,255,120:214	0/0:0,255,158:241	0/0:0,255,156:241	0/0:0,255,172:248	0/0:0,225,149:224	0/0:0,255,130:233	0/0:0,255,112:230	0/0:0,255,190:247	0/0:0,255,141:223	0/0:0,255,166:247	0/0:0,255,169:240	0/0:0,255,180:244	0/0:0,255,159:240	0/0:0,255,161:235	0/0:0,255,167:238	0/0:0,255,155:235	0/0:0,255,152:235	0/0:0,255,179:237	0/0:0,255,157:241	0/0:0,255,157:243	0/0:0,243,99:228	0/0:0,255,166:247	0/0:0,255,163:240	0/0:0,255,157:235	0/0:0,255,191:242	0/0:0,255,162:243	0/0:0,255,163:239	0/0:0,255,134:236	0/0:0,255,191:228	0/0:0,255,132:236	0/0:0,255,172:233	0/0:0,255,165:240	0/0:0,255,167:243	0/0:0,255,165:245
pdkChloro	69932	.	T	C	999	.	.	GT:PL:DP	0/0:0,255,168:246	0/0:0,255,167:245	0/0:0,255,168:242	0/0:0,255,168:246	0/0:0,255,199:242	0/0:0,255,255:237	0/0:0,255,235:242	0/0:0,255,146:207	0/0:0,255,186:241	0/0:0,255,222:239	0/0:0,255,197:241	0/0:0,255,252:236	0/0:0,255,162:245	0/0:0,255,167:245	0/0:0,255,193:244	0/0:0,255,163:237	0/0:0,255,163:238	0/0:0,255,182:245	0/0:0,255,167:245	0/0:0,255,168:246	0/0:0,255,167:245	0/0:0,255,240:237	0/0:0,255,173:249	0/0:0,255,219:221	0/0:0,255,191:248	0/0:0,255,236:233	0/0:0,255,168:247	0/0:0,255,166:247	0/0:0,255,211:249	0/0:0,255,169:248	0/0:0,255,164:244	0/0:0,255,197:248	0/0:0,255,168:249	0/0:0,255,197:245	0/0:0,255,169:240	0/0:0,255,245:235	0/0:0,255,160:235	0/0:0,255,174:245	0/0:0,255,169:249	0/0:0,255,171:245	0/0:0,255,167:245
pdkChloro	70298	.	C	T	999	.	.	GT:PL:DP	0/0:0,255,165:241	0/0:0,255,164:242	0/0:0,255,172:248	0/0:0,255,165:244	0/0:0,255,179:242	0/0:0,255,240:241	0/0:0,255,179:228	0/0:0,255,130:220	0/0:0,255,165:245	0/0:0,255,200:235	0/0:0,255,198:244	0/0:0,255,245:229	0/0:0,255,135:233	0/0:0,255,189:236	0/0:0,255,197:245	0/0:0,255,141:236	0/0:0,255,167:245	0/0:0,255,197:243	0/0:0,255,174:245	0/0:0,255,165:241	0/0:0,255,165:241	0/0:0,255,238:240	0/0:0,255,176:243	0/0:0,255,197:237	0/0:0,255,196:241	0/0:0,255,226:242	0/0:0,255,171:246	0/0:0,255,182:239	0/0:0,255,218:241	0/0:0,255,161:233	0/0:0,255,160:236	0/0:0,255,157:238	0/0:0,255,163:241	0/0:0,255,201:238	0/0:0,255,185:245	0/0:0,255,226:226	0/0:0,255,162:242	0/0:0,255,163:240	0/0:0,255,165:241	0/0:0,255,163:238	0/0:0,255,166:242
pdkChloro	70559	.	A	C	999	.	.	GT:PL:DP	0/0:0,255,160:246	0/0:0,255,160:244	0/0:0,255,129:243	0/0:0,255,141:248	0/0:0,255,158:242	0/0:0,255,215:240	0/0:0,250,164:221	0/0:0,199,82:203	0/0:0,255,184:236	0/0:0,255,170:232	0/0:0,255,190:242	0/0:0,255,204:231	0/0:0,255,120:235	0/0:0,254,102:236	0/0:0,255,177:245	1/1:159,255,0:231	1/1:157,255,0:233	1/1:193,255,0:236	0/0:0,255,187:242	0/0:0,255,155:243	0/0:0,255,156:249	1/1:214,255,0:216	0/0:0,255,155:234	0/0:0,255,148:229	1/1:171,255,0:224	1/1:237,255,0:234	1/1:227,255,0:245	1/1:211,255,0:237	1/1:248,255,0:237	0/0:0,255,153:248	0/0:0,255,147:237	0/0:0,255,144:236	0/0:0,255,157:239	0/0:0,255,157:238	0/0:0,255,155:249	0/0:0,255,209:224	1/1:152,255,0:229	0/0:0,255,195:243	0/0:0,255,164:246	0/0:0,255,141:240	0/0:0,255,174:245
pdkChloro	72686	.	T	C	999	.	.	GT:PL:DP	0/0:0,255,168:246	0/0:0,255,165:241	0/0:0,255,167:245	0/0:0,255,167:245	0/0:0,255,188:246	0/0:0,255,228:243	0/0:0,255,168:229	0/0:0,255,99:176	0/0:0,255,198:224	0/0:0,255,192:243	0/0:0,255,188:245	0/0:0,255,229:224	0/0:0,255,160:236	0/0:0,255,173:244	0/0:0,255,236:247	0/0:0,255,161:237	0/0:0,255,188:242	0/0:0,255,199:243	0/0:0,255,219:246	0/0:0,255,166:242	0/0:0,255,188:246	0/0:0,255,199:241	0/0:0,255,179:239	0/0:0,255,148:215	0/0:0,255,195:240	0/0:0,255,235:243	0/0:0,255,226:248	0/0:0,255,166:245	0/0:0,255,215:246	0/0:0,255,167:246	0/0:0,255,152:232	0/0:0,255,178:241	0/0:0,255,163:243	0/0:0,255,190:236	0/0:0,255,185:245	0/0:0,255,212:231	0/0:0,255,194:227	0/0:0,255,168:242	0/0:0,255,166:246	0/0:0,255,160:235	0/0:0,255,167:244
pdkChloro	73425	.	A	G	999	.	.	GT:PL:DP	0/0:0,255,167:245	0/0:0,255,165:242	0/0:0,255,168:247	0/0:0,255,167:244	0/0:0,255,167:245	0/0:0,255,201:247	0/0:0,255,173:238	0/0:0,255,139:190	0/0:0,255,158:219	0/0:0,255,194:240	0/0:0,255,171:245	0/0:0,255,253:229	0/0:0,255,160:232	0/0:0,255,164:239	0/0:0,255,219:247	0/0:0,255,163:238	0/0:0,255,163:238	0/0:0,255,160:235	0/0:0,255,191:241	0/0:0,255,171:236	0/0:0,255,164:240	0/0:0,255,214:238	0/0:0,255,162:236	0/0:0,255,162:210	0/0:0,255,170:244	0/0:0,255,233:246	0/0:0,255,217:242	0/0:0,255,159:230	0/0:0,255,207:240	0/0:0,255,159:230	0/0:0,255,159:231	0/0:0,255,161:234	0/0:0,255,165:241	0/0:0,255,204:239	0/0:0,255,180:245	0/0:0,255,232:232	0/0:0,255,144:202	0/0:0,255,170:224	0/0:0,255,167:245	0/0:0,255,181:238	0/0:0,255,166:242
pdkChloro	73728	.	A	G	999	.	.	GT:PL:DP	0/0:0,255,168:247	0/0:0,255,166:243	0/0:0,255,171:244	0/0:0,255,168:247	0/0:0,255,180:247	0/0:0,255,214:244	0/0:0,255,173:241	0/0:0,255,141:196	0/0:0,255,172:242	0/0:0,255,197:242	0/0:0,255,169:246	0/0:0,255,225:221	0/0:0,255,154:233	0/0:0,255,186:242	0/0:0,255,224:244	1/1:159,255,0:230	1/1:162,255,0:236	1/1:196,255,0:242	0/0:0,255,188:243	0/0:0,255,158:239	0/0:0,255,157:238	1/1:216,255,0:228	0/0:0,255,184:246	0/0:0,255,151:233	1/1:163,255,0:227	1/1:240,255,0:241	1/1:207,255,0:242	1/1:160,255,0:231	1/1:219,255,0:243	0/0:0,255,161:233	0/0:0,255,156:236	0/0:0,255,180:240	0/0:0,255,165:244	0/0:0,255,167:242	0/0:0,255,162:247	0/0:0,255,212:235	1/1:163,255,0:241	0/0:0,255,159:236	0/0:0,255,165:247	0/0:0,255,109:243	0/0:0,255,164:240
pdkChloro	75063	.	A	G	999	.	.	GT:PL:DP	0/0:0,255,180:247	0/0:0,255,169:236	0/0:0,255,172:245	0/0:0,255,173:240	0/0:0,255,200:241	0/0:0,255,247:240	0/0:0,255,190:236	0/0:0,255,110:163	0/0:0,255,169:235	0/0:0,255,170:225	0/0:0,255,234:232	0/0:0,255,199:205	0/0:0,255,119:231	0/0:0,255,162:236	0/0:0,255,228:234	1/1:195,255,0:192	1/1:255,255,0:220	1/1:255,255,0:162	0/0:0,255,231:235	0/0:0,255,193:233	0/0:0,255,187:242	1/1:255,255,0:218	0/0:0,255,211:231	0/0:0,255,181:209	1/1:255,255,0:202	1/1:255,255,0:210	1/1:254,255,0:189	1/1:255,255,0:207	1/1:255,255,0:184	0/0:0,255,164:246	0/0:0,255,142:229	0/0:0,255,186:230	0/0:0,255,175:234	0/0:0,255,217:235	0/0:0,255,215:242	0/0:0,255,216:230	1/1:255,255,0:225	0/0:0,255,150:235	0/0:0,255,195:244	0/0:0,255,172:221	0/0:0,255,167:242
pdkChloro	78237	.	G	A	912	.	.	GT:PL:DP	0/0:0,255,212:246	0/0:0,255,159:234	0/0:0,255,169:242	0/0:0,255,168:246	0/0:0,255,198:243	0/0:0,255,242:230	0/0:0,255,166:227	0/0:0,255,145:203	0/0:0,255,179:232	0/0:0,255,239:232	0/0:0,255,236:243	0/0:0,255,254:212	0/0:0,255,168:231	0/0:0,255,193:228	0/0:0,255,232:244	0/0:0,255,156:225	0/0:0,255,182:239	0/0:0,255,227:238	0/0:0,255,237:244	0/0:0,255,167:230	0/0:0,255,221:242	0/0:0,255,240:233	0/0:0,255,191:223	0/0:0,255,158:218	0/0:0,255,216:235	0/0:0,255,255:241	0/0:0,255,245:243	0/0:0,255,211:233	0/0:0,255,245:243	0/0:0,255,177:240	0/0:0,255,166:224	0/0:0,255,235:235	0/0:0,255,180:240	0/0:0,255,212:227	0/0:0,255,236:242	0/0:0,255,246:225	0/0:0,255,161:233	0/0:0,255,201:231	0/0:0,255,198:248	0/0:0,255,204:226	0/0:0,255,181:238
pdkChloro	79827	.	C	T	999	.	.	GT:PL:DP	0/0:0,255,181:247	0/0:0,255,166:244	0/0:0,255,172:246	0/0:0,255,179:242	0/0:0,255,233:240	0/0:0,255,254:235	0/0:0,255,221:217	0/0:0,255,165:227	0/0:0,255,214:235	0/0:0,255,231:237	0/0:0,255,207:239	0/0:0,255,255:229	0/0:0,255,164:239	0/0:0,255,178:242	0/0:0,255,226:242	1/1:134,255,0:219	1/1:140,255,0:229	1/1:196,255,0:237	0/0:0,255,225:238	0/0:0,255,194:246	0/0:0,255,202:240	1/1:156,255,0:206	0/0:0,255,226:232	0/0:0,255,215:232	1/1:161,255,0:224	1/1:171,255,0:212	1/1:177,255,0:215	1/1:172,255,0:235	1/1:176,255,0:202	0/0:0,255,168:246	0/0:0,255,167:244	0/0:0,255,222:242	0/0:0,255,165:241	0/0:0,255,227:234	0/0:0,255,200:243	0/0:0,255,255:224	1/1:124,255,0:234	0/0:0,255,199:242	0/0:0,255,173:249	0/0:0,255,200:237	0/0:0,255,168:243
pdkChloro	81676	.	A	C	999	.	.	GT:PL:DP	0/0:0,255,117:247	0/0:0,255,123:236	0/0:0,248,99:243	0/0:0,255,122:244	0/0:0,127,86:243	0/0:0,170,117:246	0/0:0,85,95:234	0/0:0,195,80:198	0/0:0,230,105:240	0/0:0,250,127:232	0/0:0,255,134:242	0/0:0,84,115:226	0/0:0,255,112:229	0/0:0,255,118:235	0/0:0,255,143:243	0/0:0,255,124:234	0/0:0,255,115:243	0/0:0,255,149:241	0/0:0,255,134:244	0/0:0,255,103:245	0/0:0,255,138:247	0/0:0,255,148:227	0/0:0,255,113:234	0/0:0,93,77:230	0/0:0,255,127:235	0/0:0,255,144:243	0/0:0,255,145:245	0/0:0,255,106:230	0/0:0,255,170:240	0/0:0,255,139:248	0/0:0,255,123:222	0/0:0,255,128:239	0/0:0,255,125:242	0/0:0,255,127:235	0/0:0,255,122:243	0/0:0,44,67:222	0/0:0,227,94:237	0/0:0,255,105:244	0/0:0,255,151:248	0/0:0,255,125:234	0/0:0,255,135:245
pdkChloro	82722	.	C	T	999	.	.	GT:PL:DP	0/0:0,255,165:241	0/0:0,255,167:245	0/0:0,255,176:245	0/0:0,255,168:247	0/0:0,255,200:244	0/0:0,255,236:234	0/0:0,255,227:230	0/0:0,255,153:218	0/0:0,255,196:226	0/0:0,255,184:237	0/0:0,255,176:245	0/0:0,255,240:220	0/0:0,255,163:238	0/0:0,255,163:238	0/0:0,255,195:240	0/0:0,255,162:236	0/0:0,255,166:244	0/0:0,255,173:239	0/0:0,255,184:243	0/0:0,255,164:240	0/0:0,255,184:243	0/0:0,255,217:237	0/0:0,255,177:238	0/0:0,255,206:206	0/0:0,255,169:243	0/0:0,255,234:246	0/0:0,255,186:247	0/0:0,255,162:239	0/0:0,255,182:240	0/0:0,255,165:242	0/0:0,255,161:238	0/0:0,255,166:243	0/0:0,255,167:244	0/0:0,255,161:234	0/0:0,255,169:243	0/0:0,255,242:233	0/0:0,255,162:236	0/0:0,255,164:240	0/0:0,255,161:234	0/0:0,255,178:240	0/0:0,255,169:241
pdkChloro	82835	.	C	T	999	.	.	GT:PL:DP	0/0:0,255,182:248	0/0:0,255,167:244	0/0:0,255,202:249	0/0:0,255,168:247	0/0:0,255,182:245	0/0:0,255,246:247	0/0:0,255,229:223	0/0:0,255,153:202	0/0:0,255,208:208	0/0:0,255,219:235	0/0:0,255,223:240	0/0:0,255,255:230	0/0:0,255,184:230	0/0:0,255,191:232	0/0:0,255,229:238	0/0:0,255,199:231	0/0:0,255,201:238	0/0:0,255,242:236	0/0:0,255,226:239	0/0:0,255,189:239	0/0:0,255,184:244	0/0:0,255,231:224	0/0:0,255,227:230	0/0:0,255,222:209	0/0:0,255,191:245	0/0:0,255,246:248	0/0:0,255,218:240	0/0:0,255,170:244	0/0:0,255,243:240	0/0:0,255,168:247	0/0:0,255,180:236	0/0:0,255,179:242	0/0:0,255,167:245	0/0:0,255,198:243	0/0:0,255,230:246	0/0:0,255,236:235	0/0:0,255,166:209	0/0:0,255,184:243	0/0:0,255,172:247	0/0:0,255,208:242	0/0:0,255,203:244
pdkChloro	83391	.	T	G	999	.	.	GT:PL:DP	0/0:0,255,166:246	0/0:0,255,167:245	1/1:161,255,0:226	1/1:159,255,0:231	0/0:0,255,172:245	0/0:0,255,234:247	0/0:0,255,194:230	1/1:182,255,0:192	0/0:0,255,167:240	0/0:0,255,211:223	0/0:0,255,207:244	1/1:216,255,0:132	0/0:0,255,155:225	0/0:0,255,170:238	0/0:0,255,167:245	1/1:143,255,0:200	1/1:172,255,0:216	1/1:180,255,0:229	0/0:0,255,171:239	0/0:0,255,153:238	0/0:0,255,166:244	1/1:218,255,0:193	0/0:0,255,189:234	0/0:0,255,131:226	1/1:211,255,0:214	1/1:205,255,0:236	1/1:187,255,0:232	1/1:155,255,0:222	1/1:222,255,0:235	0/0:0,255,168:246	0/0:0,255,152:235	0/0:0,255,161:233	0/0:0,255,163:238	0/0:0,255,185:240	1/1:177,255,0:228	0/0:0,255,210:229	1/1:177,255,0:224	0/0:0,255,170:243	0/0:0,255,169:249	0/0:0,255,154:241	0/0:0,255,164:247
pdkChloro	83392	.	C	A	999	.	.	GT:PL:DP	0/0:0,255,165:246	0/0:0,255,165:241	1/1:162,255,0:227	1/1:158,255,0:229	0/0:0,255,171:243	0/0:0,255,233:245	0/0:0,255,189:231	1/1:181,255,0:191	0/0:0,255,167:241	0/0:0,255,213:227	0/0:0,255,203:241	1/1:216,255,0:131	0/0:0,255,160:236	0/0:0,255,171:239	0/0:0,255,166:242	1/1:143,255,0:200	1/1:183,255,0:220	1/1:181,255,0:229	0/0:0,255,166:236	0/0:0,255,153:232	0/0:0,255,164:240	1/1:217,255,0:192	0/0:0,255,183:231	0/0:0,255,137:227	1/1:212,255,0:217	1/1:206,255,0:238	1/1:188,255,0:233	1/1:154,255,0:222	1/1:221,255,0:237	0/0:0,255,167:245	0/0:0,255,151:233	0/0:0,255,158:232	0/0:0,255,162:236	0/0:0,255,180:238	1/1:177,255,0:229	0/0:0,255,212:225	1/1:182,255,0:228	0/0:0,255,168:239	0/0:0,255,169:249	0/0:0,255,150:234	0/0:0,255,161:242
pdkChloro	84237	.	T	C	999	.	.	GT:PL:DP	0/0:0,255,165:241	0/0:0,255,166:243	0/0:0,255,176:245	0/0:0,255,168:246	0/0:0,255,166:243	0/0:0,255,243:243	0/0:0,255,187:231	0/0:0,255,155:222	0/0:0,255,166:243	0/0:0,255,199:235	0/0:0,255,200:241	0/0:0,255,249:225	0/0:0,255,173:237	0/0:0,255,168:242	0/0:0,255,224:244	0/0:0,255,161:233	0/0:0,255,165:241	0/0:0,255,176:234	0/0:0,255,196:243	0/0:0,255,160:232	0/0:0,255,184:235	0/0:0,255,216:234	0/0:0,255,186:228	0/0:0,255,183:242	0/0:0,255,207:238	0/0:0,255,236:242	0/0:0,255,183:245	0/0:0,255,133:233	0/0:0,255,234:241	0/0:0,255,159:233	0/0:0,255,159:232	0/0:0,255,209:240	0/0:0,255,162:238	0/0:0,255,221:233	0/0:0,255,179:243	0/0:0,255,219:225	0/0:0,255,165:240	0/0:0,255,177:238	0/0:0,255,161:236	0/0:0,255,187:236	0/0:0,255,169:241
pdkChloro	84359	.	T	C	999	.	.	GT:PL:DP	0/0:0,255,172:246	0/0:0,255,173:240	0/0:0,255,181:247	0/0:0,255,179:243	0/0:0,255,167:244	0/0:0,255,233:241	0/0:0,255,204:234	0/0:0,255,156:223	0/0:0,255,166:242	0/0:0,255,197:237	0/0:0,255,208:242	0/0:0,255,240:232	0/0:0,255,160:234	0/0:0,255,169:243	0/0:0,255,216:244	0/0:0,255,158:228	0/0:0,255,166:243	0/0:0,255,224:237	0/0:0,255,222:235	0/0:0,255,167:245	0/0:0,255,168:246	0/0:0,255,197:237	0/0:0,255,177:232	0/0:0,255,201:219	0/0:0,255,177:240	0/0:0,255,236:240	0/0:0,255,210:240	0/0:0,255,155:242	0/0:0,255,213:238	0/0:0,255,166:246	0/0:0,255,157:231	0/0:0,255,175:243	0/0:0,255,164:240	0/0:0,255,197:238	0/0:0,255,202:241	0/0:0,255,217:238	0/0:0,255,168:246	0/0:0,255,174:241	0/0:0,255,182:248	0/0:0,255,217:235	0/0:0,255,198:237
pdkChloro	84404	.	C	T	999	.	.	GT:PL:DP	0/0:0,255,172:247	0/0:0,255,178:241	0/0:0,255,213:237	0/0:0,255,202:248	0/0:0,255,203:243	0/0:0,255,255:232	0/0:0,255,201:228	0/0:0,255,158:228	0/0:0,255,169:240	0/0:0,255,213:243	0/0:0,255,222:243	0/0:0,255,230:240	0/0:0,255,171:236	0/0:0,255,178:238	0/0:0,255,242:247	1/1:153,255,0:219	1/1:175,255,0:229	1/1:224,255,0:237	0/0:0,255,227:243	0/0:0,255,162:237	0/0:0,255,171:245	1/1:178,255,0:222	0/0:0,255,210:230	0/0:0,255,185:211	1/1:201,255,0:230	1/1:255,255,0:234	1/1:231,255,0:238	1/1:133,255,0:234	1/1:248,255,0:240	0/0:0,255,167:244	0/0:0,255,160:235	0/0:0,255,194:240	0/0:0,255,165:243	0/0:0,255,218:234	0/0:0,255,213:247	0/0:0,255,222:234	1/1:152,255,0:224	0/0:0,255,178:241	0/0:0,255,179:245	0/0:0,255,221:238	0/0:0,255,227:244
pdkChloro	84650	.	A	C	999	.	.	GT:PL:DP	0/0:0,255,167:245	0/0:0,255,167:245	0/0:0,255,169:249	0/0:0,255,168:248	0/0:0,255,189:245	0/0:0,255,229:239	0/0:0,255,191:242	0/0:0,255,150:216	0/0:0,255,171:236	0/0:0,255,200:240	0/0:0,255,183:244	0/0:0,255,250:231	0/0:0,255,164:241	0/0:0,255,169:242	0/0:0,255,204:244	0/0:0,255,161:234	0/0:0,255,169:249	0/0:0,255,193:244	0/0:0,255,168:239	0/0:0,255,165:242	0/0:0,255,194:246	0/0:0,255,221:242	0/0:0,255,168:243	0/0:0,255,209:217	0/0:0,255,169:241	0/0:0,255,210:247	0/0:0,255,168:247	0/0:0,255,160:232	0/0:0,255,169:248	0/0:0,255,165:244	0/0:0,255,161:237	0/0:0,255,169:244	0/0:0,255,163:240	0/0:0,255,199:242	0/0:0,255,167:246	0/0:0,255,215:231	0/0:0,255,162:235	0/0:0,255,192:242	0/0:0,255,168:247	0/0:0,255,163:237	0/0:0,255,164:239
pdkChloro	85440	.	C	T	999	.	.	GT:PL:DP	0/0:0,255,167:244	0/0:0,255,166:243	0/0:0,255,168:247	0/0:0,255,165:245	0/0:0,255,174:236	0/0:0,255,233:246	0/0:0,255,209:238	0/0:0,255,162:236	0/0:0,255,166:242	0/0:0,255,210:231	0/0:0,255,172:249	0/0:0,255,246:227	0/0:0,255,156:228	0/0:0,255,171:237	0/0:0,255,230:242	0/0:0,255,164:239	0/0:0,255,164:240	0/0:0,255,190:244	0/0:0,255,189:245	0/0:0,255,171:236	0/0:0,255,179:236	0/0:0,255,196:229	0/0:0,255,166:234	0/0:0,255,192:235	0/0:0,255,177:243	0/0:0,255,223:245	0/0:0,255,196:244	0/0:0,255,165:241	0/0:0,255,225:243	0/0:0,255,162:235	0/0:0,255,162:239	0/0:0,255,189:238	0/0:0,255,165:241	0/0:0,255,214:242	0/0:0,255,193:245	0/0:0,255,236:235	0/0:0,255,165:240	0/0:0,255,158:227	0/0:0,255,165:243	0/0:0,255,169:238	0/0:0,255,166:244
pdkChloro	85830	.	T	G	999	.	.	GT:PL:DP	0/0:0,255,166:243	0/0:0,255,164:241	0/0:0,255,171:244	0/0:0,255,168:247	0/0:0,255,173:240	0/0:0,255,231:242	0/0:0,255,178:220	0/0:0,255,122:154	0/0:0,255,159:232	0/0:0,255,207:223	0/0:0,255,169:241	0/0:0,255,252:223	0/0:0,255,153:223	0/0:0,255,162:230	0/0:0,255,183:242	0/0:0,255,153:223	0/0:0,255,170:236	0/0:0,255,219:232	0/0:0,255,183:243	0/0:0,255,161:236	0/0:0,255,179:245	0/0:0,255,215:232	0/0:0,255,175:226	0/0:0,255,186:202	0/0:0,255,165:236	0/0:0,255,198:247	0/0:0,255,201:242	0/0:0,255,161:237	0/0:0,255,206:236	0/0:0,255,168:247	0/0:0,255,157:229	0/0:0,255,165:243	0/0:0,255,162:236	0/0:0,255,213:236	0/0:0,255,208:246	0/0:0,255,231:224	0/0:0,255,149:209	0/0:0,255,161:237	0/0:0,255,173:248	0/0:0,255,194:240	0/0:0,255,162:241
pdkChloro	86280	.	G	T	999	.	.	GT:PL:DP	0/0:0,255,175:248	0/0:0,255,174:236	0/0:0,255,238:236	0/0:0,255,202:234	0/0:0,255,189:232	0/0:0,255,240:238	0/0:0,255,206:227	0/0:0,255,123:184	0/0:0,255,152:210	0/0:0,255,228:235	0/0:0,255,198:230	0/0:0,255,235:223	0/0:0,255,201:235	0/0:0,255,159:235	0/0:0,255,176:227	0/0:0,255,160:234	0/0:0,255,181:240	0/0:0,255,191:228	0/0:0,255,159:233	0/0:0,255,159:237	0/0:0,255,159:242	0/0:0,255,229:234	0/0:0,255,223:219	0/0:0,255,200:191	0/0:0,255,196:239	0/0:0,255,255:243	0/0:0,255,162:239	0/0:0,255,151:237	0/0:0,255,242:231	0/0:0,255,164:243	0/0:0,255,152:231	0/0:0,255,170:230	0/0:0,255,168:232	0/0:0,255,220:227	0/0:0,255,172:229	0/0:0,255,211:224	0/0:0,255,144:203	0/0:0,255,169:243	0/0:0,255,172:246	0/0:0,255,216:231	0/0:0,255,198:229
pdkChloro	101767	.	C	T	999	.	.	GT:PL:DP	0/0:0,255,179:243	0/0:0,255,166:244	0/0:0,255,162:247	0/0:0,255,164:243	0/0:0,255,196:243	0/0:0,255,237:240	0/0:0,255,218:240	0/0:0,255,151:217	0/0:0,255,191:240	0/0:0,255,186:234	0/0:0,255,209:243	0/0:0,255,228:225	0/0:0,255,163:238	0/0:0,255,160:239	0/0:0,255,211:246	0/0:0,255,163:237	0/0:0,255,166:242	0/0:0,255,195:236	0/0:0,255,189:244	0/0:0,255,165:242	0/0:0,255,159:247	0/0:0,255,182:243	0/0:0,255,171:236	0/0:0,255,198:219	0/0:0,255,168:245	0/0:0,255,216:244	0/0:0,255,180:243	0/0:0,255,165:241	0/0:0,255,196:246	0/0:0,255,163:245	0/0:0,255,160:235	0/0:0,255,161:246	0/0:0,255,164:243	0/0:0,255,177:240	0/0:0,255,172:245	0/0:0,255,216:227	0/0:0,255,166:243	0/0:0,255,160:244	0/0:0,255,168:247	0/0:0,255,178:241	0/0:0,255,162:243
pdkChloro	101948	.	A	T	999	.	.	GT:PL:DP	0/0:0,255,168:249	0/0:0,255,162:235	0/0:0,255,172:247	0/0:0,255,165:244	0/0:0,255,168:246	0/0:0,255,206:240	0/0:0,255,181:220	0/0:0,255,130:176	0/0:0,255,163:224	0/0:0,255,172:238	0/0:0,255,213:247	0/0:0,255,218:227	0/0:0,255,158:229	0/0:0,255,156:237	0/0:0,255,178:243	0/0:0,255,156:223	0/0:0,255,163:240	0/0:0,255,179:236	0/0:0,255,192:242	0/0:0,255,163:237	0/0:0,255,164:242	0/0:0,255,192:229	0/0:0,255,153:227	0/0:0,255,159:215	0/0:0,255,192:234	0/0:0,255,214:240	0/0:0,255,164:242	0/0:0,255,166:244	0/0:0,255,182:233	0/0:0,255,167:245	0/0:0,255,162:238	0/0:0,255,173:233	0/0:0,255,163:241	0/0:0,255,204:231	0/0:0,255,167:245	0/0:0,255,217:220	0/0:0,255,153:221	0/0:0,255,167:241	0/0:0,255,169:248	0/0:0,255,207:234	0/0:0,255,169:239
pdkChloro	111318	.	A	C	999	.	.	GT:PL:DP	0/0:0,255,166:243	0/0:0,255,161:235	0/0:0,255,167:246	0/0:0,255,168:246	0/0:0,255,167:240	0/0:0,255,219:246	0/0:0,255,165:232	0/0:0,255,140:197	0/0:0,255,164:231	0/0:0,255,197:227	0/0:0,255,188:244	0/0:0,255,231:220	0/0:0,255,154:225	0/0:0,255,163:233	0/0:0,255,166:242	0/0:0,255,157:226	0/0:0,255,175:244	0/0:0,255,158:239	0/0:0,255,166:239	0/0:0,255,167:238	0/0:0,255,165:243	0/0:0,255,226:228	0/0:0,255,180:225	0/0:0,255,180:226	0/0:0,255,204:234	0/0:0,255,219:247	0/0:0,255,171:248	0/0:0,255,155:226	0/0:0,255,197:238	0/0:0,255,166:246	0/0:0,255,159:232	0/0:0,255,180:236	0/0:0,255,160:236	0/0:0,255,220:238	0/0:0,255,163:238	0/0:0,255,204:222	0/0:0,255,157:225	0/0:0,255,187:236	0/0:0,255,180:245	0/0:0,255,162:227	0/0:0,255,168:242
pdkChloro	113863	.	G	T	999	.	.	GT:PL:DP	0/0:0,255,166:247	0/0:0,255,165:241	0/0:0,255,168:240	0/0:0,255,165:244	0/0:0,255,196:243	0/0:0,255,217:240	0/0:0,255,227:230	0/0:0,255,159:230	0/0:0,255,174:241	0/0:0,255,209:242	0/0:0,255,195:240	0/0:0,255,238:238	0/0:0,255,163:241	0/0:0,255,165:241	0/0:0,255,223:241	0/0:0,255,161:234	0/0:0,255,170:243	0/0:0,255,167:236	0/0:0,255,181:238	0/0:0,255,161:237	0/0:0,255,180:246	0/0:0,255,189:238	0/0:0,255,165:241	0/0:0,255,161:237	0/0:0,255,162:245	0/0:0,255,227:243	0/0:0,255,188:238	0/0:0,255,151:246	0/0:0,255,199:237	0/0:0,255,194:248	0/0:0,255,159:234	0/0:0,255,166:238	0/0:0,255,160:236	0/0:0,255,222:239	0/0:0,255,181:246	0/0:0,255,236:231	0/0:0,255,156:232	0/0:0,255,167:246	0/0:0,255,205:248	0/0:0,255,186:240	0/0:0,255,169:241
pdkChloro	113924	.	G	T	999	.	.	GT:PL:DP	0/0:0,255,160:245	0/0:0,255,166:246	0/0:0,255,160:242	0/0:0,255,161:244	0/0:0,255,163:238	0/0:0,255,208:236	0/0:0,255,219:228	0/0:0,255,135:191	0/0:0,255,179:240	0/0:0,255,195:237	0/0:0,255,203:247	0/0:0,255,189:223	0/0:0,255,143:229	0/0:0,255,159:242	0/0:0,255,228:247	0/0:0,255,164:239	0/0:0,255,169:245	0/0:0,255,164:238	0/0:0,255,187:243	0/0:0,255,159:234	0/0:0,255,172:241	0/0:0,255,231:234	0/0:0,255,168:231	0/0:0,255,163:235	0/0:0,255,149:242	0/0:0,255,225:246	0/0:0,255,175:243	0/0:0,255,137:243	0/0:0,255,215:247	0/0:0,255,191:240	0/0:0,255,153:236	0/0:0,255,156:237	0/0:0,255,161:240	0/0:0,255,206:241	0/0:0,255,174:246	0/0:0,255,221:224	0/0:0,255,165:236	0/0:0,255,156:237	0/0:0,255,202:241	0/0:0,255,176:240	0/0:0,255,164:243
pdkChloro	114451	.	T	C	999	.	.	GT:PL:DP	0/0:0,255,168:246	0/0:0,255,162:237	0/0:0,255,166:243	0/0:0,255,165:241	0/0:0,255,167:236	0/0:0,255,235:239	0/0:0,255,180:222	0/0:0,255,131:180	0/0:0,255,181:236	0/0:0,255,203:236	0/0:0,255,199:236	0/0:0,255,203:226	0/0:0,255,164:232	0/0:0,255,163:233	0/0:0,255,207:239	1/1:157,255,0:226	1/1:160,255,0:240	1/1:162,255,0:212	0/0:0,255,178:228	0/0:0,255,153:228	0/0:0,255,169:241	1/1:179,255,0:223	0/0:0,255,159:221	0/0:0,255,194:215	1/1:181,255,0:229	1/1:199,255,0:237	1/1:174,255,0:232	1/1:126,255,0:205	1/1:171,255,0:231	0/0:0,255,165:241	0/0:0,255,148:216	0/0:0,255,187:226	0/0:0,255,157:235	0/0:0,255,191:228	0/0:0,255,181:238	0/0:0,255,231:222	1/1:158,255,0:240	0/0:0,255,158:234	0/0:0,255,173:249	0/0:0,255,105:229	0/0:0,255,160:233
pdkChloro	115411	.	G	A	999	.	.	GT:PL:DP	0/0:0,255,168:247	0/0:0,255,167:244	0/0:0,255,167:244	0/0:0,255,167:248	0/0:0,255,207:246	0/0:0,255,239:242	0/0:0,255,190:233	0/0:0,255,160:232	0/0:0,255,164:239	0/0:0,255,237:244	0/0:0,255,213:246	0/0:0,255,248:227	0/0:0,255,168:240	0/0:0,255,162:236	0/0:0,255,220:245	1/1:154,255,0:222	1/1:160,255,0:244	1/1:147,255,0:242	0/0:0,255,201:246	0/0:0,255,166:243	0/0:0,255,198:248	1/1:208,255,0:227	0/0:0,255,178:241	0/0:0,255,178:235	1/1:184,255,0:234	1/1:237,255,0:232	1/1:210,255,0:240	1/1:137,255,0:234	1/1:235,255,0:242	0/0:0,255,182:248	0/0:0,255,161:242	0/0:0,255,202:244	0/0:0,255,161:239	0/0:0,255,227:237	0/0:0,255,191:249	0/0:0,255,247:231	1/1:162,255,0:236	0/0:0,255,197:246	0/0:0,255,169:248	0/0:0,255,181:246	0/0:0,255,165:245
pdkChloro	115565	.	T	G	999	.	.	GT:PL:DP	0/0:0,255,195:248	0/0:0,255,165:241	0/0:0,255,212:240	0/0:0,255,201:245	0/0:0,255,216:239	0/0:0,255,255:236	0/0:0,255,225:214	0/0:0,255,148:210	0/0:0,255,211:240	0/0:0,255,235:238	0/0:0,255,242:244	0/0:0,255,244:228	0/0:0,255,218:237	0/0:0,255,203:238	0/0:0,255,250:244	0/0:0,255,160:232	0/0:0,255,192:246	0/0:0,255,223:237	0/0:0,255,245:238	0/0:0,255,208:246	0/0:0,255,217:246	0/0:0,255,253:227	0/0:0,255,218:235	0/0:0,255,221:237	0/0:0,255,233:240	0/0:0,255,242:248	0/0:0,255,230:242	0/0:0,255,181:232	0/0:0,255,251:239	0/0:0,255,165:248	0/0:0,255,153:231	0/0:0,255,212:236	0/0:0,255,163:238	0/0:0,255,242:233	0/0:0,255,216:244	0/0:0,255,247:220	0/0:0,255,160:238	0/0:0,255,167:241	0/0:0,255,173:248	0/0:0,255,245:236	0/0:0,255,225:243
pdkChloro	115977	.	C	A	999	.	.	GT:PL:DP	0/0:0,255,168:246	0/0:0,255,162:238	0/0:0,255,162:247	0/0:0,255,169:240	0/0:0,255,199:244	0/0:0,255,207:241	0/0:0,255,220:232	0/0:0,255,147:206	0/0:0,255,183:221	0/0:0,255,206:236	0/0:0,255,183:245	0/0:0,255,249:237	0/0:0,255,154:233	0/0:0,255,159:234	0/0:0,255,213:243	0/0:0,255,163:237	0/0:0,255,161:241	0/0:0,255,174:236	0/0:0,255,168:238	0/0:0,255,170:246	0/0:0,255,185:245	0/0:0,255,222:237	0/0:0,255,175:235	0/0:0,255,193:217	0/0:0,255,182:239	0/0:0,255,221:244	0/0:0,255,184:238	0/0:0,255,164:240	0/0:0,255,216:238	0/0:0,255,167:247	0/0:0,255,162:240	0/0:0,255,207:237	0/0:0,255,165:242	0/0:0,255,222:239	0/0:0,255,175:237	0/0:0,255,223:234	0/0:0,255,156:223	0/0:0,255,170:242	0/0:0,255,177:247	0/0:0,255,178:242	0/0:0,255,164:239
pdkChloro	116155	.	C	T	999	.	.	GT:PL:DP	0/0:0,255,169:233	0/0:0,255,168:246	0/0:0,255,221:239	0/0:0,255,189:245	0/0:0,255,227:240	0/0:0,255,255:235	0/0:0,255,241:226	0/0:0,255,153:218	0/0:0,255,174:231	0/0:0,255,243:233	0/0:0,255,239:243	0/0:0,255,255:215	0/0:0,255,169:233	0/0:0,255,198:233	0/0:0,255,247:245	0/0:0,255,163:238	0/0:0,255,182:240	0/0:0,255,221:243	0/0:0,255,232:236	0/0:0,255,191:235	0/0:0,255,188:237	0/0:0,255,255:236	0/0:0,255,199:232	0/0:0,255,225:229	0/0:0,255,227:237	0/0:0,255,251:242	0/0:0,255,237:247	0/0:0,255,177:233	0/0:0,255,237:245	0/0:0,255,183:241	0/0:0,255,162:235	0/0:0,255,220:238	0/0:0,255,164:240	0/0:0,255,237:228	0/0:0,255,213:242	0/0:0,255,255:223	0/0:0,255,161:234	0/0:0,255,195:226	0/0:0,255,215:242	0/0:0,255,232:239	0/0:0,255,179:242
pdkChloro	116384	.	C	T	999	.	.	GT:PL:DP	0/0:0,255,169:248	0/0:0,255,162:235	0/0:0,255,204:245	0/0:0,255,191:243	0/0:0,255,234:231	0/0:0,255,255:226	0/0:0,255,249:226	0/0:0,255,149:211	0/0:0,255,215:232	0/0:0,255,255:236	0/0:0,255,219:245	0/0:0,255,255:213	0/0:0,255,167:237	0/0:0,255,187:236	0/0:0,255,241:242	0/0:0,255,160:233	0/0:0,255,228:243	0/0:0,255,214:232	0/0:0,255,232:238	0/0:0,255,216:244	0/0:0,255,227:246	0/0:0,255,244:231	0/0:0,255,191:234	0/0:0,255,240:214	0/0:0,255,237:240	0/0:0,255,252:235	0/0:0,255,228:242	0/0:0,255,168:235	0/0:0,255,244:241	0/0:0,255,172:247	0/0:0,255,163:239	0/0:0,255,235:243	0/0:0,255,163:241	0/0:0,255,255:238	0/0:0,255,211:238	0/0:0,255,255:212	0/0:0,255,172:237	0/0:0,255,188:245	0/0:0,255,216:248	0/0:0,255,241:242	0/0:0,255,206:241
pdkChloro	116833	.	G	A	999	.	.	GT:PL:DP	0/0:0,255,168:246	0/0:0,255,166:244	0/0:0,255,175:243	0/0:0,255,168:247	0/0:0,255,174:244	0/0:0,255,234:242	0/0:0,255,206:229	0/0:0,255,152:216	0/0:0,255,174:241	0/0:0,255,226:237	0/0:0,255,194:246	0/0:0,255,229:223	0/0:0,255,160:233	0/0:0,255,156:242	0/0:0,255,233:245	1/1:158,255,0:229	1/1:161,255,0:238	1/1:165,255,0:239	0/0:0,255,215:245	0/0:0,255,178:240	0/0:0,255,167:245	1/1:210,255,0:230	0/0:0,255,197:229	0/0:0,255,196:232	1/1:199,255,0:232	1/1:209,255,0:233	1/1:203,255,0:245	1/1:135,255,0:237	1/1:202,255,0:243	0/0:0,255,166:244	0/0:0,255,158:235	0/0:0,255,204:239	0/0:0,255,162:236	0/0:0,255,219:242	0/0:0,255,194:247	0/0:0,255,242:235	1/1:155,255,0:234	0/0:0,255,197:240	0/0:0,255,171:248	0/0:0,255,178:238	0/0:0,255,166:243
pdkChloro	117914	.	G	A	999	.	.	GT:PL:DP	0/0:0,255,167:248	0/0:0,255,163:238	0/0:0,255,187:243	0/0:0,255,209:247	0/0:0,255,215:244	0/0:0,255,248:237	0/0:0,255,237:224	0/0:0,255,162:236	0/0:0,255,195:241	0/0:0,255,226:237	0/0:0,255,227:243	0/0:0,255,210:221	0/0:0,255,159:232	0/0:0,255,189:243	0/0:0,255,223:244	0/0:0,255,159:233	0/0:0,255,197:240	0/0:0,255,199:244	0/0:0,255,234:240	0/0:0,255,190:240	0/0:0,255,191:245	0/0:0,255,226:235	0/0:0,255,181:231	0/0:0,255,217:235	0/0:0,255,223:239	0/0:0,255,239:237	0/0:0,255,230:246	0/0:0,255,187:245	0/0:0,255,229:233	0/0:0,255,168:248	0/0:0,255,153:235	0/0:0,255,221:240	0/0:0,255,161:241	0/0:0,255,236:231	0/0:0,255,226:242	0/0:0,255,243:218	0/0:0,255,168:247	0/0:0,255,162:242	0/0:0,255,190:247	0/0:0,255,211:243	0/0:0,255,169:241
pdkChloro	118082	.	A	T	999	.	.	GT:PL:DP	0/0:0,255,182:239	0/0:0,255,151:215	0/0:0,255,197:246	0/0:0,255,172:247	0/0:0,255,225:230	0/0:0,255,248:238	0/0:0,255,209:225	0/0:0,255,146:205	0/0:0,255,203:224	0/0:0,255,241:238	0/0:0,255,225:231	0/0:0,255,241:210	0/0:0,255,159:230	0/0:0,255,171:244	0/0:0,255,233:239	0/0:0,255,158:227	0/0:0,255,217:241	0/0:0,255,191:238	0/0:0,255,191:224	0/0:0,255,177:209	0/0:0,255,191:224	0/0:0,255,234:240	0/0:0,255,189:228	0/0:0,255,194:202	0/0:0,255,216:231	0/0:0,255,249:238	0/0:0,255,220:241	0/0:0,255,135:208	0/0:0,255,218:234	0/0:0,255,169:242	0/0:0,255,154:221	0/0:0,255,209:234	0/0:0,255,159:233	0/0:0,255,209:210	0/0:0,255,168:239	0/0:0,255,237:215	0/0:0,255,152:219	0/0:0,255,200:228	0/0:0,255,169:248	0/0:0,255,142:224	0/0:0,255,173:229
pdkChloro	118083	.	A	G	999	.	.	GT:PL:DP	0/0:0,255,202:239	0/0:0,255,153:219	0/0:0,255,216:242	0/0:0,255,172:247	0/0:0,255,228:234	0/0:0,255,246:236	0/0:0,255,207:230	0/0:0,255,147:205	0/0:0,255,198:222	0/0:0,255,236:236	0/0:0,255,224:232	0/0:0,255,242:213	0/0:0,255,161:233	0/0:0,255,176:246	0/0:0,255,230:236	0/0:0,255,159:229	0/0:0,255,213:238	0/0:0,255,194:235	0/0:0,255,201:215	0/0:0,255,186:211	0/0:0,255,199:226	0/0:0,255,233:239	0/0:0,255,189:229	0/0:0,255,199:207	0/0:0,255,210:229	0/0:0,255,244:235	0/0:0,255,218:241	0/0:0,255,137:208	0/0:0,255,215:233	0/0:0,255,169:241	0/0:0,255,156:224	0/0:0,255,209:232	0/0:0,255,158:232	0/0:0,255,202:205	0/0:0,255,182:239	0/0:0,255,239:217	0/0:0,255,158:218	0/0:0,255,197:234	0/0:0,255,169:248	0/0:0,255,143:226	0/0:0,255,193:235
pdkChloro	118084	.	C	G,T	999	.	.	GT:PL:DP	0/0:0,255,187,255,190,187:244	0/0:0,255,150,255,150,150:214	0/0:0,255,201,255,203,200:248	0/0:0,255,167,255,173,164:244	0/0:0,255,224,255,230,221:235	0/0:0,255,241,255,249,231:239	0/0:0,255,203,255,209,200:222	0/0:0,255,152,255,154,151:209	0/0:0,255,199,255,205,196:220	0/0:0,255,235,255,241,235:238	0/0:0,255,224,255,227,224:235	0/0:0,255,228,255,221,201:211	0/0:0,255,160,255,162,159:233	0/0:0,255,198,255,201,198:245	0/0:0,255,229,255,239,221:241	0/0:0,255,156,255,158,155:226	0/0:0,255,214,255,219,213:241	0/0:0,255,193,255,203,198:235	0/0:0,255,175,255,184,163:223	0/0:0,255,175,255,177,174:208	0/0:0,255,200,255,200,200:229	0/0:0,255,232,255,232,232:238	0/0:0,255,189,255,189,189:228	0/0:0,255,188,255,198,201:198	0/0:0,255,211,255,218,206:231	0/0:0,255,241,255,250,229:238	0/0:0,255,214,255,221,209:238	0/0:0,255,129,255,130,133:211	0/0:0,255,214,255,220,211:233	0/0:0,255,166,255,172,163:242	0/0:0,255,154,255,154,154:220	0/0:0,255,211,255,217,208:236	0/0:0,255,158,255,161,158:231	0/0:0,255,211,255,217,205:210	0/0:0,255,181,255,188,176:238	0/0:0,255,230,255,235,214:216	0/0:0,255,149,255,152,142:216	0/0:0,255,193,255,195,192:230	0/0:0,255,169,255,169,169:248	0/0:0,255,146,255,187,168:230	0/0:0,255,190,255,195,189:236
pdkChloro	118085	.	C	T	999	.	.	GT:PL:DP	0/0:0,255,189:244	0/0:0,255,152:216	0/0:0,255,199:244	0/0:0,255,171:244	0/0:0,255,230:238	0/0:0,255,246:235	0/0:0,255,199:221	0/0:0,255,148:199	0/0:0,255,206:218	0/0:0,255,230:231	0/0:0,255,228:238	0/0:0,255,242:211	0/0:0,255,158:228	0/0:0,255,167:237	0/0:0,255,234:240	0/0:0,255,158:227	0/0:0,255,215:237	0/0:0,255,195:237	0/0:0,255,182:219	0/0:0,255,177:209	0/0:0,255,201:231	0/0:0,255,231:236	0/0:0,255,186:220	0/0:0,255,197:199	0/0:0,255,215:229	0/0:0,255,249:238	0/0:0,255,220:241	0/0:0,255,138:216	0/0:0,255,216:232	0/0:0,255,170:242	0/0:0,255,155:223	0/0:0,255,210:231	0/0:0,255,157:232	0/0:0,255,211:208	0/0:0,255,181:238	0/0:0,255,238:210	0/0:0,255,159:221	0/0:0,255,195:229	0/0:0,255,169:248	0/0:0,255,149:227	0/0:0,255,193:237
pdkChloro	118086	.	A	T	999	.	.	GT:PL:DP	0/0:0,255,187:241	0/0:0,255,148:212	0/0:0,255,209:247	0/0:0,255,172:246	0/0:0,255,233:238	0/0:0,255,250:241	0/0:0,255,188:217	0/0:0,255,138:187	0/0:0,255,207:223	0/0:0,255,231:229	0/0:0,255,226:234	0/0:0,255,243:213	0/0:0,255,159:231	0/0:0,255,172:237	0/0:0,255,232:236	0/0:0,255,158:228	0/0:0,255,215:237	0/0:0,255,193:232	0/0:0,255,186:221	0/0:0,255,173:203	0/0:0,255,200:231	0/0:0,255,232:238	0/0:0,255,186:221	0/0:0,255,195:199	0/0:0,255,218:229	0/0:0,255,250:237	0/0:0,255,217:233	0/0:0,255,130:203	0/0:0,255,216:228	0/0:0,255,169:241	0/0:0,255,150:215	0/0:0,255,208:232	0/0:0,255,156:229	0/0:0,255,212:208	0/0:0,255,178:230	0/0:0,255,238:210	0/0:0,255,154:215	0/0:0,255,197:230	0/0:0,255,167:248	0/0:0,255,147:221	0/0:0,255,193:236
pdkChloro	118302	.	T	C	999	.	.	GT:PL:DP	0/0:0,255,180:245	0/0:0,255,163:237	0/0:0,255,206:243	0/0:0,255,180:245	0/0:0,255,221:240	0/0:0,255,253:242	0/0:0,255,223:223	0/0:0,255,129:174	0/0:0,255,218:230	0/0:0,255,247:237	0/0:0,255,229:239	0/0:0,255,244:203	0/0:0,255,187:231	0/0:0,255,195:241	0/0:0,255,248:243	0/0:0,255,162:235	0/0:0,255,179:244	0/0:0,255,226:231	0/0:0,255,238:233	0/0:0,255,164:242	0/0:0,255,213:248	0/0:0,255,247:237	0/0:0,255,207:235	0/0:0,255,216:216	0/0:0,255,217:239	0/0:0,255,243:243	0/0:0,255,225:242	0/0:0,255,183:238	0/0:0,255,238:237	0/0:0,255,169:240	0/0:0,255,184:238	0/0:0,255,232:244	0/0:0,255,161:237	0/0:0,255,236:231	0/0:0,255,219:238	0/0:0,255,238:223	0/0:0,255,157:228	0/0:0,255,192:243	0/0:0,255,172:247	0/0:0,255,206:232	0/0:0,255,206:242
pdkChloro	119616	.	A	T,C	999	.	.	GT:PL:DP	0/0:0,255,169,255,169,169:248	0/0:0,255,161,255,161,161:234	0/0:0,255,169,255,169,169:240	0/0:0,255,166,255,166,166:243	0/0:0,255,170,255,170,170:243	0/0:0,255,223,255,223,223:241	0/0:0,255,192,255,192,192:227	0/0:0,255,135,255,135,135:185	0/0:0,255,169,255,169,169:241	0/0:0,255,221,255,221,221:230	0/0:0,255,180,255,180,180:235	0/0:0,255,250,255,255,254:238	0/0:0,255,162,255,162,162:235	0/0:0,255,173,255,173,173:241	0/0:0,255,181,255,181,181:239	0/0:0,255,165,255,165,165:242	0/0:0,255,169,255,169,169:240	0/0:0,255,161,255,182,171:233	0/0:0,255,201,255,201,201:232	0/0:0,255,164,255,164,164:240	0/0:0,255,167,255,167,167:245	0/0:0,255,198,255,198,198:240	0/0:0,255,168,255,168,168:231	0/0:0,255,180,255,182,179:228	0/0:0,255,203,255,203,203:230	0/0:0,255,229,255,235,230:247	0/0:0,255,160,255,166,161:239	0/0:0,255,144,255,168,156:241	0/0:0,255,162,255,162,162:235	0/0:0,255,168,255,168,168:247	0/0:0,255,162,255,162,162:235	0/0:0,255,204,255,204,204:234	0/0:0,255,162,255,162,162:236	0/0:0,255,214,255,214,214:235	0/0:0,255,188,255,188,188:243	0/0:0,255,227,255,227,227:231	0/0:0,255,163,255,163,163:237	0/0:0,255,163,255,163,163:239	0/0:0,255,169,255,169,169:248	0/0:0,255,169,255,169,169:225	0/0:0,255,164,255,164,164:240
pdkChloro	120678	.	A	T	999	.	.	GT:PL:DP	0/0:0,255,225:135	0/0:0,255,246:201	0/0:0,151,200:50	0/0:0,255,217:116	0/0:0,255,242:164	0/0:0,55,187:25	0/0:0,255,255:197	0/0:0,255,212:202	0/0:0,255,255:225	0/0:0,255,241:195	0/0:0,255,241:171	0/0:0,255,249:169	0/0:0,255,242:193	0/0:0,255,233:232	0/0:0,247,191:82	0/0:0,255,223:232	0/0:0,255,245:198	0/0:0,255,227:152	0/0:0,255,226:143	0/0:0,255,234:228	0/0:0,255,255:231	0/0:0,255,222:150	0/0:0,255,242:205	0/0:0,255,241:176	0/0:0,255,228:180	0/0:0,166,200:55	0/0:0,255,206:113	0/0:0,255,248:209	0/0:0,255,202:85	0/0:0,255,255:233	0/0:0,255,239:216	0/0:0,255,255:236	0/0:0,255,212:235	0/0:0,255,219:167	0/0:0,255,229:164	0/0:0,255,236:150	0/0:0,255,255:223	0/0:0,255,255:235	0/0:0,255,255:243	0/0:0,211,202:70	0/0:0,208,205:69
pdkChloro	120679	.	A	T	999	.	.	GT:PL:DP	0/0:0,255,225:134	0/0:0,255,243:196	0/0:0,148,201:49	0/0:0,255,216:113	0/0:0,255,243:162	0/0:0,72,194:25	0/0:0,255,255:199	0/0:0,255,211:207	0/0:0,255,255:221	0/0:0,255,243:196	0/0:0,255,242:166	0/0:0,255,249:169	0/0:0,255,243:192	0/0:0,255,232:231	0/0:0,250,192:83	0/0:0,255,222:230	0/0:0,255,246:200	0/0:0,255,228:153	0/0:0,255,229:145	0/0:0,255,234:229	0/0:0,255,255:234	0/0:0,255,222:150	0/0:0,255,241:201	0/0:0,255,250:191	0/0:0,255,227:178	0/0:0,160,204:53	0/0:0,255,207:112	0/0:0,255,249:210	0/0:0,255,202:86	0/0:0,255,255:232	0/0:0,255,246:221	0/0:0,255,255:238	0/0:0,255,211:232	0/0:0,255,222:164	0/0:0,255,229:165	0/0:0,255,235:151	0/0:0,255,255:228	0/0:0,255,255:238	0/0:0,255,255:246	0/0:0,205,201:68	0/0:0,189,199:70
pdkChloro	121312	.	A	T	999	.	.	GT:PL:DP	0/0:0,255,245:249	0/0:0,255,166:242	0/0:0,255,237:242	0/0:0,255,226:248	0/0:0,255,239:247	0/0:0,255,242:226	0/0:0,255,232:226	0/0:0,255,154:220	0/0:0,255,211:242	0/0:0,255,247:235	0/0:0,255,227:248	0/0:0,255,255:209	0/0:0,255,166:235	0/0:0,255,159:237	0/0:0,255,239:245	0/0:0,255,161:234	0/0:0,255,190:247	0/0:0,255,228:246	0/0:0,255,228:248	0/0:0,255,221:242	0/0:0,255,228:249	0/0:0,255,239:237	0/0:0,255,189:236	0/0:0,255,238:224	0/0:0,255,222:238	0/0:0,255,255:243	0/0:0,255,225:247	0/0:0,255,192:240	0/0:0,255,231:247	0/0:0,255,217:247	0/0:0,255,163:237	0/0:0,255,210:241	0/0:0,255,165:241	0/0:0,255,222:222	0/0:0,255,242:249	0/0:0,255,250:208	0/0:0,255,165:241	0/0:0,255,202:248	0/0:0,255,239:247	0/0:0,255,230:241	0/0:0,255,224:244
pdkChloro	121935	.	A	T	999	.	.	GT:PL:DP	0/0:0,255,186:219	0/0:0,255,162:232	0/0:0,255,246:240	0/0:0,255,217:235	0/0:0,255,219:245	0/0:0,255,255:231	0/0:0,162,132:211	0/0:0,255,115:185	0/0:0,255,189:239	0/0:0,255,210:242	0/0:0,255,229:241	0/0:0,255,201:209	0/0:0,231,133:223	0/0:0,255,122:233	0/0:0,255,244:239	1/1:146,255,0:210	1/1:143,255,0:214	1/1:164,255,0:205	0/0:0,255,222:223	0/0:0,255,167:238	0/0:0,255,196:221	1/1:232,255,0:217	0/0:0,255,137:223	0/0:0,255,177:205	1/1:215,255,0:222	1/1:251,255,0:236	1/1:234,255,0:216	1/1:154,255,0:204	1/1:217,255,0:227	0/0:0,255,232:242	0/0:0,255,136:223	0/0:0,255,218:227	0/0:0,255,153:227	0/0:0,255,199:230	0/0:0,255,230:224	0/0:0,255,216:223	1/1:157,255,0:218	0/0:0,255,168:228	0/0:0,255,221:245	0/0:0,255,233:228	0/0:0,255,212:230
pdkChloro	123532	.	A	G	999	.	.	GT:PL:DP	0/0:0,255,222:245	0/0:0,255,165:242	0/0:0,255,212:246	0/0:0,255,205:248	0/0:0,255,220:242	0/0:0,255,236:238	0/0:0,255,204:239	0/0:0,255,156:223	0/0:0,255,209:244	0/0:0,255,216:226	0/0:0,255,215:243	0/0:0,255,255:220	0/0:0,255,200:237	0/0:0,255,162:235	0/0:0,255,221:246	0/0:0,255,163:237	0/0:0,255,179:242	0/0:0,255,171:245	0/0:0,255,213:243	0/0:0,255,164:239	0/0:0,255,176:245	0/0:0,255,233:235	0/0:0,255,171:227	0/0:0,255,185:227	0/0:0,255,196:244	0/0:0,255,252:242	0/0:0,255,183:242	0/0:0,255,168:239	0/0:0,255,189:245	0/0:0,255,167:245	0/0:0,255,162:235	0/0:0,255,196:244	0/0:0,255,166:244	0/0:0,255,219:239	0/0:0,255,213:247	0/0:0,255,239:231	0/0:0,255,163:238	0/0:0,255,199:238	0/0:0,255,185:246	0/0:0,255,204:239	0/0:0,255,229:243
pdkChloro	124095	.	A	G	999	.	.	GT:PL:DP	0/0:0,255,168:246	0/0:0,255,166:244	0/0:0,255,199:245	0/0:0,255,205:249	0/0:0,255,180:245	0/0:0,255,225:237	0/0:0,255,198:231	0/0:0,255,139:196	0/0:0,255,199:233	0/0:0,255,227:241	0/0:0,255,226:245	0/0:0,255,245:216	0/0:0,255,170:235	0/0:0,255,190:241	0/0:0,255,236:246	0/0:0,255,160:232	0/0:0,255,202:242	0/0:0,255,186:240	0/0:0,255,234:243	0/0:0,255,167:240	0/0:0,255,173:248	0/0:0,255,229:235	0/0:0,255,162:228	0/0:0,255,205:223	0/0:0,255,175:243	0/0:0,255,232:236	0/0:0,255,240:247	0/0:0,255,166:245	0/0:0,255,238:241	0/0:0,255,167:245	0/0:0,255,160:235	0/0:0,255,181:238	0/0:0,255,166:244	0/0:0,255,232:238	0/0:0,255,229:245	0/0:0,255,225:225	0/0:0,255,150:215	0/0:0,255,178:240	0/0:0,255,186:248	0/0:0,255,219:238	0/0:0,255,210:246
pdkChloro	124265	.	A	T	999	.	.	GT:PL:DP	0/0:0,255,224:247	0/0:0,255,167:245	0/0:0,255,186:248	0/0:0,255,163:237	0/0:0,255,207:245	0/0:0,255,233:237	0/0:0,255,206:232	0/0:0,255,148:207	0/0:0,255,178:241	0/0:0,255,213:232	0/0:0,255,214:241	0/0:0,255,245:217	0/0:0,255,167:238	0/0:0,255,164:241	0/0:0,255,218:232	0/0:0,255,161:233	0/0:0,255,174:242	0/0:0,255,204:242	0/0:0,255,213:234	0/0:0,255,164:243	0/0:0,255,193:247	0/0:0,255,204:232	0/0:0,255,161:234	0/0:0,255,206:218	0/0:0,255,193:245	0/0:0,255,231:245	0/0:0,255,162:235	0/0:0,255,172:246	0/0:0,255,208:238	0/0:0,255,169:249	0/0:0,255,166:244	0/0:0,255,183:242	0/0:0,255,166:242	0/0:0,255,215:239	0/0:0,255,210:228	0/0:0,255,244:229	0/0:0,255,154:219	0/0:0,255,201:243	0/0:0,255,190:247	0/0:0,255,190:234	0/0:0,255,198:240
pdkChloro	124784	.	T	C	999	.	.	GT:PL:DP	0/0:0,255,190:247	0/0:0,255,163:238	0/0:0,255,199:244	0/0:0,255,186:248	0/0:0,255,210:246	0/0:0,255,235:243	0/0:0,255,181:237	0/0:0,255,135:186	0/0:0,255,177:238	0/0:0,255,212:230	0/0:0,255,221:248	0/0:0,255,203:219	0/0:0,255,162:236	0/0:0,255,185:245	0/0:0,255,224:246	0/0:0,255,161:234	0/0:0,255,166:243	0/0:0,255,167:245	0/0:0,255,220:236	0/0:0,255,201:242	0/0:0,255,181:247	0/0:0,255,213:234	0/0:0,255,182:239	0/0:0,255,190:229	0/0:0,255,171:240	0/0:0,255,234:245	0/0:0,255,224:247	0/0:0,255,162:239	0/0:0,255,200:236	0/0:0,255,183:244	0/0:0,255,158:228	0/0:0,255,194:238	0/0:0,255,165:244	0/0:0,255,232:237	0/0:0,255,227:245	0/0:0,255,227:231	0/0:0,255,159:230	0/0:0,255,169:241	0/0:0,255,187:249	0/0:0,255,207:234	0/0:0,255,195:241
pdkChloro	126521	.	G	A	999	.	.	GT:PL:DP	0/0:0,255,216:249	0/0:0,255,167:245	0/0:0,255,219:246	0/0:0,255,164:246	0/0:0,255,192:240	0/0:0,255,231:242	0/0:0,255,211:229	0/0:0,255,148:213	0/0:0,255,167:231	0/0:0,255,192:237	0/0:0,255,205:248	0/0:0,255,245:225	0/0:0,255,165:227	0/0:0,255,182:240	0/0:0,255,215:247	0/0:0,255,163:237	0/0:0,255,167:245	0/0:0,255,193:245	0/0:0,255,169:245	0/0:0,255,165:242	0/0:0,255,167:245	0/0:0,255,179:242	0/0:0,255,163:230	0/0:0,255,219:220	0/0:0,255,175:246	0/0:0,255,244:241	0/0:0,255,182:249	0/0:0,255,166:243	0/0:0,255,177:247	0/0:0,255,169:248	0/0:0,255,158:233	0/0:0,255,163:237	0/0:0,255,165:241	0/0:0,255,204:242	0/0:0,255,178:248	0/0:0,255,230:229	0/0:0,255,163:222	0/0:0,255,170:243	0/0:0,255,191:249	0/0:0,255,172:243	0/0:0,255,168:246
pdkChloro	126675	.	T	G	999	.	.	GT:PL:DP	0/0:0,255,182:248	0/0:0,255,168:246	1/1:169,255,0:235	1/1:153,255,0:228	0/0:0,255,218:243	1/1:237,255,0:209	0/0:0,255,197:233	1/1:139,255,0:195	0/0:0,255,188:238	0/0:0,255,230:232	0/0:0,255,217:242	1/1:224,255,0:197	0/0:0,255,163:241	0/0:0,255,177:243	0/0:0,255,187:245	1/1:141,255,0:207	1/1:162,255,0:222	1/1:100,255,0:157	0/0:0,255,210:247	0/0:0,255,176:231	0/0:0,255,155:235	1/1:215,255,0:196	0/0:0,255,171:236	0/0:0,255,194:226	1/1:186,255,0:204	1/1:237,255,0:235	1/1:185,255,0:175	1/1:109,255,0:140	1/1:175,255,0:226	0/0:0,255,162:235	0/0:0,255,158:237	0/0:0,255,164:243	0/0:0,255,168:247	0/0:0,255,240:241	1/1:187,255,0:169	0/0:0,255,244:230	1/1:117,255,0:150	0/0:0,255,171:233	0/0:0,255,194:230	0/0:0,255,192:238	0/0:0,255,183:245
pdkChloro	126676	.	T	A	999	.	.	GT:PL:DP	0/0:0,255,179:242	0/0:0,255,168:247	1/1:171,255,0:235	1/1:153,255,0:228	0/0:0,255,218:240	1/1:237,255,0:207	0/0:0,255,192:224	1/1:125,255,0:169	0/0:0,255,186:230	0/0:0,255,232:235	0/0:0,255,220:244	1/1:220,255,0:196	0/0:0,255,164:242	0/0:0,255,176:240	0/0:0,255,187:245	1/1:142,255,0:201	1/1:163,255,0:224	1/1:102,255,0:151	0/0:0,255,210:247	0/0:0,255,180:239	0/0:0,255,154:233	1/1:215,255,0:195	0/0:0,255,174:233	0/0:0,255,194:230	1/1:177,255,0:207	1/1:237,255,0:236	1/1:185,255,0:175	1/1:109,255,0:141	1/1:176,255,0:228	0/0:0,255,158:227	0/0:0,255,154:236	0/0:0,255,163:241	0/0:0,255,168:246	0/0:0,255,243:245	1/1:183,255,0:165	0/0:0,255,245:223	1/1:119,255,0:155	0/0:0,255,172:230	0/0:0,255,157:225	0/0:0,255,193:240	0/0:0,255,183:245
pdkChloro	126677	.	C	A	999	.	.	GT:PL:DP	0/0:0,255,179:242	0/0:0,255,166:244	1/1:170,255,0:235	1/1:152,255,0:226	0/0:0,255,217:238	1/1:234,255,0:211	0/0:0,255,192:224	1/1:130,255,0:173	0/0:0,255,173:207	0/0:0,255,238:239	0/0:0,255,219:243	1/1:211,255,0:199	0/0:0,255,163:241	0/0:0,255,175:238	0/0:0,255,187:245	1/1:144,255,0:204	1/1:162,255,0:222	1/1:100,255,0:157	0/0:0,255,210:247	0/0:0,255,180:240	0/0:0,255,156:237	1/1:213,255,0:195	0/0:0,255,174:234	0/0:0,255,183:206	1/1:186,255,0:208	1/1:238,255,0:236	1/1:185,255,0:176	1/1:108,255,0:139	1/1:175,255,0:225	0/0:0,255,159:230	0/0:0,255,155:235	0/0:0,255,164:242	0/0:0,255,166:243	0/0:0,255,242:244	1/1:187,255,0:169	0/0:0,255,245:228	1/1:112,255,0:146	0/0:0,255,175:233	0/0:0,255,162:229	0/0:0,255,190:238	0/0:0,255,183:245
pdkChloro	127073	.	T	C	999	.	.	GT:PL:DP	0/0:0,255,220:249	0/0:0,255,166:244	0/0:0,255,194:247	0/0:0,255,170:245	0/0:0,255,195:241	0/0:0,255,230:243	0/0:0,255,221:230	0/0:0,255,138:192	0/0:0,255,169:236	0/0:0,255,203:231	0/0:0,255,200:243	0/0:0,255,245:226	0/0:0,255,161:240	0/0:0,255,161:233	0/0:0,255,213:248	0/0:0,255,162:236	0/0:0,255,168:247	0/0:0,255,165:242	0/0:0,255,203:244	0/0:0,255,163:237	0/0:0,255,166:244	0/0:0,255,211:229	0/0:0,255,164:234	0/0:0,255,203:225	0/0:0,255,178:244	0/0:0,255,230:245	0/0:0,255,184:243	0/0:0,255,166:245	0/0:0,255,211:243	0/0:0,255,169:241	0/0:0,255,166:243	0/0:0,255,175:235	0/0:0,255,166:244	0/0:0,255,208:245	0/0:0,255,176:246	0/0:0,255,232:227	0/0:0,255,156:226	0/0:0,255,174:242	0/0:0,255,195:248	0/0:0,255,212:240	0/0:0,255,197:245
pdkChloro	127240	.	A	T	999	.	.	GT:PL:DP	0/0:0,255,191:249	0/0:0,255,167:246	0/0:0,255,223:243	0/0:0,255,220:245	0/0:0,255,230:239	0/0:0,255,252:242	0/0:0,255,221:224	0/0:0,255,155:222	0/0:0,255,177:239	0/0:0,255,244:242	0/0:0,255,242:245	0/0:0,255,255:224	0/0:0,255,159:231	0/0:0,255,197:246	0/0:0,255,248:248	0/0:0,255,160:232	0/0:0,255,209:244	0/0:0,255,181:248	0/0:0,255,228:248	0/0:0,255,166:245	0/0:0,255,195:248	0/0:0,255,236:235	0/0:0,255,207:230	0/0:0,255,220:233	0/0:0,255,226:238	0/0:0,255,252:242	0/0:0,255,231:245	0/0:0,255,186:247	0/0:0,255,236:247	0/0:0,255,168:247	0/0:0,255,161:236	0/0:0,255,195:242	0/0:0,255,165:242	0/0:0,255,235:234	0/0:0,255,236:245	0/0:0,255,244:217	0/0:0,255,165:240	0/0:0,255,213:242	0/0:0,255,187:249	0/0:0,255,238:243	0/0:0,255,232:246
pdkChloro	127900	.	G	T	999	.	.	GT:PL:DP	0/0:0,255,255:235	0/0:0,255,181:210	0/0:0,255,255:229	0/0:0,255,242:225	0/0:0,255,240:218	0/0:0,255,255:229	0/0:0,255,198:202	0/0:0,255,162:178	0/0:0,203,155:165	0/0:0,255,255:223	0/0:0,255,240:217	0/0:0,255,255:219	0/0:0,255,193:219	0/0:0,255,207:221	0/0:0,255,255:220	1/1:141,255,0:172	1/1:218,255,0:198	1/1:176,255,0:152	0/0:0,255,243:200	0/0:0,255,203:213	0/0:0,255,235:236	1/1:226,255,0:168	0/0:0,255,231:217	0/0:0,255,169:166	1/1:235,255,0:196	1/1:255,255,0:222	1/1:185,255,0:136	1/1:175,255,0:159	1/1:226,255,0:169	0/0:0,255,250:242	0/0:0,255,175:190	0/0:0,255,236:210	0/0:0,255,199:219	0/0:0,255,255:225	0/0:0,255,252:224	0/0:0,255,255:220	1/1:167,255,0:184	0/0:0,255,229:219	0/0:0,255,249:240	0/0:0,216,154:193	0/0:0,255,231:220
pdkChloro	127988	.	C	T	999	.	.	GT:PL:DP	0/0:0,255,255:243	0/0:0,255,165:237	0/0:0,255,255:242	0/0:0,255,255:248	0/0:0,255,236:231	0/0:0,255,255:232	0/0:0,255,205:226	0/0:0,255,186:194	0/0:0,255,228:218	0/0:0,255,255:244	0/0:0,255,247:238	0/0:0,255,255:209	0/0:0,255,181:228	0/0:0,255,181:236	0/0:0,255,255:244	1/1:151,255,0:220	1/1:214,255,0:227	1/1:206,255,0:216	0/0:0,255,247:248	0/0:0,255,175:235	0/0:0,255,235:233	1/1:255,255,0:227	0/0:0,255,236:232	0/0:0,255,217:197	1/1:228,255,0:227	1/1:248,255,0:243	1/1:225,255,0:209	1/1:193,255,0:218	1/1:253,255,0:239	0/0:0,255,243:232	0/0:0,255,174:237	0/0:0,255,239:241	0/0:0,255,193:238	0/0:0,255,254:237	0/0:0,255,255:237	0/0:0,255,255:234	1/1:217,255,0:220	0/0:0,255,230:232	0/0:0,255,227:232	0/0:0,255,246:233	0/0:0,255,243:245
pdkChloro	129378	.	A	G	999	.	.	GT:PL:DP	0/0:0,255,168:247	0/0:0,255,165:242	0/0:0,255,201:247	0/0:0,255,168:247	0/0:0,255,179:243	0/0:0,255,235:241	0/0:0,255,179:232	0/0:0,255,150:212	0/0:0,255,181:237	0/0:0,255,204:240	0/0:0,255,204:246	0/0:0,255,255:232	0/0:0,255,163:241	0/0:0,255,156:237	0/0:0,255,207:245	1/1:148,255,0:212	1/1:176,255,0:234	1/1:136,255,0:233	0/0:0,255,194:239	0/0:0,255,158:228	0/0:0,255,168:247	1/1:203,255,0:213	0/0:0,255,178:231	0/0:0,255,164:217	1/1:174,255,0:226	1/1:232,255,0:241	1/1:199,255,0:243	1/1:171,255,0:232	1/1:201,255,0:242	0/0:0,255,175:244	0/0:0,255,154:228	0/0:0,255,177:238	0/0:0,255,166:243	0/0:0,255,216:235	0/0:0,255,206:244	0/0:0,255,241:238	1/1:147,255,0:240	0/0:0,255,159:233	0/0:0,255,168:246	0/0:0,255,145:241	0/0:0,255,204:240
pdkChloro	129629	.	A	T	999	.	.	GT:PL:DP	0/0:0,255,243:241	0/0:0,255,171:237	0/0:0,255,245:231	0/0:0,255,229:240	0/0:0,255,217:238	0/0:0,255,255:238	0/0:0,255,209:208	0/0:0,255,129:170	0/0:0,255,186:210	0/0:0,255,230:217	0/0:0,255,243:234	0/0:0,255,255:223	0/0:0,255,157:219	0/0:0,255,171:236	0/0:0,255,233:234	0/0:0,255,159:232	0/0:0,255,175:235	0/0:0,255,228:236	0/0:0,255,205:235	0/0:0,255,190:240	0/0:0,255,199:242	0/0:0,255,224:224	0/0:0,255,188:218	0/0:0,255,166:198	0/0:0,255,202:235	0/0:0,255,255:238	0/0:0,255,234:244	0/0:0,255,216:240	0/0:0,255,244:240	0/0:0,255,191:244	0/0:0,255,157:227	0/0:0,255,195:242	0/0:0,255,163:238	0/0:0,255,252:234	0/0:0,255,240:242	0/0:0,255,250:212	0/0:0,255,145:197	0/0:0,255,184:238	0/0:0,255,231:236	0/0:0,255,158:225	0/0:0,255,220:237
pdkChloro	129632	.	A	C	999	.	.	GT:PL:DP	0/0:0,255,244:242	0/0:0,255,171:236	0/0:0,255,247:231	0/0:0,255,230:243	0/0:0,255,218:235	0/0:0,255,255:234	0/0:0,255,209:215	0/0:0,255,102:135	0/0:0,255,187:205	0/0:0,255,236:222	0/0:0,255,252:239	0/0:0,255,255:229	0/0:0,255,152:216	0/0:0,255,167:231	0/0:0,255,241:236	0/0:0,255,157:226	0/0:0,255,172:233	0/0:0,255,228:236	0/0:0,255,207:233	0/0:0,255,184:231	0/0:0,255,199:241	0/0:0,255,230:229	0/0:0,255,192:222	0/0:0,255,207:191	0/0:0,255,219:239	0/0:0,255,254:235	0/0:0,255,235:245	0/0:0,255,215:238	0/0:0,255,248:240	0/0:0,255,191:244	0/0:0,255,154:224	0/0:0,255,200:238	0/0:0,255,160:235	0/0:0,255,253:231	0/0:0,255,239:242	0/0:0,255,253:213	0/0:0,255,140:181	0/0:0,255,183:236	0/0:0,255,232:239	0/0:0,255,233:226	0/0:0,255,235:236
pdkChloro	129857	.	G	A	999	.	.	GT:PL:DP	0/0:0,255,249:249	0/0:0,255,162:238	0/0:0,255,217:243	0/0:0,255,208:247	0/0:0,255,233:238	0/0:0,255,255:234	0/0:0,255,240:229	0/0:0,255,148:207	0/0:0,255,214:214	0/0:0,255,248:235	0/0:0,255,243:244	0/0:0,255,238:147	0/0:0,255,178:231	0/0:0,255,204:238	0/0:0,255,242:245	0/0:0,255,158:232	0/0:0,255,219:242	0/0:0,255,200:242	0/0:0,255,236:243	0/0:0,255,197:230	0/0:0,255,224:247	0/0:0,255,253:236	0/0:0,255,204:234	0/0:0,255,227:220	0/0:0,255,232:242	0/0:0,255,242:233	0/0:0,255,227:244	0/0:0,255,201:241	0/0:0,255,240:241	0/0:0,255,230:243	0/0:0,255,156:231	0/0:0,255,188:236	0/0:0,255,174:243	0/0:0,255,243:234	0/0:0,255,235:244	0/0:0,255,252:216	0/0:0,255,197:219	0/0:0,255,203:237	0/0:0,255,235:247	0/0:0,255,235:238	0/0:0,255,222:239
pdkChloro	130206	.	T	G	999	.	.	GT:PL:DP	0/0:0,255,201:209	0/0:0,255,139:191	1/1:209,255,0:231	1/1:219,255,0:230	0/0:0,255,202:217	0/0:0,255,230:206	0/0:0,255,188:202	1/1:152,255,0:163	0/0:0,255,199:213	0/0:0,255,222:220	0/0:0,255,208:204	1/1:216,255,0:178	0/0:0,255,164:202	0/0:0,255,172:215	0/0:0,255,222:212	1/1:139,255,0:196	1/1:214,255,0:208	1/1:200,255,0:205	0/0:0,255,179:191	0/0:0,255,150:181	0/0:0,255,189:201	1/1:221,255,0:216	0/0:0,255,191:190	0/0:0,255,191:195	1/1:227,255,0:219	1/1:232,255,0:216	1/1:230,255,0:226	1/1:169,255,0:202	1/1:224,255,0:224	0/0:0,255,178:211	0/0:0,255,129:192	0/0:0,255,195:195	0/0:0,255,169:212	0/0:0,255,233:202	1/1:228,255,0:223	0/0:0,255,252:204	1/1:166,255,0:178	0/0:0,255,173:186	0/0:0,255,216:231	0/0:0,232,136:191	0/0:0,255,198:186
pdkChloro	130232	.	A	G	999	.	.	GT:PL:DP	0/0:0,255,236:236	0/0:0,255,151:215	0/0:0,255,210:212	0/0:0,255,226:220	0/0:0,255,211:219	0/0:0,255,248:225	0/0:0,255,174:205	0/0:0,255,135:132	0/0:0,255,185:179	0/0:0,255,223:216	0/0:0,255,236:216	0/0:0,255,245:194	0/0:0,255,178:205	0/0:0,255,183:225	0/0:0,255,231:213	1/1:148,255,0:210	1/1:197,255,0:201	1/1:235,255,0:218	0/0:0,255,209:200	0/0:0,255,172:221	0/0:0,255,213:227	1/1:226,255,0:217	0/0:0,255,200:212	0/0:0,255,183:162	1/1:227,255,0:215	1/1:227,255,0:199	1/1:249,255,0:230	1/1:222,255,0:223	1/1:212,255,0:192	0/0:0,255,214:237	0/0:0,255,151:213	0/0:0,255,212:221	0/0:0,255,178:224	0/0:0,255,248:228	0/0:0,255,239:238	0/0:0,255,250:206	1/1:156,255,0:171	0/0:0,255,218:232	0/0:0,255,234:243	0/0:0,255,161:183	0/0:0,255,207:197
pdkChloro	130803	.	A	G	999	.	.	GT:PL:DP	0/0:0,255,223:248	0/0:0,255,165:242	0/0:0,255,172:248	0/0:0,255,169:248	0/0:0,255,186:240	0/0:0,255,220:238	0/0:0,255,188:227	0/0:0,255,143:201	0/0:0,255,168:238	0/0:0,255,209:239	0/0:0,255,170:246	0/0:0,255,246:231	0/0:0,255,160:235	0/0:0,255,153:242	0/0:0,255,210:247	0/0:0,255,162:236	0/0:0,255,167:244	0/0:0,255,157:241	0/0:0,255,210:244	0/0:0,255,169:242	0/0:0,255,166:243	0/0:0,255,195:238	0/0:0,255,163:238	0/0:0,255,190:224	0/0:0,255,178:240	0/0:0,255,224:245	0/0:0,255,187:249	0/0:0,255,160:244	0/0:0,255,211:248	0/0:0,255,168:246	0/0:0,255,162:239	0/0:0,255,167:244	0/0:0,255,166:243	0/0:0,255,212:232	0/0:0,255,178:248	0/0:0,255,241:236	0/0:0,255,161:234	0/0:0,255,162:239	0/0:0,255,185:246	0/0:0,255,211:244	0/0:0,255,166:247
pdkChloro	130863	.	T	C	999	.	.	GT:PL:DP	0/0:0,255,184:244	0/0:0,255,166:244	0/0:0,255,166:246	0/0:0,255,198:248	0/0:0,255,196:242	0/0:0,255,240:241	0/0:0,255,195:238	0/0:0,255,133:188	0/0:0,255,166:242	0/0:0,255,179:238	0/0:0,255,202:244	0/0:0,255,244:230	0/0:0,255,150:231	0/0:0,255,157:235	0/0:0,255,217:246	0/0:0,255,164:239	0/0:0,255,168:247	0/0:0,255,167:243	0/0:0,255,217:247	0/0:0,255,175:244	0/0:0,255,177:247	0/0:0,255,209:237	0/0:0,255,160:232	0/0:0,255,207:222	0/0:0,255,200:244	0/0:0,255,215:240	0/0:0,255,200:248	0/0:0,255,155:241	0/0:0,255,201:245	0/0:0,255,168:247	0/0:0,255,165:241	0/0:0,255,163:239	0/0:0,255,164:245	0/0:0,255,217:243	0/0:0,255,204:247	0/0:0,255,247:240	0/0:0,255,162:236	0/0:0,255,164:242	0/0:0,255,206:247	0/0:0,255,209:241	0/0:0,255,169:248
pdkChloro	130898	.	T	G,C	999	.	.	GT:PL:DP	0/0:0,255,189,255,195,190:244	0/0:0,255,161,255,161,161:233	0/0:0,255,169,255,172,169:245	0/0:0,255,199,255,199,199:249	0/0:0,255,203,255,206,203:247	0/0:0,255,246,255,248,246:239	0/0:0,255,198,255,204,200:228	0/0:0,255,157,255,157,157:226	0/0:0,255,166,255,166,166:243	0/0:0,255,197,255,203,198:239	0/0:0,255,211,255,211,211:242	0/0:0,255,255,255,255,255:226	0/0:0,255,156,255,165,159:237	0/0:0,255,171,255,171,171:235	0/0:0,255,218,255,221,218:244	0/0:0,255,164,255,164,164:239	0/0:0,255,166,255,166,166:243	0/0:0,255,192,255,195,193:239	0/0:0,255,218,255,218,218:244	0/0:0,255,167,255,167,167:238	0/0:0,255,177,255,177,177:247	0/0:0,255,210,255,213,211:230	0/0:0,255,168,255,168,168:239	0/0:0,255,208,255,208,208:226	0/0:0,255,203,255,203,203:231	0/0:0,255,193,255,208,199:242	0/0:0,255,202,255,202,202:248	0/0:0,255,166,255,166,166:242	0/0:0,255,198,255,198,198:241	0/0:0,255,166,255,166,166:243	0/0:0,255,161,255,161,161:234	0/0:0,255,163,255,163,163:237	0/0:0,255,165,255,165,165:241	0/0:0,255,203,255,203,203:237	0/0:0,255,206,255,206,206:243	0/0:0,255,241,255,247,243:234	0/0:0,255,165,255,165,165:240	0/0:0,255,159,255,165,159:236	0/0:0,255,208,255,208,208:249	0/0:0,255,210,255,210,210:237	0/0:0,255,164,255,164,164:240
pdkChloro	133343	.	T	G	999	.	.	GT:PL:DP	0/0:0,255,162:236	0/0:0,255,166:244	0/0:0,255,168:246	0/0:0,255,168:246	0/0:0,255,163:239	0/0:0,255,184:244	0/0:0,255,158:228	0/0:0,255,148:207	0/0:0,255,165:240	0/0:0,255,199:239	0/0:0,255,164:239	0/0:0,255,240:223	0/0:0,255,157:226	0/0:0,255,162:236	0/0:0,255,186:238	0/0:0,255,158:228	0/0:0,255,164:240	0/0:0,255,174:238	0/0:0,255,173:246	0/0:0,255,162:242	0/0:0,255,165:233	0/0:0,255,198:237	0/0:0,255,161:236	0/0:0,255,167:230	0/0:0,255,182:239	0/0:0,255,233:248	0/0:0,255,210:241	0/0:0,255,162:230	0/0:0,255,182:240	0/0:0,255,166:235	0/0:0,255,164:242	0/0:0,255,164:234	0/0:0,255,162:235	0/0:0,255,202:240	0/0:0,255,200:236	0/0:0,255,200:227	0/0:0,255,158:235	0/0:0,255,189:236	0/0:0,255,159:230	0/0:0,255,191:236	0/0:0,255,167:245
pdkChloro	142713	.	T	A	999	.	.	GT:PL:DP	0/0:0,255,166:243	0/0:0,255,163:238	0/0:0,255,166:246	0/0:0,255,168:246	0/0:0,255,190:237	0/0:0,255,222:235	0/0:0,255,160:232	0/0:0,255,125:161	0/0:0,255,149:212	0/0:0,255,188:238	0/0:0,255,197:241	0/0:0,255,230:219	0/0:0,255,160:232	0/0:0,255,160:227	0/0:0,255,194:241	0/0:0,255,157:229	0/0:0,255,168:238	0/0:0,255,153:245	0/0:0,255,169:244	0/0:0,255,150:228	0/0:0,255,162:243	0/0:0,255,223:233	0/0:0,255,170:232	0/0:0,255,151:198	0/0:0,255,187:243	0/0:0,255,215:247	0/0:0,255,172:242	0/0:0,255,160:235	0/0:0,255,201:245	0/0:0,255,164:240	0/0:0,255,159:232	0/0:0,255,162:236	0/0:0,255,166:243	0/0:0,255,193:239	0/0:0,255,171:245	0/0:0,255,236:223	0/0:0,255,149:209	0/0:0,255,161:233	0/0:0,255,169:249	0/0:0,255,203:237	0/0:0,255,169:245
pdkChloro	142894	.	G	A	999	.	.	GT:PL:DP	0/0:0,255,189:244	0/0:0,255,162:240	0/0:0,255,216:234	0/0:0,255,210:242	0/0:0,255,203:232	0/0:0,255,223:236	0/0:0,255,170:210	0/0:0,255,127:166	0/0:0,255,141:203	0/0:0,255,198:228	0/0:0,255,240:242	0/0:0,255,238:209	0/0:0,255,154:225	0/0:0,255,166:231	0/0:0,255,219:237	0/0:0,255,159:229	0/0:0,255,183:240	0/0:0,255,195:235	0/0:0,255,233:240	0/0:0,255,164:235	0/0:0,255,195:236	0/0:0,255,226:226	0/0:0,255,157:229	0/0:0,255,155:195	0/0:0,255,185:233	0/0:0,255,223:234	0/0:0,255,167:241	0/0:0,255,173:228	0/0:0,255,239:242	0/0:0,255,160:240	0/0:0,255,148:212	0/0:0,255,209:236	0/0:0,255,157:236	0/0:0,255,202:233	0/0:0,255,231:239	0/0:0,255,225:218	0/0:0,255,139:199	0/0:0,255,198:228	0/0:0,255,183:245	0/0:0,255,221:232	0/0:0,255,213:243
pdkChloro	158381	.	C	A	999	.	.	GT:PL:DP	0/0:0,255,255:224	0/0:0,255,255:214	0/0:0,255,255:200	0/0:0,255,255:227	0/0:0,255,255:180	0/0:0,255,255:179	0/0:0,255,247:183	0/0:0,255,162:99	0/0:0,255,213:148	0/0:0,255,255:196	0/0:0,255,255:229	0/0:0,255,250:186	0/0:0,255,255:209	0/0:0,255,255:206	0/0:0,255,255:230	0/0:0,255,255:224	0/0:0,255,252:210	0/0:0,255,255:222	0/0:0,255,255:212	0/0:0,255,255:189	0/0:0,255,255:230	0/0:0,255,255:208	0/0:0,255,255:198	0/0:0,255,242:129	0/0:0,255,255:225	0/0:0,255,255:223	0/0:0,255,255:234	0/0:0,255,255:228	0/0:0,255,255:230	0/0:0,255,255:234	0/0:0,255,255:223	0/0:0,255,255:229	0/0:0,255,255:228	0/0:0,255,255:218	0/0:0,255,255:223	0/0:0,255,255:189	0/0:0,255,201:180	0/0:0,255,255:209	0/0:0,255,255:216	0/0:0,255,255:224	0/0:0,255,255:230
pdkChloro	158437	.	C	A	999	.	.	GT:PL:DP	0/0:0,111,206:37	0/0:0,255,185:107	0/0:0,108,175:36	0/0:0,120,153:40	0/0:0,207,232:76	0/0:0,166,120:55	0/0:0,255,224:89	0/0:0,151,200:50	0/0:0,235,221:92	0/0:0,229,199:76	0/0:0,129,110:50	0/0:0,250,211:83	0/0:0,209,123:76	0/0:0,214,151:71	0/0:0,132,86:44	0/0:0,255,101:105	0/0:0,255,235:107	0/0:0,172,197:57	0/0:0,100,183:40	0/0:0,215,135:84	0/0:0,123,193:41	0/0:0,255,226:92	0/0:0,234,204:85	0/0:0,198,185:73	0/0:0,255,132:108	0/0:0,255,106:132	0/0:0,129,217:43	0/0:0,105,174:65	0/0:0,112,111:44	0/0:0,132,159:44	0/0:0,249,171:109	0/0:0,255,186:113	0/0:0,204,127:109	0/0:0,255,133:115	0/0:0,100,175:40	0/0:0,211,192:70	0/0:0,255,197:111	0/0:0,172,207:57	0/0:0,166,199:55	0/0:0,89,152:35	0/0:0,120,86:40
pdkMito	937	.	C	T	999	.	.	GT:PL:DP	0/0:0,255,255:240	0/0:0,255,164:239	0/0:0,255,239:239	0/0:0,255,247:242	0/0:0,255,232:244	0/0:0,255,255:236	0/0:0,255,249:230	0/0:0,255,216:230	0/0:0,255,233:237	0/0:0,255,255:236	0/0:0,255,255:242	0/0:0,255,244:185	0/0:0,255,214:217	0/0:0,255,216:218	0/0:0,255,255:242	0/0:0,255,156:225	0/0:0,255,222:239	0/0:0,255,247:242	0/0:0,255,254:233	0/0:0,255,245:235	0/0:0,255,253:242	0/0:0,255,255:230	0/0:0,255,233:212	0/0:0,255,239:228	0/0:0,255,248:235	0/0:0,255,252:240	0/0:0,255,253:238	0/0:0,255,241:240	0/0:0,255,255:240	0/0:0,255,238:244	0/0:0,255,177:230	0/0:0,255,238:237	0/0:0,255,206:234	0/0:0,255,241:233	0/0:0,255,255:241	0/0:0,255,255:228	0/0:0,255,209:239	0/0:0,255,244:236	0/0:0,255,255:246	0/0:0,255,252:231	0/0:0,255,252:242
pdkMito	5943	.	T	G	999	.	.	GT:PL:DP	0/0:0,255,233:244	0/0:0,255,177:239	0/0:0,255,240:247	0/0:0,255,241:245	0/0:0,255,229:235	0/0:0,255,255:235	0/0:0,255,246:217	0/0:0,255,166:215	0/0:0,255,237:227	0/0:0,255,239:232	0/0:0,255,241:246	0/0:0,255,253:210	0/0:0,255,194:228	0/0:0,255,208:241	0/0:0,255,253:244	0/0:0,255,160:231	0/0:0,255,243:240	0/0:0,255,243:241	0/0:0,255,255:248	0/0:0,255,236:238	0/0:0,255,245:247	0/0:0,255,255:239	0/0:0,255,228:232	0/0:0,255,232:223	0/0:0,255,245:231	0/0:0,255,255:243	0/0:0,255,255:247	0/0:0,255,226:243	0/0:0,255,246:244	0/0:0,255,223:244	0/0:0,255,196:242	0/0:0,255,223:239	0/0:0,255,178:241	0/0:0,255,232:240	0/0:0,255,255:245	0/0:0,255,254:231	0/0:0,255,164:239	0/0:0,255,232:237	0/0:0,255,249:249	0/0:0,255,254:240	0/0:0,255,208:241
pdkMito	6091	.	A	T	999	.	.	GT:PL:DP	0/0:0,255,255:244	0/0:0,255,183:241	0/0:0,255,247:241	0/0:0,255,228:244	0/0:0,255,237:243	0/0:0,255,248:233	0/0:0,255,216:215	0/0:0,255,206:186	0/0:0,255,228:224	0/0:0,255,245:231	0/0:0,255,248:234	0/0:0,255,244:190	0/0:0,255,184:228	0/0:0,255,244:239	0/0:0,255,255:240	1/1:155,255,0:229	1/1:217,255,0:231	1/1:168,255,0:220	0/0:0,255,236:227	0/0:0,255,243:240	0/0:0,255,253:246	1/1:229,255,0:201	0/0:0,255,240:229	0/0:0,255,199:201	1/1:247,255,0:236	1/1:246,255,0:225	1/1:220,255,0:218	1/1:225,255,0:236	1/1:225,255,0:216	0/0:0,255,243:246	0/0:0,255,207:228	0/0:0,255,249:224	0/0:0,255,221:237	0/0:0,255,240:223	0/0:0,255,254:232	0/0:0,255,255:217	1/1:186,255,0:227	0/0:0,255,249:240	0/0:0,255,255:249	0/0:0,255,193:227	0/0:0,255,245:245
pdkMito	6109	.	G	A	999	.	.	GT:PL:DP	0/0:0,255,255:244	0/0:0,255,172:235	0/0:0,255,246:239	0/0:0,255,230:245	0/0:0,255,236:238	0/0:0,255,254:232	0/0:0,255,222:221	0/0:0,255,226:230	0/0:0,255,217:225	0/0:0,255,251:238	0/0:0,255,255:235	0/0:0,255,255:211	0/0:0,255,184:210	0/0:0,255,248:237	0/0:0,255,255:239	0/0:0,255,154:220	0/0:0,255,239:241	0/0:0,255,237:233	0/0:0,255,244:232	0/0:0,255,247:245	0/0:0,255,254:246	0/0:0,255,255:231	0/0:0,255,241:223	0/0:0,255,203:224	0/0:0,255,252:235	0/0:0,255,254:236	0/0:0,255,249:230	0/0:0,255,239:243	0/0:0,255,253:240	0/0:0,255,243:246	0/0:0,255,210:233	0/0:0,255,254:233	0/0:0,255,218:232	0/0:0,255,240:226	0/0:0,255,255:237	0/0:0,255,255:224	0/0:0,255,194:239	0/0:0,255,250:238	0/0:0,255,255:249	0/0:0,255,255:229	0/0:0,255,243:243
pdkMito	6244	.	G	T	999	.	.	GT:PL:DP	0/0:0,255,218:244	0/0:0,255,187:239	0/0:0,255,216:244	0/0:0,255,208:246	0/0:0,255,240:240	0/0:0,255,251:227	0/0:0,255,233:217	0/0:0,255,209:214	0/0:0,255,237:229	0/0:0,255,241:232	0/0:0,255,252:245	0/0:0,255,243:197	0/0:0,255,169:233	0/0:0,255,226:236	0/0:0,255,253:240	0/0:0,255,160:233	0/0:0,255,232:235	0/0:0,255,242:240	0/0:0,255,240:240	0/0:0,255,232:240	0/0:0,255,224:243	0/0:0,255,247:238	0/0:0,255,229:232	0/0:0,255,211:207	0/0:0,255,248:234	0/0:0,255,253:242	0/0:0,255,255:247	0/0:0,255,221:232	0/0:0,255,247:244	0/0:0,255,209:244	0/0:0,255,213:236	0/0:0,255,237:236	0/0:0,255,206:240	0/0:0,255,232:230	0/0:0,255,248:246	0/0:0,255,248:210	0/0:0,255,188:238	0/0:0,255,227:236	0/0:0,255,236:246	0/0:0,255,253:234	0/0:0,255,208:243
pdkMito	7096	.	G	T	999	.	.	GT:PL:DP	0/0:0,255,232:244	0/0:0,255,167:232	0/0:0,255,218:241	0/0:0,255,241:244	0/0:0,255,205:242	0/0:0,255,213:239	0/0:0,255,206:229	0/0:0,255,200:205	0/0:0,255,214:238	0/0:0,255,218:230	0/0:0,255,228:235	0/0:0,255,193:227	0/0:0,255,167:237	0/0:0,255,180:235	0/0:0,255,224:226	1/1:159,255,0:222	1/1:218,255,0:212	1/1:222,255,0:209	0/0:0,255,217:231	0/0:0,255,229:237	0/0:0,255,214:242	1/1:222,255,0:190	0/0:0,255,216:226	0/0:0,255,197:232	1/1:227,255,0:206	1/1:244,255,0:199	1/1:228,255,0:208	1/1:224,255,0:230	1/1:215,255,0:189	0/0:0,255,223:244	0/0:0,255,167:231	0/0:0,255,210:237	0/0:0,255,156:238	0/0:0,255,214:231	0/0:0,255,219:234	0/0:0,255,199:221	1/1:199,255,0:225	0/0:0,255,213:234	0/0:0,255,239:245	0/0:0,255,183:229	0/0:0,255,187:245
pdkMito	7097	.	A	C	999	.	.	GT:PL:DP	0/0:0,255,232:245	0/0:0,255,170:238	0/0:0,255,217:237	0/0:0,255,241:243	0/0:0,255,201:241	0/0:0,255,211:236	0/0:0,255,209:228	0/0:0,255,181:187	0/0:0,255,213:235	0/0:0,255,222:235	0/0:0,255,234:239	0/0:0,255,192:226	0/0:0,255,166:236	0/0:0,255,181:236	0/0:0,255,231:232	1/1:159,255,0:222	1/1:220,255,0:216	1/1:223,255,0:211	0/0:0,255,218:232	0/0:0,255,229:237	0/0:0,255,216:244	1/1:223,255,0:192	0/0:0,255,217:228	0/0:0,255,193:223	1/1:225,255,0:204	1/1:242,255,0:197	1/1:228,255,0:209	1/1:221,255,0:225	1/1:216,255,0:190	0/0:0,255,225:246	0/0:0,255,182:236	0/0:0,255,213:236	0/0:0,255,163:238	0/0:0,255,216:234	0/0:0,255,218:229	0/0:0,255,199:222	1/1:202,255,0:229	0/0:0,255,218:236	0/0:0,255,239:246	0/0:0,255,184:226	0/0:0,255,186:244
pdkMito	7315	.	G	T	955	.	.	GT:PL:DP	0/0:0,255,255:230	0/0:0,255,255:235	0/0:0,255,255:245	0/0:0,255,255:246	0/0:0,255,255:235	0/0:0,255,255:215	0/0:0,255,249:212	0/0:0,255,243:221	0/0:0,255,239:191	0/0:0,255,255:228	0/0:0,255,255:221	0/0:0,255,238:134	0/0:0,255,255:227	0/0:0,255,255:229	0/0:0,255,255:202	0/0:0,255,239:235	0/0:0,255,255:241	0/0:0,255,255:245	0/0:0,255,255:187	0/0:0,255,255:222	0/0:0,255,255:228	0/0:0,255,255:232	0/0:0,255,248:211	0/0:0,255,239:199	0/0:0,255,255:244	0/0:0,255,255:239	0/0:0,255,255:240	0/0:0,255,255:238	0/0:0,255,255:238	0/0:0,255,255:230	0/0:0,255,255:225	0/0:0,255,255:225	0/0:0,255,241:218	0/0:0,255,255:212	0/0:0,255,255:243	0/0:0,255,255:197	0/0:0,255,235:232	0/0:0,255,255:225	0/0:0,255,255:245	0/0:0,255,255:201	0/0:0,255,255:223
pdkMito	8687	.	G	T	999	.	.	GT:PL:DP	0/0:0,255,250:203	0/0:0,255,222:193	0/0:0,255,227:179	0/0:0,255,235:190	0/0:0,255,214:124	0/0:0,244,183:81	0/0:0,255,227:185	0/0:0,255,246:180	0/0:0,255,232:166	0/0:0,255,232:171	0/0:0,255,198:111	0/0:0,241,200:81	0/0:0,255,241:212	0/0:0,255,250:213	0/0:0,255,181:96	0/0:0,255,183:232	0/0:0,255,231:221	0/0:0,255,239:232	0/0:0,255,208:110	0/0:0,255,238:188	0/0:0,255,228:174	0/0:0,255,255:234	0/0:0,255,229:192	0/0:0,255,218:161	0/0:0,255,247:234	0/0:0,255,240:239	0/0:0,255,255:236	0/0:0,255,216:231	0/0:0,255,242:231	0/0:0,255,235:193	0/0:0,255,223:160	0/0:0,255,237:182	0/0:0,255,226:191	0/0:0,255,227:182	0/0:0,255,203:120	0/0:0,255,208:97	0/0:0,255,214:230	0/0:0,255,238:188	0/0:0,255,227:171	0/0:0,255,197:137	0/0:0,255,242:197
pdkMito	8788	.	A	C	999	.	.	GT:PL:DP	0/0:0,255,254:234	0/0:0,255,250:232	0/0:0,255,255:242	0/0:0,255,255:243	0/0:0,255,247:214	0/0:0,255,255:221	0/0:0,255,234:209	0/0:0,255,211:220	0/0:0,255,225:209	0/0:0,255,255:231	0/0:0,255,255:241	0/0:0,255,228:119	0/0:0,255,241:231	0/0:0,255,245:236	0/0:0,255,255:240	0/0:0,255,221:227	0/0:0,255,243:211	0/0:0,255,255:218	0/0:0,255,255:229	0/0:0,255,255:233	0/0:0,255,255:238	0/0:0,255,255:222	0/0:0,255,252:209	0/0:0,255,244:218	0/0:0,255,255:225	0/0:0,255,255:238	0/0:0,255,255:241	0/0:0,255,251:228	0/0:0,255,255:246	0/0:0,255,255:237	0/0:0,255,249:222	0/0:0,255,255:226	0/0:0,255,249:234	0/0:0,255,255:231	0/0:0,255,255:237	0/0:0,255,254:176	0/0:0,255,231:228	0/0:0,255,255:225	0/0:0,255,255:248	0/0:0,255,217:223	0/0:0,255,255:240
pdkMito	9122	.	T	G	999	.	.	GT:PL:DP	0/0:0,255,238:239	0/0:0,255,221:239	0/0:0,255,239:243	0/0:0,255,241:243	0/0:0,255,247:232	0/0:0,255,255:226	0/0:0,255,236:225	0/0:0,255,218:207	0/0:0,255,244:235	0/0:0,255,252:234	0/0:0,255,255:242	0/0:0,255,235:159	0/0:0,255,224:224	0/0:0,255,236:234	0/0:0,255,252:229	0/0:0,255,206:232	0/0:0,255,249:229	0/0:0,255,239:239	0/0:0,255,249:229	0/0:0,255,238:228	0/0:0,255,236:242	0/0:0,255,255:226	0/0:0,255,233:216	0/0:0,255,230:210	0/0:0,255,255:237	0/0:0,255,255:243	0/0:0,255,255:235	0/0:0,255,234:241	0/0:0,255,255:235	0/0:0,255,241:241	0/0:0,255,235:234	0/0:0,255,252:231	0/0:0,255,220:236	0/0:0,255,255:240	0/0:0,255,249:234	0/0:0,255,243:196	0/0:0,255,228:231	0/0:0,255,226:229	0/0:0,255,237:246	0/0:0,255,253:227	0/0:0,255,241:245
pdkMito	9123	.	C	A	999	.	.	GT:PL:DP	0/0:0,255,239:240	0/0:0,255,221:239	0/0:0,255,239:242	0/0:0,255,239:241	0/0:0,255,247:227	0/0:0,255,255:229	0/0:0,255,230:215	0/0:0,255,214:211	0/0:0,255,242:235	0/0:0,255,250:233	0/0:0,255,255:241	0/0:0,255,234:158	0/0:0,255,219:220	0/0:0,255,237:237	0/0:0,255,252:231	0/0:0,255,206:231	0/0:0,255,253:234	0/0:0,255,240:235	0/0:0,255,249:232	0/0:0,255,233:223	0/0:0,255,233:239	0/0:0,255,255:231	0/0:0,255,234:220	0/0:0,255,234:215	0/0:0,255,255:237	0/0:0,255,255:241	0/0:0,255,255:236	0/0:0,255,235:242	0/0:0,255,255:236	0/0:0,255,241:243	0/0:0,255,230:224	0/0:0,255,254:232	0/0:0,255,226:240	0/0:0,255,255:235	0/0:0,255,248:230	0/0:0,255,244:199	0/0:0,255,220:227	0/0:0,255,224:231	0/0:0,255,239:246	0/0:0,255,254:231	0/0:0,255,238:239
pdkMito	10251	.	C	A	999	.	.	GT:PL:DP	0/0:0,255,225:245	0/0:0,255,207:241	0/0:0,255,193:245	0/0:0,255,222:245	0/0:0,255,230:238	0/0:0,255,248:230	0/0:0,255,224:223	0/0:0,255,193:205	0/0:0,255,216:228	0/0:0,255,249:231	0/0:0,255,247:240	0/0:0,255,255:220	0/0:0,255,207:218	0/0:0,255,220:233	0/0:0,255,255:240	0/0:0,255,161:235	0/0:0,255,228:234	0/0:0,255,255:232	0/0:0,255,244:242	0/0:0,255,237:243	0/0:0,255,234:246	0/0:0,255,255:232	0/0:0,255,243:230	0/0:0,255,209:227	0/0:0,255,249:231	0/0:0,255,255:240	0/0:0,255,255:240	0/0:0,255,234:239	0/0:0,255,245:241	0/0:0,255,205:247	0/0:0,255,216:225	0/0:0,255,255:237	0/0:0,255,219:237	0/0:0,255,250:229	0/0:0,255,240:239	0/0:0,255,255:222	0/0:0,255,221:242	0/0:0,255,229:239	0/0:0,255,233:247	0/0:0,255,245:229	0/0:0,255,219:242
pdkMito	11664	.	G	T	999	.	.	GT:PL:DP	0/0:0,255,227:245	0/0:0,255,182:234	0/0:0,255,207:247	0/0:0,255,209:246	0/0:0,255,231:242	0/0:0,255,243:238	0/0:0,255,233:234	0/0:0,255,156:214	0/0:0,255,224:237	0/0:0,255,228:230	0/0:0,255,236:237	0/0:0,255,255:218	0/0:0,255,158:231	0/0:0,255,213:237	0/0:0,255,240:243	0/0:0,255,163:238	0/0:0,255,227:242	0/0:0,255,242:240	0/0:0,255,228:241	0/0:0,255,217:237	0/0:0,255,221:244	0/0:0,255,234:229	0/0:0,255,217:228	0/0:0,255,217:228	0/0:0,255,226:233	0/0:0,255,250:239	0/0:0,255,241:239	0/0:0,255,189:240	0/0:0,255,242:240	0/0:0,255,225:245	0/0:0,255,203:225	0/0:0,255,232:229	0/0:0,255,186:237	0/0:0,255,225:227	0/0:0,255,240:240	0/0:0,255,251:231	0/0:0,255,203:243	0/0:0,255,202:221	0/0:0,255,232:247	0/0:0,255,237:232	0/0:0,255,229:238
pdkMito	13969	.	T	C	999	.	.	GT:PL:DP	0/0:0,255,200:244	0/0:0,255,162:227	0/0:0,255,207:245	0/0:0,255,222:245	0/0:0,255,240:240	0/0:0,255,237:233	0/0:0,255,223:224	0/0:0,255,145:192	0/0:0,255,207:239	0/0:0,255,244:231	0/0:0,255,236:238	0/0:0,255,255:222	0/0:0,255,212:229	0/0:0,255,208:236	0/0:0,255,242:242	0/0:0,255,172:228	0/0:0,255,232:230	0/0:0,255,246:230	0/0:0,255,229:228	0/0:0,255,223:225	0/0:0,255,233:233	0/0:0,255,251:221	0/0:0,255,231:224	0/0:0,255,204:216	0/0:0,255,229:229	0/0:0,255,248:235	0/0:0,255,255:240	0/0:0,255,187:237	0/0:0,255,235:230	0/0:0,255,194:246	0/0:0,255,205:218	0/0:0,255,240:232	0/0:0,255,206:225	0/0:0,255,237:214	0/0:0,255,225:231	0/0:0,255,244:222	0/0:0,255,191:240	0/0:0,255,210:211	0/0:0,255,224:247	0/0:0,255,230:200	0/0:0,255,213:237
pdkMito	14379	.	G	T	999	.	.	GT:PL:DP	0/0:0,255,211:242	0/0:0,255,152:221	0/0:0,255,173:244	0/0:0,255,219:245	0/0:0,255,219:238	0/0:0,255,243:231	0/0:0,255,224:222	0/0:0,255,155:212	0/0:0,255,216:230	0/0:0,255,235:226	0/0:0,255,237:231	0/0:0,255,243:193	0/0:0,255,189:229	0/0:0,255,216:239	0/0:0,255,237:235	0/0:0,255,159:230	0/0:0,255,236:230	0/0:0,255,254:234	0/0:0,255,228:226	0/0:0,255,203:195	0/0:0,255,216:236	0/0:0,255,250:227	0/0:0,255,229:225	0/0:0,255,218:226	0/0:0,255,229:218	0/0:0,255,249:229	0/0:0,255,242:226	0/0:0,255,202:212	0/0:0,255,234:234	0/0:0,255,214:247	0/0:0,255,198:218	0/0:0,255,221:216	0/0:0,255,186:226	0/0:0,255,220:211	0/0:0,255,222:216	0/0:0,255,253:221	0/0:0,255,173:239	0/0:0,255,184:222	0/0:0,255,208:247	0/0:0,255,181:223	0/0:0,255,214:244
pdkMito	14403	.	C	A	999	.	.	GT:PL:DP	0/0:0,255,219:242	0/0:0,255,151:208	0/0:0,255,199:244	0/0:0,255,217:243	0/0:0,255,226:233	0/0:0,255,242:214	0/0:0,255,224:208	0/0:0,255,158:208	0/0:0,255,228:237	0/0:0,255,240:226	0/0:0,255,239:228	0/0:0,255,239:176	0/0:0,255,194:223	0/0:0,255,209:228	0/0:0,255,230:225	0/0:0,255,155:221	0/0:0,255,237:226	0/0:0,255,253:229	0/0:0,255,229:219	0/0:0,255,213:201	0/0:0,255,214:235	0/0:0,255,241:208	0/0:0,255,230:218	0/0:0,255,225:221	0/0:0,255,219:199	0/0:0,255,248:223	0/0:0,255,250:230	0/0:0,255,208:207	0/0:0,255,238:226	0/0:0,255,210:242	0/0:0,255,186:209	0/0:0,255,219:210	0/0:0,255,205:219	0/0:0,255,204:196	0/0:0,255,236:225	0/0:0,255,244:207	0/0:0,255,184:243	0/0:0,255,200:223	0/0:0,255,195:244	0/0:0,255,202:194	0/0:0,255,213:233
pdkMito	16483	.	G	T,C	999	.	.	GT:PL:DP	0/0:0,255,232,255,232,232:234	0/0:0,255,231,255,234,231:232	0/0:0,255,250,255,250,250:234	0/0:0,255,254,255,254,254:234	0/0:0,255,248,255,248,248:233	0/0:0,255,255,255,255,255:229	0/0:0,255,248,255,254,249:215	0/0:0,255,204,255,204,204:211	0/0:0,255,227,255,233,228:222	0/0:0,255,255,255,255,255:224	0/0:0,255,255,255,255,255:243	0/0:0,255,237,255,237,237:149	0/0:0,255,217,255,217,217:222	0/0:0,255,241,255,241,241:241	0/0:0,255,255,255,255,255:237	0/0:0,255,203,255,203,203:230	0/0:0,255,246,255,246,246:220	0/0:0,255,255,255,255,255:237	0/0:0,255,255,255,255,255:236	0/0:0,255,235,255,235,235:220	0/0:0,255,240,255,240,240:234	0/0:0,255,255,255,255,255:215	0/0:0,255,247,255,247,247:219	0/0:0,255,223,255,235,228:219	0/0:0,255,253,255,255,255:227	0/0:0,255,255,255,255,255:235	0/0:0,255,255,255,255,255:228	0/0:0,255,229,255,244,235:231	0/0:0,255,255,255,255,255:239	0/0:0,255,228,255,228,228:241	0/0:0,255,235,255,247,238:233	0/0:0,255,255,255,255,255:229	0/0:0,255,228,255,231,229:231	0/0:0,255,251,255,254,252:226	0/0:0,255,255,255,255,255:237	0/0:0,255,255,255,255,255:203	0/0:0,255,227,255,230,227:241	0/0:0,255,237,255,239,237:228	0/0:0,255,253,255,253,253:244	0/0:0,255,255,255,255,255:234	0/0:0,255,242,255,248,243:236
pdkMito	19940	.	C	G	999	.	.	GT:PL:DP	0/0:0,255,245:243	0/0:0,255,213:242	1/1:229,255,0:238	1/1:247,255,0:235	0/0:0,255,246:239	0/0:0,255,255:226	0/0:0,255,236:220	1/1:195,255,0:188	0/0:0,255,238:222	0/0:0,255,255:230	0/0:0,255,255:235	1/1:231,255,0:175	0/0:0,255,232:235	0/0:0,255,240:235	0/0:0,255,251:236	1/1:201,255,0:199	1/1:249,255,0:224	1/1:255,255,0:225	0/0:0,255,249:235	0/0:0,255,244:237	0/0:0,255,254:242	1/1:255,255,0:218	0/0:0,255,255:228	0/0:0,255,222:215	1/1:253,255,0:228	1/1:255,255,0:228	1/1:255,255,0:228	1/1:240,255,0:229	1/1:255,255,0:225	0/0:0,255,232:242	0/0:0,255,244:234	0/0:0,255,236:222	0/0:0,255,232:232	0/0:0,255,255:230	1/1:245,255,0:221	0/0:0,255,241:188	1/1:207,255,0:238	0/0:0,255,245:227	0/0:0,255,245:244	0/0:0,255,237:233	0/0:0,255,239:240
pdkMito	21920	.	T	A	999	.	.	GT:PL:DP	0/0:0,255,200:245	0/0:0,255,186:238	0/0:0,255,195:241	0/0:0,255,181:237	0/0:0,255,237:233	0/0:0,255,254:228	0/0:0,255,231:223	0/0:0,255,144:167	0/0:0,255,218:215	0/0:0,255,236:230	0/0:0,255,241:244	0/0:0,255,251:213	0/0:0,255,185:236	0/0:0,255,183:232	0/0:0,255,244:240	0/0:0,255,174:234	0/0:0,255,241:230	0/0:0,255,242:237	0/0:0,255,239:242	0/0:0,255,203:243	0/0:0,255,229:242	0/0:0,255,241:224	0/0:0,255,229:223	0/0:0,255,225:195	0/0:0,255,255:240	0/0:0,255,255:237	0/0:0,255,249:238	0/0:0,255,216:238	0/0:0,255,254:245	0/0:0,255,168:240	0/0:0,255,163:230	0/0:0,255,246:239	0/0:0,255,171:240	0/0:0,255,248:241	0/0:0,255,254:242	0/0:0,255,255:228	0/0:0,255,178:214	0/0:0,255,204:240	0/0:0,255,184:243	0/0:0,255,241:238	0/0:0,255,185:237
pdkMito	22457	.	T	G	999	.	.	GT:PL:DP	0/0:0,255,186:239	0/0:0,255,196:236	0/0:0,255,212:245	0/0:0,255,197:246	0/0:0,255,217:226	0/0:0,255,241:236	0/0:0,255,217:226	0/0:0,255,139:169	0/0:0,255,216:221	0/0:0,255,229:233	0/0:0,255,235:234	0/0:0,255,246:214	0/0:0,255,163:231	0/0:0,255,177:228	0/0:0,255,232:239	1/1:150,255,0:213	1/1:201,255,0:220	1/1:233,255,0:223	0/0:0,255,235:239	0/0:0,255,223:238	0/0:0,255,207:240	1/1:214,255,0:210	0/0:0,255,193:221	0/0:0,255,232:202	1/1:227,255,0:221	1/1:238,255,0:225	1/1:244,255,0:227	1/1:201,255,0:235	1/1:223,255,0:221	0/0:0,255,185:245	0/0:0,255,166:223	0/0:0,255,223:229	0/0:0,255,180:236	0/0:0,255,229:230	0/0:0,255,230:239	0/0:0,255,248:227	1/1:181,255,0:194	0/0:0,255,214:230	0/0:0,255,176:245	0/0:0,255,196:233	0/0:0,255,225:242
pdkMito	22466	.	T	A	999	.	.	GT:PL:DP	0/0:0,255,193:245	0/0:0,255,195:234	0/0:0,255,211:243	0/0:0,255,198:247	0/0:0,255,226:229	0/0:0,255,244:235	0/0:0,255,221:218	0/0:0,255,126:166	0/0:0,255,212:222	0/0:0,255,229:227	0/0:0,255,238:239	0/0:0,255,255:224	0/0:0,255,166:226	0/0:0,255,177:231	0/0:0,255,237:235	1/1:148,255,0:212	1/1:194,255,0:214	1/1:221,255,0:206	0/0:0,255,235:237	0/0:0,255,223:240	0/0:0,255,207:240	1/1:196,255,0:205	0/0:0,255,218:235	0/0:0,255,227:203	1/1:226,255,0:211	1/1:233,255,0:218	1/1:240,255,0:213	1/1:200,255,0:230	1/1:216,255,0:213	0/0:0,255,186:247	0/0:0,255,174:225	0/0:0,255,232:234	0/0:0,255,182:240	0/0:0,255,229:235	0/0:0,255,235:237	0/0:0,255,249:223	1/1:186,255,0:215	0/0:0,255,226:236	0/0:0,255,174:242	0/0:0,255,234:234	0/0:0,255,228:246
pdkMito	22467	.	C	A	999	.	.	GT:PL:DP	0/0:0,255,194:246	0/0:0,255,198:235	0/0:0,255,214:245	0/0:0,255,198:247	0/0:0,255,221:225	0/0:0,255,243:234	0/0:0,255,223:220	0/0:0,255,119:162	0/0:0,255,211:214	0/0:0,255,233:231	0/0:0,255,239:240	0/0:0,255,255:225	0/0:0,255,165:224	0/0:0,255,177:231	0/0:0,255,235:233	1/1:149,255,0:211	1/1:194,255,0:214	1/1:220,255,0:206	0/0:0,255,236:235	0/0:0,255,221:237	0/0:0,255,206:237	1/1:206,255,0:199	0/0:0,255,219:234	0/0:0,255,220:193	1/1:226,255,0:211	1/1:234,255,0:220	1/1:240,255,0:213	1/1:201,255,0:231	1/1:216,255,0:213	0/0:0,255,185:247	0/0:0,255,180:224	0/0:0,255,232:232	0/0:0,255,180:234	0/0:0,255,229:232	0/0:0,255,233:236	0/0:0,255,250:223	1/1:182,255,0:204	0/0:0,255,223:237	0/0:0,255,175:243	0/0:0,255,197:227	0/0:0,255,226:242
pdkMito	22473	.	T	A	999	.	.	GT:PL:DP	0/0:0,255,186:247	0/0:0,255,192:240	0/0:0,255,215:246	0/0:0,255,197:246	0/0:0,255,226:230	0/0:0,255,242:237	0/0:0,255,226:225	0/0:0,255,150:179	0/0:0,255,215:222	0/0:0,255,230:225	0/0:0,255,238:240	0/0:0,255,255:220	0/0:0,255,192:232	0/0:0,255,184:240	0/0:0,255,242:241	1/1:156,255,0:224	1/1:205,255,0:215	1/1:232,255,0:223	0/0:0,255,238:243	0/0:0,255,223:239	0/0:0,255,207:239	1/1:217,255,0:211	0/0:0,255,213:230	0/0:0,255,237:214	1/1:228,255,0:219	1/1:244,255,0:233	1/1:248,255,0:228	1/1:203,255,0:237	1/1:220,255,0:221	0/0:0,255,186:247	0/0:0,255,172:228	0/0:0,255,237:243	0/0:0,255,181:240	0/0:0,255,235:239	0/0:0,255,238:240	0/0:0,255,243:219	1/1:181,255,0:210	0/0:0,255,231:244	0/0:0,255,175:244	0/0:0,255,197:231	0/0:0,255,227:245
pdkMito	23039	.	G	T	999	.	.	GT:PL:DP	0/0:0,255,181:237	0/0:0,255,159:235	0/0:0,255,215:238	0/0:0,255,189:235	0/0:0,255,233:237	0/0:0,255,246:233	0/0:0,255,231:226	0/0:0,255,189:218	0/0:0,255,223:240	0/0:0,255,237:233	0/0:0,255,228:239	0/0:0,255,252:220	0/0:0,255,172:232	0/0:0,255,192:238	0/0:0,255,252:243	1/1:169,255,0:213	1/1:226,255,0:228	1/1:233,255,0:227	0/0:0,255,239:239	0/0:0,255,222:235	0/0:0,255,224:243	1/1:229,255,0:217	0/0:0,255,228:227	0/0:0,255,217:222	1/1:239,255,0:238	1/1:235,255,0:230	1/1:242,255,0:231	1/1:183,255,0:214	1/1:242,255,0:237	0/0:0,255,170:234	0/0:0,255,207:227	0/0:0,255,226:239	0/0:0,255,182:233	0/0:0,255,242:236	0/0:0,255,237:242	0/0:0,255,244:227	1/1:169,255,0:238	0/0:0,255,215:221	0/0:0,255,193:237	0/0:0,255,238:231	0/0:0,255,204:233
pdkMito	23520	.	G	C	999	.	.	GT:PL:DP	0/0:0,255,213:248	0/0:0,255,196:228	0/0:0,255,200:243	0/0:0,255,193:245	0/0:0,255,231:239	0/0:0,255,255:232	0/0:0,255,225:219	0/0:0,255,182:211	0/0:0,255,230:237	0/0:0,255,239:221	0/0:0,255,246:243	0/0:0,255,255:202	0/0:0,255,170:224	0/0:0,255,201:233	0/0:0,255,240:244	0/0:0,255,180:237	0/0:0,255,233:235	0/0:0,255,235:237	0/0:0,255,246:237	0/0:0,255,216:239	0/0:0,255,224:244	0/0:0,255,239:221	0/0:0,255,235:225	0/0:0,255,225:226	0/0:0,255,249:231	0/0:0,255,252:239	0/0:0,255,242:242	0/0:0,255,180:236	0/0:0,255,244:237	0/0:0,255,220:241	0/0:0,255,207:227	0/0:0,255,233:234	0/0:0,255,219:231	0/0:0,255,241:230	0/0:0,255,243:242	0/0:0,255,255:225	0/0:0,255,175:244	0/0:0,255,214:234	0/0:0,255,194:247	0/0:0,255,237:228	0/0:0,255,228:240
pdkMito	24273	.	C	A	999	.	.	GT:PL:DP	0/0:0,255,197:246	0/0:0,255,199:235	0/0:0,255,220:242	0/0:0,255,200:244	0/0:0,255,234:236	0/0:0,255,254:226	0/0:0,255,224:232	0/0:0,255,166:219	0/0:0,255,210:233	0/0:0,255,252:237	0/0:0,255,245:244	0/0:0,255,241:196	0/0:0,255,210:231	0/0:0,255,219:236	0/0:0,255,245:244	0/0:0,255,177:228	0/0:0,255,239:234	0/0:0,255,254:244	0/0:0,255,238:237	0/0:0,255,215:236	0/0:0,255,224:241	0/0:0,255,255:238	0/0:0,255,237:229	0/0:0,255,220:226	0/0:0,255,250:234	0/0:0,255,255:242	0/0:0,255,244:244	0/0:0,255,221:239	0/0:0,255,247:244	0/0:0,255,213:248	0/0:0,255,216:239	0/0:0,255,232:233	0/0:0,255,209:237	0/0:0,255,244:236	0/0:0,255,245:235	0/0:0,255,255:223	0/0:0,255,178:240	0/0:0,255,224:230	0/0:0,255,205:248	0/0:0,255,238:236	0/0:0,255,230:240
pdkMito	24335	.	T	A	999	.	.	GT:PL:DP	0/0:0,255,205:246	0/0:0,255,201:235	0/0:0,255,224:243	0/0:0,255,209:247	0/0:0,255,229:242	0/0:0,255,249:231	0/0:0,255,218:233	0/0:0,255,148:186	0/0:0,255,216:230	0/0:0,255,241:229	0/0:0,255,225:237	0/0:0,255,239:186	0/0:0,255,213:234	0/0:0,255,231:241	0/0:0,255,223:242	0/0:0,255,169:240	0/0:0,255,245:241	0/0:0,255,243:234	0/0:0,255,236:240	0/0:0,255,215:238	0/0:0,255,226:243	0/0:0,255,247:231	0/0:0,255,231:224	0/0:0,255,215:210	0/0:0,255,255:242	0/0:0,255,244:238	0/0:0,255,241:239	0/0:0,255,219:234	0/0:0,255,236:236	0/0:0,255,213:245	0/0:0,255,214:231	0/0:0,255,237:237	0/0:0,255,213:232	0/0:0,255,242:233	0/0:0,255,242:235	0/0:0,255,255:221	0/0:0,255,170:234	0/0:0,255,233:239	0/0:0,255,210:247	0/0:0,255,237:228	0/0:0,255,227:242
pdkMito	26783	.	A	C	999	.	.	GT:PL:DP	0/0:0,255,241:240	0/0:0,255,210:240	1/1:216,255,0:215	1/1:234,255,0:221	0/0:0,255,255:235	0/0:0,255,255:225	0/0:0,255,227:214	1/1:176,255,0:217	0/0:0,255,237:213	0/0:0,255,247:221	0/0:0,255,255:242	1/1:204,255,0:130	0/0:0,255,210:231	0/0:0,255,233:230	0/0:0,255,255:238	1/1:198,255,0:221	1/1:239,255,0:224	1/1:254,255,0:234	0/0:0,255,243:230	0/0:0,255,247:236	0/0:0,255,233:242	1/1:240,255,0:216	0/0:0,255,229:218	0/0:0,255,236:207	1/1:246,255,0:216	1/1:245,255,0:225	1/1:255,255,0:233	1/1:218,255,0:209	1/1:255,255,0:239	0/0:0,255,218:230	0/0:0,255,243:240	0/0:0,255,255:238	0/0:0,255,231:235	0/0:0,255,251:232	1/1:254,255,0:233	0/0:0,255,241:193	1/1:213,255,0:233	0/0:0,255,241:231	0/0:0,255,237:240	0/0:0,255,199:236	0/0:0,255,231:225
pdkMito	27801	.	T	A	999	.	.	GT:PL:DP	0/0:0,255,232:235	0/0:0,255,234:219	0/0:0,255,240:225	0/0:0,255,252:232	0/0:0,255,244:223	0/0:0,255,255:215	0/0:0,255,239:210	0/0:0,255,215:216	0/0:0,255,241:232	0/0:0,255,255:227	0/0:0,255,255:227	0/0:0,255,223:154	0/0:0,255,232:222	0/0:0,255,228:229	0/0:0,255,255:240	1/1:208,255,0:203	1/1:236,255,0:209	1/1:250,255,0:210	0/0:0,255,255:224	0/0:0,255,245:204	0/0:0,255,239:227	1/1:245,255,0:195	0/0:0,255,248:221	0/0:0,255,243:222	1/1:239,255,0:203	1/1:247,255,0:211	1/1:255,255,0:209	1/1:205,255,0:179	1/1:255,255,0:210	0/0:0,255,239:238	0/0:0,255,236:216	0/0:0,255,255:232	0/0:0,255,231:213	0/0:0,255,255:208	0/0:0,255,255:235	0/0:0,255,248:199	1/1:214,255,0:212	0/0:0,255,244:220	0/0:0,255,247:246	0/0:0,255,228:225	0/0:0,255,248:226
pdkMito	27985	.	C	A	999	.	.	GT:PL:DP	0/0:0,255,242:240	0/0:0,255,226:236	0/0:0,255,244:240	0/0:0,255,245:236	0/0:0,255,247:225	0/0:0,255,255:213	0/0:0,255,234:208	0/0:0,255,212:205	0/0:0,255,230:221	0/0:0,255,255:224	0/0:0,255,255:240	0/0:0,255,212:128	0/0:0,255,235:230	0/0:0,255,245:231	0/0:0,255,255:240	0/0:0,255,205:229	0/0:0,255,251:230	0/0:0,255,252:229	0/0:0,255,255:236	0/0:0,255,244:236	0/0:0,255,251:239	0/0:0,255,255:228	0/0:0,255,250:226	0/0:0,255,215:206	0/0:0,255,255:233	0/0:0,255,255:233	0/0:0,255,254:226	0/0:0,255,239:234	0/0:0,255,255:229	0/0:0,255,245:243	0/0:0,255,236:224	0/0:0,255,255:236	0/0:0,255,235:230	0/0:0,255,255:233	0/0:0,255,255:240	0/0:0,255,253:200	0/0:0,255,229:229	0/0:0,255,238:229	0/0:0,255,233:246	0/0:0,255,250:217	0/0:0,255,246:238
pdkMito	28607	.	C	A	999	.	.	GT:PL:DP	0/0:0,255,191:241	0/0:0,255,180:237	0/0:0,255,195:234	0/0:0,255,195:241	0/0:0,255,221:233	0/0:0,255,253:235	0/0:0,255,217:220	0/0:0,255,159:188	0/0:0,255,223:212	0/0:0,255,246:231	0/0:0,255,245:238	0/0:0,255,239:193	0/0:0,255,169:223	0/0:0,255,214:240	0/0:0,255,231:236	0/0:0,255,164:231	0/0:0,255,239:232	0/0:0,255,232:228	0/0:0,255,228:232	0/0:0,255,185:232	0/0:0,255,225:239	0/0:0,255,248:230	0/0:0,255,213:224	0/0:0,255,231:203	0/0:0,255,237:232	0/0:0,255,246:240	0/0:0,255,240:233	0/0:0,255,195:229	0/0:0,255,234:234	0/0:0,255,174:242	0/0:0,255,201:220	0/0:0,255,240:233	0/0:0,255,189:238	0/0:0,255,235:223	0/0:0,255,233:237	0/0:0,255,252:221	0/0:0,255,157:226	0/0:0,255,221:235	0/0:0,255,199:242	0/0:0,255,239:225	0/0:0,255,208:226
pdkMito	28884	.	C	A	999	.	.	GT:PL:DP	0/0:0,255,201:245	0/0:0,255,211:237	0/0:0,255,231:246	0/0:0,255,205:248	0/0:0,255,233:234	0/0:0,255,255:234	0/0:0,255,236:225	0/0:0,255,174:212	0/0:0,255,234:233	0/0:0,255,236:234	0/0:0,255,247:242	0/0:0,255,237:179	0/0:0,255,189:235	0/0:0,255,219:228	0/0:0,255,245:241	0/0:0,255,153:223	0/0:0,255,228:232	0/0:0,255,250:239	0/0:0,255,245:239	0/0:0,255,214:237	0/0:0,255,225:242	0/0:0,255,244:229	0/0:0,255,233:217	0/0:0,255,227:212	0/0:0,255,255:242	0/0:0,255,249:236	0/0:0,255,251:241	0/0:0,255,195:241	0/0:0,255,242:242	0/0:0,255,197:244	0/0:0,255,220:231	0/0:0,255,246:241	0/0:0,255,205:236	0/0:0,255,244:240	0/0:0,255,249:244	0/0:0,255,254:220	0/0:0,255,172:237	0/0:0,255,230:241	0/0:0,255,231:247	0/0:0,255,250:235	0/0:0,255,235:244
pdkMito	30111	.	C	T	949	.	.	GT:PL:DP	0/0:0,255,195:241	0/0:0,255,187:232	0/0:0,255,217:238	0/0:0,255,207:232	0/0:0,255,235:239	0/0:0,255,240:230	0/0:0,255,202:223	0/0:0,255,166:215	0/0:0,255,234:233	0/0:0,255,243:227	0/0:0,255,233:238	0/0:0,255,211:138	0/0:0,255,186:221	0/0:0,255,203:234	0/0:0,255,227:229	0/0:0,255,156:223	0/0:0,255,232:232	0/0:0,255,241:230	0/0:0,255,230:226	0/0:0,255,215:222	0/0:0,255,208:242	0/0:0,255,247:229	0/0:0,255,233:217	0/0:0,255,228:219	0/0:0,255,243:225	0/0:0,255,241:226	0/0:0,255,237:236	0/0:0,255,182:230	0/0:0,255,246:237	0/0:0,255,166:235	0/0:0,255,213:218	0/0:0,255,235:226	0/0:0,255,195:226	0/0:0,255,241:226	0/0:0,255,236:236	0/0:0,255,229:202	0/0:0,255,183:241	0/0:0,255,221:225	0/0:0,255,211:242	0/0:0,255,234:228	0/0:0,255,192:234
pdkMito	30995	.	C	A	999	.	.	GT:PL:DP	0/0:0,255,206:245	0/0:0,255,194:231	0/0:0,255,225:240	0/0:0,255,219:243	0/0:0,255,249:245	0/0:0,255,243:230	0/0:0,255,201:229	0/0:0,255,190:204	0/0:0,255,240:237	0/0:0,255,247:234	0/0:0,255,252:238	0/0:0,255,255:208	0/0:0,255,221:229	0/0:0,255,239:231	0/0:0,255,234:239	1/1:158,255,0:220	1/1:235,255,0:230	1/1:217,255,0:211	0/0:0,255,232:232	0/0:0,255,207:229	0/0:0,255,235:239	1/1:248,255,0:217	0/0:0,255,229:219	0/0:0,255,209:219	1/1:252,255,0:220	1/1:241,255,0:227	1/1:231,255,0:228	1/1:170,255,0:212	1/1:236,255,0:227	0/0:0,255,214:240	0/0:0,255,198:209	0/0:0,255,228:225	0/0:0,255,205:228	0/0:0,255,236:219	0/0:0,255,254:238	0/0:0,255,243:217	1/1:175,255,0:222	0/0:0,255,232:232	0/0:0,255,234:245	0/0:0,255,251:225	0/0:0,255,225:233
pdkMito	31719	.	G	T	999	.	.	GT:PL:DP	0/0:0,255,205:241	0/0:0,255,181:227	0/0:0,255,189:235	0/0:0,255,204:239	0/0:0,255,211:243	0/0:0,255,247:233	0/0:0,255,233:216	0/0:0,255,133:178	0/0:0,255,219:232	0/0:0,255,234:233	0/0:0,255,243:246	0/0:0,255,255:220	0/0:0,255,165:224	0/0:0,255,228:241	0/0:0,255,234:243	0/0:0,255,165:233	0/0:0,255,232:227	0/0:0,255,255:240	0/0:0,255,232:242	0/0:0,255,213:228	0/0:0,255,231:235	0/0:0,255,249:231	0/0:0,255,229:231	0/0:0,255,239:229	0/0:0,255,236:232	0/0:0,255,244:240	0/0:0,255,241:236	0/0:0,255,210:226	0/0:0,255,238:242	0/0:0,255,178:240	0/0:0,255,184:221	0/0:0,255,246:236	0/0:0,255,214:234	0/0:0,255,227:231	0/0:0,255,234:239	0/0:0,255,255:223	0/0:0,255,178:240	0/0:0,255,227:228	0/0:0,255,227:244	0/0:0,255,233:224	0/0:0,255,222:239
pdkMito	33187	.	A	T	999	.	.	GT:PL:DP	0/0:0,255,203:246	0/0:0,255,198:229	0/0:0,255,223:240	0/0:0,255,205:246	0/0:0,255,229:225	0/0:0,255,246:223	0/0:0,255,225:220	0/0:0,255,173:202	0/0:0,255,236:229	0/0:0,255,237:232	0/0:0,255,248:242	0/0:0,255,237:195	0/0:0,255,217:238	0/0:0,255,194:234	0/0:0,255,239:241	1/1:160,255,0:206	1/1:213,255,0:209	1/1:233,255,0:213	0/0:0,255,215:239	0/0:0,255,209:241	0/0:0,255,228:243	1/1:225,255,0:196	0/0:0,255,227:223	0/0:0,255,196:212	1/1:228,255,0:211	1/1:229,255,0:213	1/1:241,255,0:216	1/1:213,255,0:231	1/1:226,255,0:217	0/0:0,255,175:244	0/0:0,255,192:234	0/0:0,255,231:237	0/0:0,255,197:238	0/0:0,255,225:233	0/0:0,255,238:228	0/0:0,255,239:207	1/1:171,255,0:219	0/0:0,255,226:232	0/0:0,255,229:248	0/0:0,255,239:233	0/0:0,255,218:244
pdkMito	34018	.	T	A	999	.	.	GT:PL:DP	0/0:0,255,226:248	0/0:0,255,228:237	0/0:0,255,227:246	0/0:0,255,201:245	0/0:0,255,243:235	0/0:0,255,255:233	0/0:0,255,211:207	0/0:0,255,196:189	0/0:0,255,224:214	0/0:0,255,248:235	0/0:0,255,253:230	0/0:0,255,251:189	0/0:0,255,219:229	0/0:0,255,222:236	0/0:0,255,255:238	1/1:165,255,0:214	1/1:240,255,0:223	1/1:255,255,0:227	0/0:0,255,252:235	0/0:0,255,223:240	0/0:0,255,238:243	1/1:249,255,0:207	0/0:0,255,241:218	0/0:0,255,222:210	1/1:255,255,0:217	1/1:255,255,0:226	1/1:255,255,0:235	1/1:224,255,0:235	1/1:255,255,0:234	0/0:0,255,212:245	0/0:0,255,235:230	0/0:0,255,242:233	0/0:0,255,231:239	0/0:0,255,251:235	0/0:0,255,255:241	0/0:0,255,255:218	1/1:177,255,0:228	0/0:0,255,240:235	0/0:0,255,239:246	0/0:0,255,208:237	0/0:0,255,219:239
pdkMito	34650	.	C	A	999	.	.	GT:PL:DP	0/0:0,255,216:225	0/0:0,255,193:136	0/0:0,255,217:224	0/0:0,255,199:218	0/0:0,255,238:221	0/0:0,255,244:202	0/0:0,255,238:201	0/0:0,255,157:189	0/0:0,255,225:215	0/0:0,255,244:219	0/0:0,255,244:211	0/0:0,255,244:168	0/0:0,255,167:163	0/0:0,255,210:211	0/0:0,255,231:183	0/0:0,255,142:197	0/0:0,255,236:198	0/0:0,255,241:197	0/0:0,255,242:172	0/0:0,255,216:137	0/0:0,255,219:151	0/0:0,255,255:229	0/0:0,255,230:192	0/0:0,255,221:195	0/0:0,255,255:194	0/0:0,255,244:211	0/0:0,255,236:171	0/0:0,255,194:126	0/0:0,255,234:173	0/0:0,255,200:183	0/0:0,255,206:143	0/0:0,255,237:180	0/0:0,255,204:152	0/0:0,255,236:156	0/0:0,255,236:202	0/0:0,255,255:198	0/0:0,255,206:215	0/0:0,255,212:160	0/0:0,255,234:243	0/0:0,255,238:172	0/0:0,255,222:187
pdkMito	35243	.	T	G	999	.	.	GT:PL:DP	0/0:0,255,224:242	0/0:0,255,208:241	0/0:0,255,196:243	0/0:0,255,217:248	0/0:0,255,243:236	0/0:0,255,253:233	0/0:0,255,221:220	0/0:0,255,176:215	0/0:0,255,236:234	0/0:0,255,249:238	0/0:0,255,247:239	0/0:0,255,246:204	0/0:0,255,179:232	0/0:0,255,226:236	0/0:0,255,251:244	0/0:0,255,184:235	0/0:0,255,244:237	0/0:0,255,246:241	0/0:0,255,227:238	0/0:0,255,224:231	0/0:0,255,238:244	0/0:0,255,245:217	0/0:0,255,236:224	0/0:0,255,229:225	0/0:0,255,255:236	0/0:0,255,248:235	0/0:0,255,255:242	0/0:0,255,212:239	0/0:0,255,241:241	0/0:0,255,211:243	0/0:0,255,207:233	0/0:0,255,247:238	0/0:0,255,191:239	0/0:0,255,247:237	0/0:0,255,246:243	0/0:0,255,255:218	0/0:0,255,197:236	0/0:0,255,227:238	0/0:0,255,225:246	0/0:0,255,250:239	0/0:0,255,227:241
pdkMito	35244	.	C	A	999	.	.	GT:PL:DP	0/0:0,255,222:242	0/0:0,255,207:239	0/0:0,255,200:241	0/0:0,255,215:247	0/0:0,255,244:239	0/0:0,255,252:231	0/0:0,255,220:215	0/0:0,255,158:209	0/0:0,255,234:232	0/0:0,255,248:234	0/0:0,255,245:236	0/0:0,255,246:201	0/0:0,255,179:224	0/0:0,255,226:237	0/0:0,255,250:242	0/0:0,255,184:234	0/0:0,255,243:235	0/0:0,255,252:237	0/0:0,255,227:239	0/0:0,255,221:232	0/0:0,255,236:242	0/0:0,255,246:219	0/0:0,255,237:226	0/0:0,255,228:219	0/0:0,255,255:237	0/0:0,255,247:234	0/0:0,255,253:242	0/0:0,255,205:234	0/0:0,255,241:241	0/0:0,255,208:239	0/0:0,255,202:229	0/0:0,255,246:237	0/0:0,255,196:235	0/0:0,255,243:233	0/0:0,255,243:242	0/0:0,255,255:216	0/0:0,255,198:239	0/0:0,255,227:237	0/0:0,255,225:246	0/0:0,255,192:237	0/0:0,255,225:238
pdkMito	36071	.	T	G	999	.	.	GT:PL:DP	0/0:0,255,193:240	0/0:0,255,190:239	0/0:0,255,209:239	0/0:0,255,203:237	0/0:0,255,223:238	0/0:0,255,242:234	0/0:0,255,225:231	0/0:0,255,169:175	0/0:0,255,231:231	0/0:0,255,234:231	0/0:0,255,248:238	0/0:0,255,239:197	0/0:0,255,210:236	0/0:0,255,210:228	0/0:0,255,239:242	0/0:0,255,199:232	0/0:0,255,238:234	0/0:0,255,217:234	0/0:0,255,238:240	0/0:0,255,219:228	0/0:0,255,224:244	0/0:0,255,231:226	0/0:0,255,215:218	0/0:0,255,179:221	0/0:0,255,218:230	0/0:0,255,250:238	0/0:0,255,246:236	0/0:0,255,202:229	0/0:0,255,246:240	0/0:0,255,206:230	0/0:0,255,217:221	0/0:0,255,233:242	0/0:0,255,208:231	0/0:0,255,238:239	0/0:0,255,250:243	0/0:0,255,242:218	0/0:0,255,156:237	0/0:0,255,219:232	0/0:0,255,230:243	0/0:0,255,193:236	0/0:0,255,213:233
pdkMito	37871	.	A	T	999	.	.	GT:PL:DP	0/0:0,255,226:246	0/0:0,255,215:242	0/0:0,255,224:240	0/0:0,255,197:242	0/0:0,255,211:228	0/0:0,255,208:238	0/0:0,255,230:218	0/0:0,255,212:215	0/0:0,255,235:233	0/0:0,255,229:234	0/0:0,255,228:244	0/0:0,184,159:141	0/0:0,255,175:226	0/0:0,255,204:226	0/0:0,255,221:239	0/0:0,255,149:223	0/0:0,255,219:227	0/0:0,255,206:238	0/0:0,255,236:241	0/0:0,255,227:234	0/0:0,255,213:242	0/0:0,255,233:238	0/0:0,255,194:216	0/0:0,255,217:228	0/0:0,255,244:235	0/0:0,255,223:238	0/0:0,255,221:240	0/0:0,255,190:234	0/0:0,255,230:238	0/0:0,255,194:238	0/0:0,255,200:227	0/0:0,255,225:235	0/0:0,255,201:220	0/0:0,255,233:231	0/0:0,255,232:235	0/0:0,255,195:210	0/0:0,255,189:224	0/0:0,255,210:237	0/0:0,255,227:246	0/0:0,255,232:237	0/0:0,255,206:228
pdkMito	38599	.	A	C	999	.	.	GT:PL:DP	0/0:0,255,187:236	0/0:0,255,152:235	0/0:0,255,202:239	0/0:0,255,198:241	0/0:0,255,216:235	0/0:0,255,194:233	0/0:0,255,215:228	0/0:0,255,131:199	0/0:0,255,218:228	0/0:0,255,192:235	0/0:0,255,234:243	0/0:0,255,203:211	0/0:0,255,192:234	0/0:0,255,224:236	0/0:0,255,225:237	0/0:0,255,161:226	0/0:0,255,226:238	0/0:0,255,239:230	0/0:0,255,229:243	0/0:0,255,220:230	0/0:0,255,205:242	0/0:0,255,230:227	0/0:0,255,218:231	0/0:0,255,163:217	0/0:0,255,241:238	0/0:0,255,244:232	0/0:0,255,244:236	0/0:0,255,169:225	0/0:0,255,241:231	0/0:0,255,207:237	0/0:0,255,194:226	0/0:0,255,226:230	0/0:0,255,209:233	0/0:0,255,233:237	0/0:0,255,235:243	0/0:0,255,163:222	0/0:0,255,161:234	0/0:0,255,213:239	0/0:0,255,211:238	0/0:0,255,210:232	0/0:0,255,212:227
pdkMito	38642	.	C	T	999	.	.	GT:PL:DP	0/0:0,255,193:246	0/0:0,255,163:241	0/0:0,255,214:243	0/0:0,255,222:245	0/0:0,255,216:239	0/0:0,255,209:236	0/0:0,255,209:225	0/0:0,255,151:187	0/0:0,255,212:218	0/0:0,255,169:214	0/0:0,255,226:235	0/0:0,255,178:181	0/0:0,255,182:224	0/0:0,255,212:227	0/0:0,255,226:234	0/0:0,255,165:234	0/0:0,255,233:236	0/0:0,255,230:235	0/0:0,255,220:236	0/0:0,255,236:236	0/0:0,255,211:243	0/0:0,255,243:232	0/0:0,255,216:216	0/0:0,255,168:201	0/0:0,255,229:222	0/0:0,255,242:234	0/0:0,255,252:244	0/0:0,255,199:235	0/0:0,255,240:233	0/0:0,255,216:248	0/0:0,255,200:220	0/0:0,255,229:227	0/0:0,255,208:232	0/0:0,255,225:227	0/0:0,255,231:242	0/0:0,255,170:215	0/0:0,255,199:239	0/0:0,255,213:228	0/0:0,255,229:243	0/0:0,255,222:223	0/0:0,255,220:238
pdkMito	39631	.	G	T	999	.	.	GT:PL:DP	0/0:0,255,239:243	0/0:0,255,214:208	0/0:0,255,234:240	0/0:0,255,236:241	0/0:0,255,231:236	0/0:0,255,250:222	0/0:0,255,213:208	0/0:0,255,176:197	0/0:0,255,229:220	0/0:0,255,255:230	0/0:0,255,255:235	0/0:0,255,255:185	0/0:0,255,224:221	0/0:0,255,239:233	0/0:0,255,252:230	1/1:200,255,0:217	1/1:208,255,0:212	1/1:251,255,0:221	0/0:0,255,240:218	0/0:0,255,236:197	0/0:0,255,244:230	1/1:246,255,0:215	0/0:0,255,235:220	0/0:0,255,211:222	1/1:242,255,0:206	1/1:239,255,0:227	1/1:255,255,0:221	1/1:228,255,0:203	1/1:254,255,0:212	0/0:0,255,234:240	0/0:0,255,215:195	0/0:0,255,252:223	0/0:0,255,221:212	0/0:0,255,234:192	0/0:0,255,241:224	0/0:0,255,255:206	1/1:194,255,0:236	0/0:0,255,235:213	0/0:0,255,241:237	0/0:0,255,255:226	0/0:0,255,241:231
pdkMito	40369	.	C	A	960	.	.	GT:PL:DP	0/0:0,255,211:244	0/0:0,255,199:222	0/0:0,255,215:242	0/0:0,255,227:242	0/0:0,255,237:232	0/0:0,255,254:230	0/0:0,255,236:220	0/0:0,255,172:220	0/0:0,255,223:224	0/0:0,255,251:229	0/0:0,255,253:240	0/0:0,255,240:181	0/0:0,255,210:221	0/0:0,255,241:235	0/0:0,255,247:224	0/0:0,255,157:218	0/0:0,255,240:227	0/0:0,255,255:232	0/0:0,255,246:229	0/0:0,255,234:220	0/0:0,255,237:239	0/0:0,255,255:229	0/0:0,255,229:200	0/0:0,255,228:224	0/0:0,255,249:215	0/0:0,255,243:228	0/0:0,255,250:233	0/0:0,255,204:226	0/0:0,255,253:237	0/0:0,255,199:241	0/0:0,255,211:208	0/0:0,255,240:215	0/0:0,255,216:228	0/0:0,255,245:219	0/0:0,255,237:231	0/0:0,255,255:223	0/0:0,255,203:236	0/0:0,255,242:218	0/0:0,255,238:243	0/0:0,255,249:215	0/0:0,255,229:241
pdkMito	40601	.	G	T	911	.	.	GT:PL:DP	0/0:0,255,220:244	0/0:0,255,177:234	0/0:0,255,215:243	0/0:0,255,189:237	0/0:0,255,233:241	0/0:0,255,247:233	0/0:0,255,249:233	0/0:0,255,191:201	0/0:0,255,239:229	0/0:0,255,240:233	0/0:0,255,229:235	0/0:0,255,245:211	0/0:0,255,189:227	0/0:0,255,199:235	0/0:0,255,239:237	0/0:0,255,190:229	0/0:0,255,235:233	0/0:0,255,239:228	0/0:0,255,213:237	0/0:0,255,192:228	0/0:0,255,231:238	0/0:0,255,247:235	0/0:0,255,215:220	0/0:0,255,224:216	0/0:0,255,237:237	0/0:0,255,248:243	0/0:0,255,252:236	0/0:0,255,211:223	0/0:0,255,238:235	0/0:0,255,223:237	0/0:0,255,194:220	0/0:0,255,236:224	0/0:0,255,202:232	0/0:0,255,243:231	0/0:0,255,233:237	0/0:0,255,250:226	0/0:0,255,196:235	0/0:0,255,228:229	0/0:0,255,228:247	0/0:0,255,232:228	0/0:0,255,193:229
pdkMito	46086	.	G	T	999	.	.	GT:PL:DP	0/0:0,255,224:241	0/0:0,255,165:230	0/0:0,255,193:244	0/0:0,255,199:241	0/0:0,255,233:235	0/0:0,255,251:235	0/0:0,255,205:216	0/0:0,255,183:186	0/0:0,255,228:218	0/0:0,255,250:237	0/0:0,255,240:239	0/0:0,255,250:197	0/0:0,255,185:227	0/0:0,255,211:232	0/0:0,255,243:242	1/1:151,255,0:228	1/1:195,255,0:216	1/1:204,255,0:221	0/0:0,255,226:230	0/0:0,255,223:232	0/0:0,255,225:231	1/1:209,255,0:231	0/0:0,255,230:215	0/0:0,255,230:209	1/1:188,255,0:226	1/1:184,255,0:231	1/1:206,255,0:234	1/1:174,255,0:232	1/1:217,255,0:227	0/0:0,255,195:241	0/0:0,255,188:219	0/0:0,255,240:229	0/0:0,255,202:231	0/0:0,255,250:234	0/0:0,255,238:238	0/0:0,255,249:224	1/1:165,255,0:205	0/0:0,255,224:220	0/0:0,255,235:238	0/0:0,255,216:222	0/0:0,255,206:232
pdkMito	49836	.	T	G	999	.	.	GT:PL:DP	0/0:0,255,184:243	0/0:0,255,195:234	1/1:147,255,0:234	1/1:179,255,0:239	0/0:0,255,230:233	0/0:0,255,250:237	0/0:0,255,215:218	1/1:129,255,0:205	0/0:0,255,217:226	0/0:0,255,242:227	0/0:0,255,253:235	1/1:98,71,0:195	0/0:0,255,219:236	0/0:0,255,219:228	0/0:0,255,230:239	0/0:0,255,178:234	0/0:0,255,223:232	0/0:0,255,253:234	0/0:0,255,231:238	0/0:0,255,206:226	0/0:0,255,225:237	0/0:0,255,249:229	0/0:0,255,228:227	0/0:0,255,212:230	0/0:0,255,250:231	0/0:0,255,252:240	0/0:0,255,251:239	0/0:0,255,176:239	0/0:0,255,248:238	0/0:0,255,215:242	0/0:0,255,220:236	0/0:0,255,230:225	0/0:0,255,184:237	0/0:0,255,243:235	1/1:200,255,0:225	0/0:0,255,246:231	0/0:0,255,176:226	0/0:0,255,233:231	0/0:0,255,227:245	0/0:0,255,237:224	0/0:0,255,211:240
pdkMito	50481	.	T	G	999	.	.	GT:PL:DP	0/0:0,255,219:245	0/0:0,255,193:232	0/0:0,255,211:244	0/0:0,255,221:245	0/0:0,255,194:233	0/0:0,255,197:232	0/0:0,255,211:219	0/0:0,255,136:203	0/0:0,255,194:225	0/0:0,255,192:220	0/0:0,255,182:212	0/0:0,162,144:130	0/0:0,255,188:207	0/0:0,255,194:214	0/0:0,255,194:221	0/0:0,255,197:234	0/0:0,255,174:213	0/0:0,255,173:223	0/0:0,255,172:226	0/0:0,255,201:229	0/0:0,255,164:220	0/0:0,255,230:216	0/0:0,255,207:209	0/0:0,255,202:220	0/0:0,255,195:211	0/0:0,255,176:219	0/0:0,255,174:202	0/0:0,255,185:232	0/0:0,255,166:207	0/0:0,255,210:243	0/0:0,255,176:194	0/0:0,255,204:211	0/0:0,255,191:222	0/0:0,255,215:215	0/0:0,255,195:224	0/0:0,117,107:205	0/0:0,255,139:236	0/0:0,255,191:214	0/0:0,255,230:245	0/0:0,255,188:204	0/0:0,255,209:239
pdkMito	53313	.	A	C	999	.	.	GT:PL:DP	0/0:0,255,238:246	0/0:0,255,197:227	0/0:0,255,222:239	0/0:0,255,226:238	0/0:0,255,239:229	0/0:0,255,253:234	0/0:0,255,218:205	0/0:0,255,209:174	0/0:0,255,218:224	0/0:0,255,244:228	0/0:0,255,255:242	0/0:0,255,210:103	0/0:0,255,214:216	0/0:0,255,243:234	0/0:0,255,238:239	0/0:0,255,162:226	0/0:0,255,247:232	0/0:0,255,236:235	0/0:0,255,248:234	0/0:0,255,236:231	0/0:0,255,235:242	0/0:0,255,255:225	0/0:0,255,244:215	0/0:0,255,212:224	0/0:0,255,255:230	0/0:0,255,254:237	0/0:0,255,254:231	0/0:0,255,238:232	0/0:0,255,241:229	0/0:0,255,229:236	0/0:0,255,230:224	0/0:0,255,249:235	0/0:0,255,223:236	0/0:0,255,240:225	0/0:0,255,243:235	0/0:0,255,245:225	0/0:0,255,223:229	0/0:0,255,231:218	0/0:0,255,223:248	0/0:0,255,242:224	0/0:0,255,230:236
pdkMito	54239	.	C	A	964	.	.	GT:PL:DP	0/0:0,255,233:232	0/0:0,255,198:221	0/0:0,255,230:226	0/0:0,255,232:232	0/0:0,255,237:213	0/0:0,255,247:216	0/0:0,255,226:206	0/0:0,255,215:164	0/0:0,255,214:193	0/0:0,255,239:209	0/0:0,255,247:227	0/0:0,255,203:106	0/0:0,255,198:211	0/0:0,255,230:222	0/0:0,255,232:220	0/0:0,255,179:209	0/0:0,255,244:206	0/0:0,255,244:218	0/0:0,255,241:228	0/0:0,255,221:218	0/0:0,255,229:228	0/0:0,255,248:213	0/0:0,255,231:207	0/0:0,255,229:176	0/0:0,255,240:210	0/0:0,255,236:225	0/0:0,255,242:215	0/0:0,255,213:214	0/0:0,255,225:211	0/0:0,255,219:227	0/0:0,255,220:215	0/0:0,255,237:212	0/0:0,255,219:222	0/0:0,255,217:208	0/0:0,255,246:230	0/0:0,255,249:210	0/0:0,255,219:195	0/0:0,255,216:199	0/0:0,255,245:242	0/0:0,255,226:198	0/0:0,255,230:230
pdkMito	55104	.	C	A	999	.	.	GT:PL:DP	0/0:0,255,223:242	0/0:0,255,188:238	0/0:0,255,218:244	0/0:0,255,225:245	0/0:0,255,238:233	0/0:0,255,255:230	0/0:0,255,243:217	0/0:0,255,160:213	0/0:0,255,212:229	0/0:0,255,245:228	0/0:0,255,250:235	0/0:0,255,254:197	0/0:0,255,223:228	0/0:0,255,231:238	0/0:0,255,254:242	1/1:163,255,0:209	1/1:234,255,0:223	1/1:241,255,0:224	0/0:0,255,253:236	0/0:0,255,230:242	0/0:0,255,245:244	1/1:235,255,0:190	0/0:0,255,233:223	0/0:0,255,214:219	1/1:243,255,0:212	1/1:247,255,0:228	1/1:249,255,0:221	1/1:180,255,0:232	1/1:232,255,0:225	0/0:0,255,231:243	0/0:0,255,222:223	0/0:0,255,242:236	0/0:0,255,221:232	0/0:0,255,255:238	0/0:0,255,253:236	0/0:0,255,254:216	1/1:188,255,0:234	0/0:0,255,234:232	0/0:0,255,225:246	0/0:0,255,251:230	0/0:0,255,210:244
pdkMito	55756	.	A	C	999	.	.	GT:PL:DP	0/0:0,255,255:230	0/0:0,255,247:209	1/1:210,255,0:122	1/1:236,255,0:175	0/0:0,255,255:233	0/0:0,255,204:113	0/0:0,255,255:223	1/1:133,255,0:138	0/0:0,255,228:231	0/0:0,255,255:239	0/0:0,255,253:242	1/1:193,255,0:115	0/0:0,255,255:231	0/0:0,255,249:229	0/0:0,255,255:244	0/0:0,18,85:6	0/0:0,21,76:7	0/0:0,21,99:7	0/0:0,255,255:232	0/0:0,255,250:239	0/0:0,255,254:242	0/0:0,21,84:7	0/0:0,255,217:142	0/0:0,255,246:212	0/0:0,30,126:10	0/0:0,36,103:12	0/0:0,21,74:7	0/0:0,30,102:10	0/0:0,36,90:12	0/0:0,255,255:237	0/0:0,255,250:229	0/0:0,255,255:240	0/0:0,255,239:233	0/0:0,255,255:233	1/1:211,255,0:175	0/0:0,255,254:207	0/0:0,15,78:5	0/0:0,255,249:233	0/0:0,255,255:241	0/0:0,255,209:116	0/0:0,255,214:146
pdkMito	66772	.	T	G,A	999	.	.	GT:PL:DP	0/0:0,255,210,255,225,217:243	0/0:0,255,174,255,195,184:242	0/0:0,255,155,255,170,161:237	0/0:0,255,159,255,177,167:242	0/0:0,255,217,255,235,225:242	0/0:0,255,235,255,247,241:232	0/0:0,255,231,255,237,233:225	0/0:0,255,141,255,144,142:176	0/0:0,255,229,255,232,229:231	0/0:0,255,215,255,235,227:237	0/0:0,255,236,255,248,241:244	0/0:0,255,210,255,252,243:205	0/0:0,255,194,255,206,199:232	0/0:0,255,224,255,233,226:232	0/0:0,255,217,255,235,224:246	0/0:0,255,163,255,163,163:238	0/0:0,255,228,255,237,231:235	0/0:0,255,228,255,255,242:239	0/0:0,255,226,255,238,230:237	0/0:0,255,199,255,205,200:236	0/0:0,255,209,255,224,218:246	0/0:0,255,253,255,255,255:232	0/0:0,255,212,255,227,218:231	0/0:0,255,207,255,213,209:211	0/0:0,255,239,255,251,244:234	0/0:0,255,255,255,255,255:238	0/0:0,255,230,255,245,237:239	0/0:0,255,161,255,167,162:241	0/0:0,255,217,255,242,229:240	0/0:0,255,172,255,202,185:243	0/0:0,255,197,255,203,199:235	0/0:0,255,230,255,242,234:242	0/0:0,255,199,255,199,199:241	0/0:0,255,239,255,248,242:236	0/0:0,255,225,255,234,228:244	0/0:0,255,251,255,255,252:224	0/0:0,255,188,255,191,188:228	0/0:0,255,224,255,233,227:236	0/0:0,255,219,255,219,219:246	0/0:0,255,223,255,241,231:242	0/0:0,255,209,255,218,212:238
pdkMito	67437	.	A	C	999	.	.	GT:PL:DP	0/0:0,255,203:244	0/0:0,255,159:241	0/0:0,255,184:244	0/0:0,255,171:243	0/0:0,255,225:237	0/0:0,255,255:240	0/0:0,255,232:217	0/0:0,255,146:207	0/0:0,255,230:231	0/0:0,255,237:232	0/0:0,255,241:240	0/0:0,255,239:214	0/0:0,255,210:230	0/0:0,255,208:226	0/0:0,255,235:238	0/0:0,255,171:235	0/0:0,255,236:239	0/0:0,255,239:238	0/0:0,255,237:241	0/0:0,255,205:240	0/0:0,255,229:244	0/0:0,255,247:224	0/0:0,255,228:225	0/0:0,255,222:214	0/0:0,255,251:234	0/0:0,255,250:237	0/0:0,255,254:241	0/0:0,255,160:239	0/0:0,255,239:240	0/0:0,255,201:240	0/0:0,255,176:227	0/0:0,255,243:237	0/0:0,255,199:231	0/0:0,255,234:237	0/0:0,255,241:243	0/0:0,255,255:222	0/0:0,255,192:234	0/0:0,255,230:236	0/0:0,255,233:245	0/0:0,255,230:232	0/0:0,255,172:242
pdkMito	68795	.	A	C	999	.	.	GT:PL:DP	0/0:0,255,211:244	0/0:0,255,187:240	0/0:0,255,202:242	0/0:0,255,172:247	0/0:0,255,236:238	0/0:0,255,250:242	0/0:0,255,240:228	0/0:0,255,167:217	0/0:0,255,232:236	0/0:0,255,242:240	0/0:0,255,231:243	0/0:0,255,246:217	0/0:0,255,205:235	0/0:0,255,214:230	0/0:0,255,239:242	0/0:0,255,156:224	0/0:0,255,235:240	0/0:0,255,241:243	0/0:0,255,231:237	0/0:0,255,208:243	0/0:0,255,227:246	0/0:0,255,244:232	0/0:0,255,221:230	0/0:0,255,228:227	0/0:0,255,248:243	0/0:0,255,251:237	0/0:0,255,239:235	0/0:0,255,177:238	0/0:0,255,245:243	0/0:0,255,177:238	0/0:0,255,208:236	0/0:0,255,231:241	0/0:0,255,204:239	0/0:0,255,241:236	0/0:0,255,228:242	0/0:0,255,255:224	0/0:0,255,170:242	0/0:0,255,221:240	0/0:0,255,226:244	0/0:0,255,231:235	0/0:0,255,227:238
pdkMito	68801	.	A	C	999	.	.	GT:PL:DP	0/0:0,255,215:246	0/0:0,255,182:240	0/0:0,255,200:243	0/0:0,255,172:247	0/0:0,255,237:241	0/0:0,255,243:241	0/0:0,255,243:231	0/0:0,255,164:215	0/0:0,255,233:237	0/0:0,255,241:234	0/0:0,255,237:243	0/0:0,255,239:207	0/0:0,255,209:234	0/0:0,255,220:234	0/0:0,255,234:242	0/0:0,255,159:229	0/0:0,255,236:241	0/0:0,255,225:241	0/0:0,255,232:242	0/0:0,255,205:241	0/0:0,255,223:245	0/0:0,255,240:226	0/0:0,255,220:232	0/0:0,255,230:226	0/0:0,255,248:245	0/0:0,255,252:241	0/0:0,255,243:239	0/0:0,255,181:236	0/0:0,255,243:243	0/0:0,255,175:243	0/0:0,255,203:243	0/0:0,255,231:243	0/0:0,255,208:241	0/0:0,255,226:239	0/0:0,255,215:247	0/0:0,255,255:223	0/0:0,255,174:242	0/0:0,255,215:238	0/0:0,255,214:240	0/0:0,255,229:236	0/0:0,255,220:237
pdkMito	68923	.	A	C	999	.	.	GT:PL:DP	0/0:0,255,211:245	0/0:0,255,180:235	1/1:210,255,0:242	1/1:174,255,0:223	0/0:0,255,212:236	0/0:0,255,225:235	0/0:0,255,211:217	1/1:157,255,0:211	0/0:0,255,212:229	0/0:0,255,236:232	0/0:0,255,237:241	1/1:252,255,0:193	0/0:0,255,203:224	0/0:0,255,226:236	0/0:0,255,236:242	1/1:150,255,0:213	1/1:232,255,0:226	1/1:254,255,0:226	0/0:0,255,211:243	0/0:0,255,193:236	0/0:0,255,214:240	1/1:245,255,0:207	0/0:0,255,229:223	0/0:0,255,216:224	1/1:243,255,0:220	1/1:243,255,0:229	1/1:241,255,0:227	1/1:186,255,0:234	1/1:246,255,0:228	0/0:0,255,200:245	0/0:0,255,209:235	0/0:0,255,230:239	0/0:0,255,198:241	0/0:0,255,237:233	1/1:236,255,0:231	0/0:0,255,251:226	1/1:187,255,0:225	0/0:0,255,217:240	0/0:0,255,228:244	0/0:0,255,193:232	0/0:0,255,230:247
pdkMito	69116	.	G	T	999	.	.	GT:PL:DP	0/0:0,255,202:242	0/0:0,255,157:230	0/0:0,255,182:238	0/0:0,255,172:247	0/0:0,255,230:240	0/0:0,255,242:235	0/0:0,255,211:219	0/0:0,255,150:203	0/0:0,255,210:241	0/0:0,255,231:222	0/0:0,255,243:240	0/0:0,255,239:194	0/0:0,255,212:222	0/0:0,255,225:231	0/0:0,255,242:241	0/0:0,255,160:231	0/0:0,255,232:241	0/0:0,255,248:228	0/0:0,255,228:238	0/0:0,255,194:228	0/0:0,255,225:234	0/0:0,255,247:225	0/0:0,255,219:219	0/0:0,255,210:226	0/0:0,255,241:230	0/0:0,255,247:240	0/0:0,255,243:235	0/0:0,255,174:227	0/0:0,255,240:239	0/0:0,255,167:245	0/0:0,255,195:222	0/0:0,255,240:228	0/0:0,255,208:232	0/0:0,255,226:225	0/0:0,255,230:235	0/0:0,255,244:213	0/0:0,255,171:236	0/0:0,255,218:226	0/0:0,255,214:245	0/0:0,255,236:230	0/0:0,255,226:233
pdkMito	70275	.	A	C	999	.	.	GT:PL:DP	0/0:0,255,178:249	0/0:0,255,184:243	0/0:0,255,185:245	0/0:0,255,201:247	0/0:0,255,245:242	0/0:0,255,255:235	0/0:0,255,235:228	0/0:0,255,144:200	0/0:0,255,228:229	0/0:0,255,245:232	0/0:0,255,223:241	0/0:0,255,255:216	0/0:0,255,170:234	0/0:0,255,212:235	0/0:0,255,238:243	0/0:0,255,162:235	0/0:0,255,239:236	0/0:0,255,249:238	0/0:0,255,236:236	0/0:0,255,186:238	0/0:0,255,226:244	0/0:0,255,255:227	0/0:0,255,239:224	0/0:0,255,233:217	0/0:0,255,255:242	0/0:0,255,255:232	0/0:0,255,246:244	0/0:0,255,204:239	0/0:0,255,246:240	0/0:0,255,177:247	0/0:0,255,182:232	0/0:0,255,235:241	0/0:0,255,176:237	0/0:0,255,244:236	0/0:0,255,242:240	0/0:0,255,255:226	0/0:0,255,216:239	0/0:0,255,213:237	0/0:0,255,234:245	0/0:0,255,238:241	0/0:0,255,227:242
pdkMito	70276	.	T	A	999	.	.	GT:PL:DP	0/0:0,255,178:249	0/0:0,255,184:243	0/0:0,255,186:247	0/0:0,255,201:247	0/0:0,255,246:243	0/0:0,255,255:237	0/0:0,255,234:228	0/0:0,255,143:198	0/0:0,255,230:233	0/0:0,255,243:230	0/0:0,255,224:244	0/0:0,255,255:212	0/0:0,255,169:234	0/0:0,255,211:233	0/0:0,255,238:244	0/0:0,255,163:238	0/0:0,255,240:238	0/0:0,255,250:241	0/0:0,255,237:241	0/0:0,255,187:241	0/0:0,255,224:243	0/0:0,255,255:228	0/0:0,255,238:223	0/0:0,255,232:215	0/0:0,255,255:238	0/0:0,255,255:233	0/0:0,255,246:243	0/0:0,255,204:239	0/0:0,255,251:246	0/0:0,255,176:246	0/0:0,255,182:229	0/0:0,255,234:240	0/0:0,255,177:239	0/0:0,255,244:236	0/0:0,255,239:240	0/0:0,255,255:227	0/0:0,255,217:242	0/0:0,255,212:240	0/0:0,255,234:245	0/0:0,255,235:240	0/0:0,255,227:241
pdkMito	72420	.	C	G	999	.	.	GT:PL:DP	0/0:0,255,202:246	0/0:0,255,162:236	0/0:0,255,199:242	0/0:0,255,200:240	0/0:0,255,225:241	0/0:0,255,242:230	0/0:0,255,232:219	0/0:0,255,151:214	0/0:0,255,223:230	0/0:0,255,228:227	0/0:0,255,231:238	0/0:0,255,251:200	0/0:0,255,177:221	0/0:0,255,229:237	0/0:0,255,234:239	0/0:0,255,156:226	0/0:0,255,239:239	0/0:0,255,235:236	0/0:0,255,216:235	0/0:0,255,198:234	0/0:0,255,193:242	0/0:0,255,251:233	0/0:0,255,223:223	0/0:0,255,226:209	0/0:0,255,254:235	0/0:0,255,246:239	0/0:0,255,247:242	0/0:0,255,164:231	0/0:0,255,243:240	0/0:0,255,177:239	0/0:0,255,214:228	0/0:0,255,237:232	0/0:0,255,168:233	0/0:0,255,234:233	0/0:0,255,242:240	0/0:0,255,253:228	0/0:0,255,163:238	0/0:0,255,215:238	0/0:0,255,230:247	0/0:0,255,233:222	0/0:0,255,189:237
pdkMito	74991	.	A	C,T	999	.	.	GT:PL:DP	0/0:0,255,171,255,171,171:244	0/0:0,255,183,255,183,183:241	0/0:0,255,213,255,213,213:243	0/0:0,255,176,255,176,176:247	0/0:0,255,237,255,237,237:240	0/0:0,255,254,255,254,254:236	0/0:0,255,244,255,244,244:220	0/0:0,255,160,255,160,160:213	0/0:0,255,225,255,225,225:230	0/0:0,255,252,255,252,252:235	0/0:0,255,243,255,243,243:241	0/0:0,255,253,255,253,253:210	0/0:0,255,207,255,207,207:226	0/0:0,255,190,255,190,190:231	0/0:0,255,243,255,243,243:242	0/0:0,255,162,255,162,162:229	0/0:0,255,255,255,255,255:237	0/0:0,255,235,255,247,241:241	0/0:0,255,232,255,232,232:239	0/0:0,255,203,255,203,203:236	0/0:0,255,225,255,225,225:239	0/0:0,255,254,255,254,254:217	0/0:0,255,234,255,234,234:226	0/0:0,255,238,255,238,238:235	0/0:0,255,248,255,248,248:236	0/0:0,255,253,255,253,253:235	0/0:0,255,247,255,247,247:243	0/0:0,255,195,255,195,195:241	0/0:0,255,248,255,248,248:242	0/0:0,255,210,255,210,210:247	0/0:0,255,198,255,201,198:235	0/0:0,255,243,255,243,243:241	0/0:0,255,188,255,188,188:234	0/0:0,255,236,255,236,236:235	0/0:0,255,243,255,243,243:242	0/0:0,255,255,255,255,255:215	0/0:0,255,190,255,190,190:237	0/0:0,255,232,255,235,232:237	0/0:0,255,197,255,197,197:246	0/0:0,255,243,255,243,243:241	0/0:0,255,222,255,222,222:241
pdkMito	76212	.	C	T	999	.	.	GT:PL:DP	0/0:0,255,184:244	0/0:0,255,176:207	0/0:0,255,210:240	0/0:0,255,211:242	0/0:0,255,238:234	0/0:0,255,246:235	0/0:0,255,238:219	0/0:0,255,162:218	0/0:0,255,218:226	0/0:0,255,243:221	0/0:0,255,239:230	0/0:0,255,226:159	0/0:0,255,183:222	0/0:0,255,235:230	0/0:0,255,240:237	0/0:0,255,160:224	0/0:0,255,235:227	0/0:0,255,240:223	0/0:0,255,234:230	0/0:0,255,209:222	0/0:0,255,223:239	0/0:0,255,255:226	0/0:0,255,235:207	0/0:0,255,230:224	0/0:0,255,238:201	0/0:0,255,255:234	0/0:0,255,253:228	0/0:0,255,213:233	0/0:0,255,246:230	0/0:0,255,206:244	0/0:0,255,170:193	0/0:0,255,240:221	0/0:0,255,203:214	0/0:0,255,234:209	0/0:0,255,230:231	0/0:0,255,248:208	0/0:0,255,163:237	0/0:0,255,218:209	0/0:0,255,220:241	0/0:0,255,230:202	0/0:0,255,228:234
pdkMito	76547	.	A	T	999	.	.	GT:PL:DP	0/0:0,255,225:233	0/0:0,255,217:219	0/0:0,255,230:232	0/0:0,255,169:232	0/0:0,255,238:225	0/0:0,255,255:233	0/0:0,255,243:215	0/0:0,255,190:185	0/0:0,255,223:218	0/0:0,255,254:229	0/0:0,255,255:234	0/0:0,255,240:158	0/0:0,255,213:222	0/0:0,255,228:224	0/0:0,255,236:226	0/0:0,255,179:224	0/0:0,255,248:229	0/0:0,255,237:227	0/0:0,255,241:225	0/0:0,255,218:225	0/0:0,255,233:234	0/0:0,255,255:214	0/0:0,255,254:216	0/0:0,255,228:200	0/0:0,255,255:235	0/0:0,255,255:226	0/0:0,255,255:237	0/0:0,255,210:235	0/0:0,255,254:226	0/0:0,255,224:228	0/0:0,255,224:216	0/0:0,255,248:219	0/0:0,255,229:214	0/0:0,255,253:237	0/0:0,255,251:239	0/0:0,255,255:212	0/0:0,255,178:221	0/0:0,255,237:222	0/0:0,255,234:242	0/0:0,255,249:221	0/0:0,255,240:230
pdkMito	81667	.	G	T	999	.	.	GT:PL:DP	0/0:0,255,187:241	0/0:0,255,160:223	1/1:190,255,0:230	1/1:157,255,0:226	0/0:0,255,233:239	0/0:0,255,234:239	0/0:0,255,198:221	1/1:140,255,0:161	0/0:0,255,203:221	0/0:0,255,236:222	0/0:0,255,235:240	1/1:235,255,0:185	0/0:0,255,201:225	0/0:0,255,223:236	0/0:0,255,232:238	0/0:0,255,157:226	0/0:0,255,235:233	0/0:0,255,243:236	0/0:0,255,237:229	0/0:0,255,203:226	0/0:0,255,228:239	0/0:0,255,247:232	0/0:0,255,230:228	0/0:0,255,223:209	0/0:0,255,250:235	0/0:0,255,245:229	0/0:0,255,247:233	0/0:0,255,202:243	0/0:0,255,239:232	0/0:0,255,205:240	0/0:0,255,182:220	0/0:0,255,235:223	0/0:0,255,194:214	0/0:0,255,215:222	1/1:228,255,0:226	0/0:0,255,227:216	0/0:0,255,158:223	0/0:0,255,223:221	0/0:0,255,201:247	0/0:0,255,230:213	0/0:0,255,187:231
pdkMito	81685	.	C	A	999	.	.	GT:PL:DP	0/0:0,255,188:243	0/0:0,255,161:231	0/0:0,255,190:237	0/0:0,255,167:244	0/0:0,255,232:238	0/0:0,255,229:234	0/0:0,255,202:221	0/0:0,255,170:202	0/0:0,255,210:221	0/0:0,255,236:224	0/0:0,255,233:239	0/0:0,255,250:204	0/0:0,255,201:231	0/0:0,255,219:238	0/0:0,255,237:240	0/0:0,255,154:220	0/0:0,255,236:229	0/0:0,255,238:232	0/0:0,255,229:230	0/0:0,255,210:236	0/0:0,255,227:233	0/0:0,255,242:226	0/0:0,255,234:226	0/0:0,255,229:213	0/0:0,255,250:234	0/0:0,255,245:236	0/0:0,255,249:231	0/0:0,255,202:241	0/0:0,255,235:232	0/0:0,255,204:240	0/0:0,255,192:226	0/0:0,255,234:223	0/0:0,255,198:233	0/0:0,255,218:222	0/0:0,255,229:239	0/0:0,255,232:217	0/0:0,255,162:226	0/0:0,255,223:228	0/0:0,255,198:248	0/0:0,255,237:228	0/0:0,255,188:234
pdkMito	81843	.	C	G	999	.	.	GT:PL:DP	0/0:0,255,183:241	0/0:0,255,168:242	0/0:0,255,190:243	0/0:0,255,184:243	0/0:0,255,218:239	0/0:0,255,255:240	0/0:0,255,210:231	0/0:0,255,164:210	0/0:0,255,219:242	0/0:0,255,244:232	0/0:0,255,250:243	0/0:0,255,214:201	0/0:0,255,194:233	0/0:0,255,204:237	0/0:0,255,232:236	0/0:0,255,166:235	0/0:0,255,198:236	0/0:0,255,213:231	0/0:0,255,215:237	0/0:0,255,218:232	0/0:0,255,225:240	0/0:0,255,249:234	0/0:0,255,220:220	0/0:0,255,223:218	0/0:0,255,237:232	0/0:0,255,249:242	0/0:0,255,249:240	0/0:0,255,158:231	0/0:0,255,247:241	0/0:0,255,185:245	0/0:0,255,205:232	0/0:0,255,239:237	0/0:0,255,160:235	0/0:0,255,234:228	0/0:0,255,243:237	0/0:0,255,240:225	0/0:0,255,187:239	0/0:0,255,214:232	0/0:0,255,187:241	0/0:0,255,240:231	0/0:0,255,210:245
pdkMito	85085	.	A	C	999	.	.	GT:PL:DP	0/0:0,255,249:241	0/0:0,255,235:237	0/0:0,255,238:243	0/0:0,255,237:244	0/0:0,255,251:220	0/0:0,255,248:195	0/0:0,255,255:216	0/0:0,255,229:221	0/0:0,255,247:215	0/0:0,255,255:228	0/0:0,255,255:229	0/0:0,241,198:80	0/0:0,255,246:227	0/0:0,255,248:236	0/0:0,255,255:237	0/0:0,255,214:229	0/0:0,255,253:230	0/0:0,255,255:234	0/0:0,255,248:230	0/0:0,255,245:229	0/0:0,255,255:242	0/0:0,255,255:221	0/0:0,255,255:223	0/0:0,255,248:217	0/0:0,255,255:244	0/0:0,255,255:237	0/0:0,255,255:234	0/0:0,255,243:231	0/0:0,255,255:237	0/0:0,255,233:243	0/0:0,255,251:228	0/0:0,255,255:236	0/0:0,255,251:233	0/0:0,255,255:231	0/0:0,255,255:236	0/0:0,255,228:142	0/0:0,255,236:239	0/0:0,255,255:240	0/0:0,255,247:245	0/0:0,255,255:225	0/0:0,255,250:244
pdkMito	86833	.	C	A	999	.	.	GT:PL:DP	0/0:0,255,234:247	0/0:0,255,217:234	0/0:0,255,223:231	0/0:0,255,224:243	0/0:0,255,250:234	0/0:0,255,255:216	0/0:0,255,241:221	0/0:0,255,203:208	0/0:0,255,224:217	0/0:0,255,255:232	0/0:0,255,255:239	0/0:0,255,236:161	0/0:0,255,238:240	0/0:0,255,248:233	0/0:0,255,255:241	1/1:199,255,0:213	1/1:242,255,0:231	1/1:255,255,0:229	0/0:0,255,255:241	0/0:0,255,247:241	0/0:0,255,245:239	1/1:255,255,0:206	0/0:0,255,255:227	0/0:0,255,218:216	1/1:252,255,0:224	1/1:253,255,0:228	1/1:255,255,0:232	1/1:236,255,0:228	1/1:249,255,0:229	0/0:0,255,241:244	0/0:0,255,247:232	0/0:0,255,255:234	0/0:0,255,229:229	0/0:0,255,251:225	0/0:0,255,255:241	0/0:0,255,235:163	1/1:215,255,0:234	0/0:0,255,247:240	0/0:0,255,249:247	0/0:0,255,207:233	0/0:0,255,240:241
pdkMito	86847	.	T	A	999	.	.	GT:PL:DP	0/0:0,255,234:247	0/0:0,255,224:239	0/0:0,255,242:242	0/0:0,255,222:242	0/0:0,255,250:231	0/0:0,255,254:219	0/0:0,255,238:212	0/0:0,255,210:209	0/0:0,255,222:215	0/0:0,255,255:228	0/0:0,255,255:237	0/0:0,255,237:160	0/0:0,255,227:226	0/0:0,255,244:231	0/0:0,255,255:242	0/0:0,255,208:230	0/0:0,255,248:229	0/0:0,255,255:234	0/0:0,255,255:238	0/0:0,255,247:243	0/0:0,255,244:239	0/0:0,255,255:226	0/0:0,255,251:225	0/0:0,255,242:219	0/0:0,255,255:230	0/0:0,255,255:235	0/0:0,255,255:234	0/0:0,255,240:232	0/0:0,255,255:238	0/0:0,255,244:247	0/0:0,255,255:242	0/0:0,255,255:243	0/0:0,255,235:236	0/0:0,255,252:236	0/0:0,255,255:243	0/0:0,255,235:165	0/0:0,255,220:241	0/0:0,255,252:237	0/0:0,255,251:247	0/0:0,255,255:237	0/0:0,255,246:243
pdkMito	89846	.	G	T	999	.	.	GT:PL:DP	0/0:0,255,199:242	0/0:0,255,162:239	0/0:0,255,185:246	0/0:0,255,203:243	0/0:0,255,243:243	0/0:0,255,249:236	0/0:0,255,214:224	0/0:0,255,146:204	0/0:0,255,222:231	0/0:0,255,226:235	0/0:0,255,236:244	0/0:0,255,245:211	0/0:0,255,178:233	0/0:0,255,217:238	0/0:0,255,241:243	0/0:0,255,160:235	0/0:0,255,233:241	0/0:0,255,237:239	0/0:0,255,236:236	0/0:0,255,212:235	0/0:0,255,216:244	0/0:0,255,246:232	0/0:0,255,221:230	0/0:0,255,225:220	0/0:0,255,244:242	0/0:0,255,255:241	0/0:0,255,237:244	0/0:0,255,184:234	0/0:0,255,230:244	0/0:0,255,182:248	0/0:0,255,168:225	0/0:0,255,232:240	0/0:0,255,166:232	0/0:0,255,244:234	0/0:0,255,233:237	0/0:0,255,245:225	0/0:0,255,170:242	0/0:0,255,210:239	0/0:0,255,205:248	0/0:0,255,241:236	0/0:0,255,209:239
pdkMito	89848	.	G	T	999	.	.	GT:PL:DP	0/0:0,255,200:245	0/0:0,255,163:237	0/0:0,255,185:245	0/0:0,255,204:245	0/0:0,255,241:240	0/0:0,255,250:237	0/0:0,255,221:226	0/0:0,255,160:232	0/0:0,255,225:235	0/0:0,255,226:230	0/0:0,255,236:243	0/0:0,255,248:217	0/0:0,255,179:234	0/0:0,255,226:244	0/0:0,255,240:242	0/0:0,255,163:238	0/0:0,255,236:242	0/0:0,255,237:240	0/0:0,255,238:239	0/0:0,255,209:238	0/0:0,255,218:241	0/0:0,255,244:231	0/0:0,255,223:230	0/0:0,255,230:232	0/0:0,255,238:232	0/0:0,255,254:239	0/0:0,255,234:240	0/0:0,255,185:238	0/0:0,255,230:242	0/0:0,255,180:247	0/0:0,255,170:235	0/0:0,255,229:240	0/0:0,255,179:232	0/0:0,255,240:233	0/0:0,255,231:237	0/0:0,255,247:225	0/0:0,255,168:238	0/0:0,255,216:243	0/0:0,255,205:247	0/0:0,255,241:234	0/0:0,255,207:238
pdkMito	89849	.	G	T	999	.	.	GT:PL:DP	0/0:0,255,201:247	0/0:0,255,161:238	0/0:0,255,185:247	0/0:0,255,204:246	0/0:0,255,242:242	0/0:0,255,250:237	0/0:0,255,221:219	0/0:0,255,157:226	0/0:0,255,222:232	0/0:0,255,227:230	0/0:0,255,238:245	0/0:0,255,248:219	0/0:0,255,177:232	0/0:0,255,225:243	0/0:0,255,241:244	0/0:0,255,163:237	0/0:0,255,237:243	0/0:0,255,231:236	0/0:0,255,237:235	0/0:0,255,214:236	0/0:0,255,219:242	0/0:0,255,244:232	0/0:0,255,223:232	0/0:0,255,226:225	0/0:0,255,243:240	0/0:0,255,254:240	0/0:0,255,233:241	0/0:0,255,184:238	0/0:0,255,230:242	0/0:0,255,181:246	0/0:0,255,173:229	0/0:0,255,229:233	0/0:0,255,178:232	0/0:0,255,247:236	0/0:0,255,232:238	0/0:0,255,247:226	0/0:0,255,166:234	0/0:0,255,215:241	0/0:0,255,204:245	0/0:0,255,240:231	0/0:0,255,209:239
pdkMito	90566	.	C	A	999	.	.	GT:PL:DP	0/0:0,255,148:245	0/0:0,155,89:225	0/0:0,255,189:243	0/0:0,255,134:245	0/0:0,255,213:240	0/0:0,255,224:239	0/0:0,255,157:221	0/0:0,255,162:221	0/0:0,255,202:224	0/0:0,168,119:237	0/0:0,255,197:236	0/0:0,255,170:223	0/0:0,130,80:234	0/0:0,195,80:215	0/0:0,255,201:244	0/0:0,15,43:221	0/0:0,255,209:231	0/0:0,255,150:236	0/0:0,255,189:235	0/0:0,255,148:239	0/0:0,255,147:243	0/0:0,89,81:228	0/0:0,95,96:221	0/0:0,255,229:213	0/0:0,255,172:241	0/0:0,255,225:235	0/0:0,255,194:238	0/0:0,255,131:234	0/0:0,255,167:230	0/0:0,255,135:244	0/0:0,170,88:229	0/0:0,255,172:239	0/0:0,255,111:236	0/0:0,255,155:235	0/0:0,255,187:235	0/0:0,197,131:219	0/0:0,255,170:243	0/0:0,255,135:239	0/0:0,255,167:247	0/0:0,255,143:232	0/0:0,255,159:245
pdkMito	91009	.	A	C	999	.	.	GT:PL:DP	0/0:0,255,202:242	0/0:0,255,169:232	0/0:0,255,187:240	0/0:0,255,205:244	0/0:0,255,225:237	0/0:0,255,246:233	0/0:0,255,225:229	0/0:0,255,194:195	0/0:0,255,221:223	0/0:0,255,229:229	0/0:0,255,228:236	0/0:0,255,226:217	0/0:0,255,202:227	0/0:0,255,207:232	0/0:0,255,241:243	0/0:0,255,163:232	0/0:0,255,242:237	0/0:0,255,224:228	0/0:0,255,237:239	0/0:0,255,195:232	0/0:0,255,238:237	0/0:0,255,231:226	0/0:0,255,230:231	0/0:0,255,212:203	0/0:0,255,228:241	0/0:0,255,254:242	0/0:0,255,247:238	0/0:0,255,175:232	0/0:0,255,241:241	0/0:0,255,218:241	0/0:0,255,186:224	0/0:0,255,223:233	0/0:0,255,207:238	0/0:0,255,233:224	0/0:0,255,238:241	0/0:0,255,238:218	0/0:0,255,199:241	0/0:0,255,211:229	0/0:0,255,213:249	0/0:0,255,236:225	0/0:0,255,201:235
pdkMito	91038	.	A	T	999	.	.	GT:PL:DP	0/0:0,255,193:244	0/0:0,255,170:243	0/0:0,255,197:246	0/0:0,255,214:244	0/0:0,255,241:242	0/0:0,255,252:239	0/0:0,255,224:231	0/0:0,255,204:220	0/0:0,255,221:219	0/0:0,255,235:232	0/0:0,255,227:244	0/0:0,255,250:223	0/0:0,255,203:230	0/0:0,255,211:237	0/0:0,255,238:244	0/0:0,255,176:236	0/0:0,255,244:229	0/0:0,255,225:234	0/0:0,255,227:238	0/0:0,255,189:236	0/0:0,255,232:244	0/0:0,255,249:229	0/0:0,255,230:226	0/0:0,255,221:214	0/0:0,255,230:240	0/0:0,255,255:244	0/0:0,255,250:239	0/0:0,255,165:233	0/0:0,255,251:244	0/0:0,255,172:246	0/0:0,255,197:236	0/0:0,255,243:242	0/0:0,255,168:239	0/0:0,255,233:234	0/0:0,255,235:243	0/0:0,255,254:236	0/0:0,255,188:228	0/0:0,255,218:242	0/0:0,255,224:243	0/0:0,255,233:238	0/0:0,255,213:238
pdkMito	91106	.	C	A	999	.	.	GT:PL:DP	0/0:0,255,211:244	0/0:0,255,183:234	0/0:0,255,186:238	0/0:0,255,190:240	0/0:0,255,239:236	0/0:0,255,249:224	0/0:0,255,219:202	0/0:0,255,204:199	0/0:0,255,204:198	0/0:0,255,240:235	0/0:0,255,233:238	0/0:0,255,255:217	0/0:0,255,178:241	0/0:0,255,177:239	0/0:0,255,228:236	0/0:0,255,179:233	0/0:0,255,231:200	0/0:0,255,243:229	0/0:0,255,224:232	0/0:0,255,197:233	0/0:0,255,196:242	0/0:0,255,247:219	0/0:0,255,218:219	0/0:0,255,216:194	0/0:0,255,230:237	0/0:0,255,255:236	0/0:0,255,255:234	0/0:0,255,163:229	0/0:0,255,237:234	0/0:0,255,175:243	0/0:0,255,183:223	0/0:0,255,238:223	0/0:0,255,194:232	0/0:0,255,234:229	0/0:0,255,220:240	0/0:0,255,243:222	0/0:0,255,203:216	0/0:0,255,196:221	0/0:0,255,221:246	0/0:0,255,234:231	0/0:0,255,218:236
pdkMito	91616	.	G	T	999	.	.	GT:PL:DP	0/0:0,255,212:241	0/0:0,255,182:229	0/0:0,255,215:243	0/0:0,255,168:240	0/0:0,255,218:219	0/0:0,255,234:231	0/0:0,255,215:227	0/0:0,255,191:204	0/0:0,255,207:213	0/0:0,255,218:237	0/0:0,255,220:233	0/0:0,255,249:212	0/0:0,255,196:232	0/0:0,255,198:234	0/0:0,255,217:233	0/0:0,255,155:223	0/0:0,255,242:220	0/0:0,255,224:224	0/0:0,255,211:233	0/0:0,255,169:227	0/0:0,255,200:239	0/0:0,255,232:220	0/0:0,255,221:221	0/0:0,255,212:194	0/0:0,255,217:222	0/0:0,255,234:235	0/0:0,255,226:232	0/0:0,255,168:236	0/0:0,255,234:232	0/0:0,255,175:236	0/0:0,255,175:232	0/0:0,255,220:213	0/0:0,255,157:227	0/0:0,255,189:227	0/0:0,255,222:236	0/0:0,255,229:215	0/0:0,255,192:198	0/0:0,255,200:222	0/0:0,255,167:245	0/0:0,255,188:227	0/0:0,255,222:242
pdkMito	91623	.	T	G	999	.	.	GT:PL:DP	0/0:0,255,202:239	0/0:0,255,182:232	0/0:0,255,216:243	0/0:0,255,173:239	0/0:0,255,227:233	0/0:0,255,234:234	0/0:0,255,202:222	0/0:0,255,190:205	0/0:0,255,225:228	0/0:0,255,219:232	0/0:0,255,218:232	0/0:0,255,250:218	0/0:0,255,192:231	0/0:0,255,200:235	0/0:0,255,221:231	1/1:142,255,0:201	1/1:223,255,0:208	1/1:214,255,0:211	0/0:0,255,217:231	0/0:0,255,222:236	0/0:0,255,219:244	1/1:213,255,0:180	0/0:0,255,214:216	0/0:0,255,220:214	1/1:190,255,0:196	1/1:215,255,0:205	1/1:215,255,0:217	1/1:154,255,0:213	1/1:225,255,0:223	0/0:0,255,166:242	0/0:0,255,198:236	0/0:0,255,225:222	0/0:0,255,202:241	0/0:0,255,192:219	0/0:0,255,223:238	0/0:0,255,228:217	1/1:177,255,0:188	0/0:0,255,229:225	0/0:0,255,169:248	0/0:0,255,184:222	0/0:0,255,224:241
pdkMito	91632	.	A	T	999	.	.	GT:PL:DP	0/0:0,255,184:243	0/0:0,255,190:230	0/0:0,255,193:244	0/0:0,255,198:237	0/0:0,255,223:221	0/0:0,255,242:239	0/0:0,255,192:215	0/0:0,255,198:198	0/0:0,255,217:215	0/0:0,255,219:225	0/0:0,255,223:233	0/0:0,255,254:210	0/0:0,255,189:219	0/0:0,255,195:232	0/0:0,255,228:235	0/0:0,255,150:214	0/0:0,255,247:223	0/0:0,255,228:225	0/0:0,255,216:231	0/0:0,255,178:231	0/0:0,255,201:238	0/0:0,255,242:209	0/0:0,255,209:216	0/0:0,255,222:199	0/0:0,255,224:218	0/0:0,255,248:241	0/0:0,255,233:238	0/0:0,255,156:231	0/0:0,255,242:240	0/0:0,255,162:236	0/0:0,255,177:230	0/0:0,255,236:227	0/0:0,255,171:235	0/0:0,255,203:219	0/0:0,255,235:240	0/0:0,255,229:203	0/0:0,255,212:205	0/0:0,255,219:234	0/0:0,255,164:239	0/0:0,255,225:232	0/0:0,255,224:238
pdkMito	93650	.	C	A,T	999	.	.	GT:PL:DP	0/0:0,255,183,255,183,183:241	0/0:0,255,173,255,173,173:241	0/0:0,255,185,255,188,185:249	0/0:0,255,172,255,172,172:247	0/0:0,255,232,255,235,232:241	0/0:0,255,247,255,247,247:241	0/0:0,255,225,255,228,225:229	0/0:0,255,187,255,187,187:213	0/0:0,255,200,255,200,200:230	0/0:0,255,231,255,231,231:235	0/0:0,255,227,255,230,228:241	0/0:0,255,239,255,239,239:210	0/0:0,255,193,255,193,193:236	0/0:0,255,204,255,204,204:239	0/0:0,255,234,255,234,234:240	1/1:160,255,0,160,255,160:224	1/1:227,255,0,233,255,228:228	1/1:231,255,0,237,255,233:232	0/0:0,255,231,255,237,233:238	0/0:0,255,187,255,187,187:240	0/0:0,255,234,255,234,234:246	1/1:241,255,0,241,255,241:216	0/0:0,255,231,255,231,231:229	0/0:0,255,192,255,201,196:221	1/1:242,255,0,242,255,242:230	1/1:239,255,0,239,255,239:224	1/1:231,255,0,231,255,231:235	1/1:165,255,0,167,255,165:231	1/1:234,255,0,234,255,234:238	0/0:0,255,166,255,166,166:235	0/0:0,255,178,255,181,178:234	0/0:0,255,236,255,236,236:241	0/0:0,255,196,255,196,196:243	0/0:0,255,230,255,233,230:233	0/0:0,255,240,255,240,240:248	0/0:0,255,245,255,248,246:222	1/1:181,255,0,184,255,181:232	0/0:0,255,167,255,173,169:236	0/0:0,255,193,255,193,193:244	0/0:0,255,234,255,234,234:229	0/0:0,255,199,255,202,200:243
pdkMito	94978	.	G	T,C	999	.	.	GT:PL:DP	0/0:0,255,169,255,169,169:240	0/0:0,255,178,255,181,178:245	0/0:0,255,188,255,188,188:243	0/0:0,255,198,255,198,198:242	0/0:0,255,234,255,237,235:245	0/0:0,255,255,255,255,255:238	0/0:0,255,215,255,215,215:215	0/0:0,255,166,255,166,166:214	0/0:0,255,233,255,236,233:238	0/0:0,255,237,255,237,237:229	0/0:0,255,242,255,242,242:240	0/0:0,255,251,255,251,251:209	0/0:0,255,171,255,177,173:225	0/0:0,255,226,255,226,226:235	0/0:0,255,245,255,245,245:239	0/0:0,255,176,255,176,176:236	0/0:0,255,238,255,238,238:238	0/0:0,255,249,255,255,254:242	0/0:0,255,234,255,234,234:242	0/0:0,255,195,255,195,195:233	0/0:0,255,238,255,238,238:241	0/0:0,255,251,255,251,251:230	0/0:0,255,224,255,224,224:218	0/0:0,255,201,255,201,201:216	0/0:0,255,252,255,252,252:238	0/0:0,255,251,255,254,251:236	0/0:0,255,253,255,253,253:242	0/0:0,255,177,255,186,178:239	0/0:0,255,238,255,238,238:243	0/0:0,255,188,255,188,188:243	0/0:0,255,192,255,195,192:243	0/0:0,255,239,255,242,239:235	0/0:0,255,191,255,209,198:235	0/0:0,255,236,255,239,236:233	0/0:0,255,233,255,235,232:241	0/0:0,255,255,255,255,255:220	0/0:0,255,172,255,172,172:237	0/0:0,255,203,255,206,203:235	0/0:0,255,197,255,200,197:248	0/0:0,255,237,255,237,237:236	0/0:0,255,181,255,181,181:238
pdkMito	95387	.	G	T	999	.	.	GT:PL:DP	0/0:0,255,174:242	0/0:0,255,163:241	0/0:0,255,189:246	0/0:0,255,168:239	0/0:0,255,231:236	0/0:0,255,238:222	0/0:0,255,231:214	0/0:0,255,152:216	0/0:0,255,196:235	0/0:0,255,245:238	0/0:0,255,225:243	0/0:0,255,251:216	0/0:0,255,175:235	0/0:0,255,196:238	0/0:0,255,240:243	1/1:164,255,0:222	1/1:224,255,0:233	1/1:230,255,0:232	0/0:0,255,225:241	0/0:0,255,175:233	0/0:0,255,217:245	1/1:230,255,0:216	0/0:0,255,225:234	0/0:0,255,219:222	1/1:232,255,0:230	1/1:251,255,0:236	1/1:238,255,0:231	1/1:195,255,0:236	1/1:228,255,0:231	0/0:0,255,208:246	0/0:0,255,155:235	0/0:0,255,217:239	0/0:0,255,161:234	0/0:0,255,222:233	0/0:0,255,238:243	0/0:0,255,241:225	1/1:166,255,0:234	0/0:0,255,219:240	0/0:0,255,167:245	0/0:0,255,234:236	0/0:0,255,205:245
pdkMito	95517	.	T	A	999	.	.	GT:PL:DP	0/0:0,255,167:245	0/0:0,255,166:245	0/0:0,255,167:245	0/0:0,255,172:246	0/0:0,255,240:238	0/0:0,255,243:235	0/0:0,255,230:225	0/0:0,255,149:201	0/0:0,255,212:234	0/0:0,255,242:232	0/0:0,255,212:241	0/0:0,255,255:230	0/0:0,255,160:232	0/0:0,255,191:241	0/0:0,255,216:239	0/0:0,255,163:237	0/0:0,255,231:243	0/0:0,255,227:244	0/0:0,255,226:245	0/0:0,255,174:243	0/0:0,255,230:246	0/0:0,255,237:231	0/0:0,255,239:241	0/0:0,255,237:221	0/0:0,255,234:239	0/0:0,255,255:244	0/0:0,255,241:244	0/0:0,255,193:244	0/0:0,255,233:244	0/0:0,255,195:248	0/0:0,255,184:236	0/0:0,255,234:237	0/0:0,255,208:236	0/0:0,255,220:241	0/0:0,255,231:242	0/0:0,255,255:233	0/0:0,255,177:238	0/0:0,255,215:247	0/0:0,255,203:247	0/0:0,255,226:243	0/0:0,255,189:246
pdkMito	96596	.	G	T,C	957	.	.	GT:PL:DP	0/0:0,255,166,255,166,166:243	0/0:0,255,172,255,178,172:234	0/0:0,255,168,255,168,168:240	0/0:0,255,200,255,200,200:244	0/0:0,255,229,255,229,229:238	0/0:0,255,239,255,239,239:225	0/0:0,255,236,255,236,236:215	0/0:0,255,147,255,150,148:201	0/0:0,255,207,255,207,207:234	0/0:0,255,226,255,226,226:230	0/0:0,255,231,255,231,231:240	0/0:0,255,240,255,243,241:208	0/0:0,255,199,255,199,199:222	0/0:0,255,202,255,202,202:235	0/0:0,255,244,255,244,244:242	0/0:0,255,160,255,160,160:232	0/0:0,255,240,255,240,240:235	0/0:0,255,242,255,242,242:233	0/0:0,255,234,255,234,234:237	0/0:0,255,196,255,199,196:231	0/0:0,255,232,255,232,232:236	0/0:0,255,241,255,241,241:232	0/0:0,255,221,255,224,221:218	0/0:0,255,217,255,220,217:216	0/0:0,255,234,255,237,235:226	0/0:0,255,242,255,245,242:233	0/0:0,255,244,255,244,244:237	0/0:0,255,200,255,203,200:235	0/0:0,255,235,255,235,235:230	0/0:0,255,208,255,208,208:242	0/0:0,255,191,255,197,192:232	0/0:0,255,236,255,236,236:224	0/0:0,255,195,255,195,195:234	0/0:0,255,229,255,233,230:220	0/0:0,255,234,255,234,234:235	0/0:0,255,245,255,245,245:219	0/0:0,255,168,255,168,168:238	0/0:0,255,212,255,215,212:225	0/0:0,255,196,255,196,196:243	0/0:0,255,236,255,236,236:229	0/0:0,255,210,255,210,210:241
pdkMito	97449	.	A	T	999	.	.	GT:PL:DP	0/0:0,255,182:248	0/0:0,255,182:238	0/0:0,255,180:244	0/0:0,255,171:245	0/0:0,255,235:237	0/0:0,255,244:237	0/0:0,255,234:223	0/0:0,255,161:192	0/0:0,255,216:230	0/0:0,255,238:238	0/0:0,255,227:244	0/0:0,255,253:232	0/0:0,255,181:237	0/0:0,255,167:237	0/0:0,255,236:240	0/0:0,255,163:238	0/0:0,255,220:238	0/0:0,255,231:247	0/0:0,255,215:243	0/0:0,255,184:243	0/0:0,255,200:243	0/0:0,255,228:229	0/0:0,255,210:232	0/0:0,255,227:212	0/0:0,255,229:240	0/0:0,255,243:239	0/0:0,255,247:239	0/0:0,255,192:246	0/0:0,255,236:245	0/0:0,255,167:244	0/0:0,255,178:241	0/0:0,255,232:237	0/0:0,255,203:243	0/0:0,255,222:239	0/0:0,255,233:242	0/0:0,255,253:233	0/0:0,255,177:239	0/0:0,255,205:242	0/0:0,255,177:247	0/0:0,255,218:237	0/0:0,255,170:243
pdkMito	97450	.	G	T	999	.	.	GT:PL:DP	0/0:0,255,181:247	0/0:0,255,182:240	0/0:0,255,181:246	0/0:0,255,171:245	0/0:0,255,229:236	0/0:0,255,246:239	0/0:0,255,234:223	0/0:0,255,156:196	0/0:0,255,212:226	0/0:0,255,237:237	0/0:0,255,228:246	0/0:0,255,255:235	0/0:0,255,179:234	0/0:0,255,171:236	0/0:0,255,236:239	0/0:0,255,163:237	0/0:0,255,220:238	0/0:0,255,230:241	0/0:0,255,215:243	0/0:0,255,181:241	0/0:0,255,202:241	0/0:0,255,233:235	0/0:0,255,204:226	0/0:0,255,226:216	0/0:0,255,229:241	0/0:0,255,243:239	0/0:0,255,247:238	0/0:0,255,210:240	0/0:0,255,235:244	0/0:0,255,166:243	0/0:0,255,194:239	0/0:0,255,232:240	0/0:0,255,202:241	0/0:0,255,219:239	0/0:0,255,232:243	0/0:0,255,255:231	0/0:0,255,179:242	0/0:0,255,202:238	0/0:0,255,177:247	0/0:0,255,218:233	0/0:0,255,171:246
pdkMito	97547	.	T	A	999	.	.	GT:PL:DP	0/0:0,255,185:246	0/0:0,255,169:242	0/0:0,255,184:244	0/0:0,255,177:247	0/0:0,255,232:243	0/0:0,255,245:240	0/0:0,255,221:230	0/0:0,255,175:209	0/0:0,255,228:229	0/0:0,255,239:240	0/0:0,255,228:243	0/0:0,255,255:221	0/0:0,255,169:233	0/0:0,255,203:244	0/0:0,255,238:243	0/0:0,255,160:233	0/0:0,255,237:241	0/0:0,255,239:245	0/0:0,255,221:244	0/0:0,255,185:240	0/0:0,255,221:244	0/0:0,255,245:232	0/0:0,255,223:231	0/0:0,255,235:218	0/0:0,255,246:243	0/0:0,255,243:241	0/0:0,255,243:242	0/0:0,255,178:241	0/0:0,255,238:243	0/0:0,255,177:247	0/0:0,255,199:246	0/0:0,255,243:240	0/0:0,255,188:237	0/0:0,255,233:235	0/0:0,255,237:240	0/0:0,255,243:227	0/0:0,255,165:232	0/0:0,255,217:237	0/0:0,255,181:247	0/0:0,255,221:239	0/0:0,255,206:243
pdkMito	97552	.	T	G	999	.	.	GT:PL:DP	0/0:0,255,185:246	0/0:0,255,170:242	0/0:0,255,186:247	0/0:0,255,177:248	0/0:0,255,234:243	0/0:0,255,243:238	0/0:0,255,222:236	0/0:0,255,183:232	0/0:0,255,232:235	0/0:0,255,238:240	0/0:0,255,224:241	0/0:0,255,255:219	0/0:0,255,171:236	0/0:0,255,194:238	0/0:0,255,236:244	0/0:0,255,162:236	0/0:0,255,240:243	0/0:0,255,236:244	0/0:0,255,222:245	0/0:0,255,189:245	0/0:0,255,215:242	0/0:0,255,254:237	0/0:0,255,229:234	0/0:0,255,235:224	0/0:0,255,250:244	0/0:0,255,243:241	0/0:0,255,242:244	0/0:0,255,178:241	0/0:0,255,234:238	0/0:0,255,176:246	0/0:0,255,196:244	0/0:0,255,244:244	0/0:0,255,186:239	0/0:0,255,236:239	0/0:0,255,238:243	0/0:0,255,248:230	0/0:0,255,167:236	0/0:0,255,220:242	0/0:0,255,182:248	0/0:0,255,216:239	0/0:0,255,205:242
pdkMito	98075	.	T	G	999	.	.	GT:PL:DP	0/0:0,255,184:244	0/0:0,255,199:241	0/0:0,255,205:241	0/0:0,255,180:244	0/0:0,255,235:230	0/0:0,255,255:226	0/0:0,255,232:221	0/0:0,255,161:225	0/0:0,255,229:231	0/0:0,255,238:233	0/0:0,255,234:243	0/0:0,255,247:192	0/0:0,255,199:223	0/0:0,255,216:232	0/0:0,255,249:241	0/0:0,255,181:238	0/0:0,255,232:234	0/0:0,255,243:236	0/0:0,255,236:236	0/0:0,255,214:234	0/0:0,255,231:241	0/0:0,255,242:231	0/0:0,255,242:225	0/0:0,255,241:226	0/0:0,255,253:238	0/0:0,255,255:241	0/0:0,255,251:238	0/0:0,255,201:240	0/0:0,255,252:239	0/0:0,255,181:236	0/0:0,255,187:234	0/0:0,255,255:235	0/0:0,255,208:236	0/0:0,255,229:234	0/0:0,255,247:241	0/0:0,255,253:215	0/0:0,255,169:241	0/0:0,255,226:233	0/0:0,255,214:249	0/0:0,255,243:227	0/0:0,255,202:235
pdkMito	98076	.	T	A	999	.	.	GT:PL:DP	0/0:0,255,184:244	0/0:0,255,205:241	0/0:0,255,205:241	0/0:0,255,180:244	0/0:0,255,236:228	0/0:0,255,255:228	0/0:0,255,230:220	0/0:0,255,165:233	0/0:0,255,231:234	0/0:0,255,238:230	0/0:0,255,234:244	0/0:0,255,247:192	0/0:0,255,197:223	0/0:0,255,216:232	0/0:0,255,248:238	0/0:0,255,180:236	0/0:0,255,235:236	0/0:0,255,244:233	0/0:0,255,237:237	0/0:0,255,214:234	0/0:0,255,231:241	0/0:0,255,240:228	0/0:0,255,243:230	0/0:0,255,243:230	0/0:0,255,254:236	0/0:0,255,255:241	0/0:0,255,251:236	0/0:0,255,202:240	0/0:0,255,252:240	0/0:0,255,182:240	0/0:0,255,193:239	0/0:0,255,255:239	0/0:0,255,207:235	0/0:0,255,228:233	0/0:0,255,247:241	0/0:0,255,254:214	0/0:0,255,168:238	0/0:0,255,225:233	0/0:0,255,211:248	0/0:0,255,243:229	0/0:0,255,204:238
pdkMito	98100	.	A	T	999	.	.	GT:PL:DP	0/0:0,255,193:244	0/0:0,255,202:242	0/0:0,255,205:241	0/0:0,255,186:248	0/0:0,255,244:232	0/0:0,255,255:226	0/0:0,255,238:225	0/0:0,255,145:203	0/0:0,255,225:229	0/0:0,255,248:237	0/0:0,255,233:240	0/0:0,255,243:179	0/0:0,255,190:230	0/0:0,255,220:228	0/0:0,255,245:241	0/0:0,255,178:231	0/0:0,255,243:243	0/0:0,255,255:240	0/0:0,255,240:240	0/0:0,255,213:237	0/0:0,255,232:244	0/0:0,255,249:231	0/0:0,255,241:229	0/0:0,255,233:216	0/0:0,255,255:240	0/0:0,255,255:246	0/0:0,255,253:242	0/0:0,255,187:241	0/0:0,255,248:241	0/0:0,255,171:245	0/0:0,255,183:242	0/0:0,255,255:239	0/0:0,255,193:229	0/0:0,255,234:238	0/0:0,255,246:243	0/0:0,255,251:211	0/0:0,255,174:242	0/0:0,255,234:237	0/0:0,255,193:246	0/0:0,255,214:231	0/0:0,255,190:238
pdkMito	99066	.	C	A	999	.	.	GT:PL:DP	0/0:0,255,218:244	0/0:0,255,206:226	0/0:0,255,227:243	0/0:0,255,231:247	0/0:0,255,241:229	0/0:0,255,250:229	0/0:0,255,242:222	0/0:0,255,187:214	0/0:0,255,241:231	0/0:0,255,255:228	0/0:0,255,244:236	0/0:0,255,235:170	0/0:0,255,219:231	0/0:0,255,242:224	0/0:0,255,255:240	0/0:0,255,191:227	0/0:0,255,253:241	0/0:0,255,245:242	0/0:0,255,255:231	0/0:0,255,232:235	0/0:0,255,233:237	0/0:0,255,251:224	0/0:0,255,239:214	0/0:0,255,221:210	0/0:0,255,255:234	0/0:0,255,255:241	0/0:0,255,255:232	0/0:0,255,218:228	0/0:0,255,255:239	0/0:0,255,238:241	0/0:0,255,231:219	0/0:0,255,255:229	0/0:0,255,201:226	0/0:0,255,251:229	0/0:0,255,255:242	0/0:0,255,255:217	0/0:0,255,222:234	0/0:0,255,234:225	0/0:0,255,236:247	0/0:0,255,254:220	0/0:0,255,243:240
pdkMito	99768	.	G	T,A	999	.	.	GT:PL:DP	0/0:0,255,212,255,212,212:246	0/0:0,255,171,255,180,172:236	0/0:0,255,197,255,197,197:237	0/0:0,255,194,255,197,194:242	0/0:0,255,228,255,231,228:239	0/0:0,255,246,255,249,246:227	0/0:0,255,217,255,223,218:222	0/0:0,255,161,255,164,162:197	0/0:0,255,227,255,227,227:226	0/0:0,255,232,255,234,231:230	0/0:0,255,232,255,232,232:240	0/0:0,255,220,255,227,222:193	0/0:0,255,171,255,174,171:229	0/0:0,255,202,255,202,202:234	0/0:0,255,235,255,238,235:235	0/0:0,255,163,255,163,163:229	0/0:0,255,235,255,238,235:232	0/0:0,255,249,255,252,249:241	0/0:0,255,241,255,241,241:237	0/0:0,255,228,255,234,228:234	0/0:0,255,214,255,217,215:244	0/0:0,255,246,255,246,246:230	0/0:0,255,237,255,237,237:223	0/0:0,255,216,255,225,218:209	0/0:0,255,242,255,248,242:227	0/0:0,255,250,255,250,250:237	0/0:0,255,242,255,242,242:240	0/0:0,255,194,255,194,194:230	0/0:0,255,240,255,240,240:239	0/0:0,255,226,255,232,228:246	0/0:0,255,207,255,213,207:220	0/0:0,255,242,255,242,242:231	0/0:0,255,205,255,211,205:235	0/0:0,255,228,255,231,228:221	0/0:0,255,230,255,230,230:240	0/0:0,255,241,255,244,241:219	0/0:0,255,213,255,213,213:237	0/0:0,255,215,255,218,215:224	0/0:0,255,193,255,193,193:245	0/0:0,255,232,255,235,232:232	0/0:0,255,223,255,226,223:238
pdkMito	100090	.	G	T	999	.	.	GT:PL:DP	0/0:0,255,183:244	0/0:0,255,174:245	1/1:175,255,0:224	1/1:201,255,0:240	0/0:0,255,226:240	0/0:0,255,227:228	0/0:0,255,241:232	1/1:151,255,0:204	0/0:0,255,211:243	0/0:0,255,249:242	0/0:0,255,225:245	1/1:232,255,0:196	0/0:0,255,159:230	0/0:0,255,206:236	0/0:0,255,238:238	1/1:144,255,0:201	1/1:223,255,0:221	1/1:232,255,0:227	0/0:0,255,234:239	0/0:0,255,205:239	0/0:0,255,218:240	1/1:227,255,0:210	0/0:0,255,220:222	0/0:0,255,196:226	1/1:212,255,0:226	1/1:241,255,0:229	1/1:248,255,0:233	1/1:182,255,0:222	1/1:235,255,0:231	0/0:0,255,180:245	0/0:0,255,184:236	0/0:0,255,254:237	0/0:0,255,187:239	0/0:0,255,245:230	1/1:240,255,0:234	0/0:0,255,242:223	1/1:155,255,0:235	0/0:0,255,209:237	0/0:0,255,176:246	0/0:0,255,226:233	0/0:0,255,170:245
pdkMito	100930	.	C	A,T	999	.	.	GT:PL:DP	0/0:0,255,189,255,189,189:245	0/0:0,255,206,255,206,206:237	0/0:0,255,201,255,201,201:247	0/0:0,255,185,255,185,185:246	0/0:0,255,243,255,243,243:243	0/0:0,255,255,255,255,255:239	0/0:0,255,244,255,247,244:225	0/0:0,255,157,255,157,157:196	0/0:0,255,229,255,229,229:236	0/0:0,255,247,255,247,247:236	0/0:0,255,245,255,245,245:239	0/0:0,255,246,255,246,246:202	0/0:0,255,202,255,202,202:228	0/0:0,255,213,255,213,213:234	0/0:0,255,248,255,248,248:240	0/0:0,255,168,255,168,168:229	0/0:0,255,236,255,236,236:240	0/0:0,255,253,255,253,253:243	0/0:0,255,238,255,238,238:230	0/0:0,255,208,255,208,208:240	0/0:0,255,239,255,239,239:246	0/0:0,255,250,255,250,250:232	0/0:0,255,239,255,239,239:227	0/0:0,255,219,255,219,219:230	0/0:0,255,251,255,251,251:241	0/0:0,255,255,255,255,255:241	0/0:0,255,255,255,255,255:244	0/0:0,255,189,255,204,195:240	0/0:0,255,244,255,244,244:242	0/0:0,255,201,255,201,201:247	0/0:0,255,221,255,221,221:234	0/0:0,255,255,255,255,255:235	0/0:0,255,216,255,216,216:235	0/0:0,255,247,255,247,247:241	0/0:0,255,248,255,248,248:241	0/0:0,255,252,255,252,252:221	0/0:0,255,174,255,174,174:232	0/0:0,255,221,255,221,221:244	0/0:0,255,182,255,182,182:248	0/0:0,255,246,255,246,246:234	0/0:0,255,217,255,217,217:237
pdkMito	101685	.	G	T	999	.	.	GT:PL:DP	0/0:0,255,168:247	0/0:0,255,159:233	0/0:0,255,208:243	0/0:0,255,167:245	0/0:0,255,219:239	0/0:0,255,228:240	0/0:0,255,225:226	0/0:0,255,158:219	0/0:0,255,196:236	0/0:0,255,224:226	0/0:0,255,237:238	0/0:0,255,248:208	0/0:0,255,192:229	0/0:0,255,219:236	0/0:0,255,234:236	0/0:0,255,160:232	0/0:0,255,237:231	0/0:0,255,241:236	0/0:0,255,213:242	0/0:0,255,220:242	0/0:0,255,231:247	0/0:0,255,246:239	0/0:0,255,210:213	0/0:0,255,207:227	0/0:0,255,236:232	0/0:0,255,249:243	0/0:0,255,244:237	0/0:0,255,205:236	0/0:0,255,234:236	0/0:0,255,181:242	0/0:0,255,175:226	0/0:0,255,227:230	0/0:0,255,160:230	0/0:0,255,241:233	0/0:0,255,241:235	0/0:0,255,239:221	0/0:0,255,154:235	0/0:0,255,213:225	0/0:0,255,176:245	0/0:0,255,233:232	0/0:0,255,197:239
pdkMito	102276	.	G	T	999	.	.	GT:PL:DP	0/0:0,255,175:245	0/0:0,255,178:237	0/0:0,255,174:243	0/0:0,255,188:239	0/0:0,255,232:231	0/0:0,255,255:236	0/0:0,255,219:225	0/0:0,255,200:195	0/0:0,255,219:213	0/0:0,255,241:229	0/0:0,255,232:239	0/0:0,255,252:212	0/0:0,255,179:224	0/0:0,255,211:237	0/0:0,255,244:240	0/0:0,255,166:238	0/0:0,255,233:232	0/0:0,255,246:233	0/0:0,255,236:228	0/0:0,255,218:240	0/0:0,255,225:236	0/0:0,255,247:234	0/0:0,255,226:220	0/0:0,255,220:207	0/0:0,255,248:236	0/0:0,255,253:239	0/0:0,255,244:238	0/0:0,255,198:234	0/0:0,255,243:239	0/0:0,255,202:242	0/0:0,255,207:230	0/0:0,255,230:226	0/0:0,255,207:241	0/0:0,255,233:231	0/0:0,255,245:239	0/0:0,255,249:218	0/0:0,255,154:211	0/0:0,255,211:229	0/0:0,255,193:245	0/0:0,255,240:233	0/0:0,255,203:241
pdkMito	102737	.	G	T	999	.	.	GT:PL:DP	0/0:0,255,188:243	0/0:0,255,189:230	0/0:0,255,172:246	0/0:0,255,188:244	0/0:0,255,216:232	0/0:0,255,246:241	0/0:0,255,212:226	0/0:0,255,158:212	0/0:0,255,183:234	0/0:0,255,244:232	0/0:0,255,235:246	0/0:0,255,230:210	0/0:0,255,204:234	0/0:0,255,210:237	0/0:0,255,250:243	0/0:0,255,172:227	0/0:0,255,243:241	0/0:0,255,255:238	0/0:0,255,219:232	0/0:0,255,207:229	0/0:0,255,220:241	0/0:0,255,252:238	0/0:0,255,232:223	0/0:0,255,213:225	0/0:0,255,238:228	0/0:0,255,252:238	0/0:0,255,242:229	0/0:0,255,167:235	0/0:0,255,240:235	0/0:0,255,171:237	0/0:0,255,216:227	0/0:0,255,237:223	0/0:0,255,184:236	0/0:0,255,234:224	0/0:0,255,243:242	0/0:0,255,248:228	0/0:0,255,163:230	0/0:0,255,217:230	0/0:0,255,171:245	0/0:0,255,245:225	0/0:0,255,202:235
pdkMito	103645	.	A	C,T	999	.	.	GT:PL:DP	0/0:0,214,161,218,163,165:87	0/0:0,225,197,227,199,199:83	0/0:0,255,170,255,174,168:102	0/0:0,168,158,201,162,169:83	0/0:0,255,193,255,197,200:115	0/0:0,255,236,255,236,236:125	0/0:0,255,218,255,218,218:96	0/0:0,255,174,201,180,169:101	0/0:0,255,190,180,218,169:134	0/0:0,255,214,255,221,209:112	0/0:0,255,206,255,209,208:103	0/0:0,255,237,255,241,234:122	0/0:0,247,181,203,187,178:85	0/0:0,255,186,209,192,180:93	0/0:0,220,199,245,203,212:103	0/0:0,243,109,206,114,108:92	0/0:0,255,207,253,216,195:124	0/0:0,255,219,255,224,218:102	0/0:0,255,211,255,213,210:98	0/0:0,232,199,176,206,194:81	0/0:0,250,187,219,191,185:85	0/0:0,255,213,255,219,213:108	0/0:0,255,199,222,208,193:102	0/0:0,255,188,149,213,162:127	0/0:0,255,216,224,220,214:87	0/0:0,255,208,213,215,206:88	0/0:0,255,215,255,218,218:111	0/0:0,211,165,165,167,158:73	0/0:0,255,206,228,211,202:94	0/0:0,255,189,255,192,191:99	0/0:0,241,183,197,188,179:84	0/0:0,255,221,251,229,217:107	0/0:0,212,193,211,194,192:78	0/0:0,255,218,255,221,218:113	0/0:0,255,216,248,219,216:89	0/0:0,255,238,255,241,239:121	0/0:0,250,155,110,180,137:97	0/0:0,229,199,198,202,196:78	0/0:0,255,157,255,161,155:102	0/0:0,234,212,207,213,210:88	0/0:0,255,187,255,187,187:87
pdkMito	104035	.	A	C	999	.	.	GT:PL:DP	0/0:0,255,239:242	0/0:0,255,213:234	0/0:0,255,212:237	0/0:0,255,220:240	0/0:0,255,239:236	0/0:0,255,255:222	0/0:0,255,226:214	0/0:0,255,205:196	0/0:0,255,233:228	0/0:0,255,252:229	0/0:0,255,255:238	0/0:0,255,214:169	0/0:0,255,224:223	0/0:0,255,237:232	0/0:0,255,255:235	0/0:0,255,223:237	0/0:0,255,239:214	0/0:0,255,255:232	0/0:0,255,238:231	0/0:0,255,243:238	0/0:0,255,238:239	0/0:0,255,255:230	0/0:0,255,233:222	0/0:0,255,229:221	0/0:0,255,255:227	0/0:0,255,255:234	0/0:0,255,255:241	0/0:0,255,229:231	0/0:0,255,255:233	0/0:0,255,244:242	0/0:0,255,244:227	0/0:0,255,255:230	0/0:0,255,240:238	0/0:0,255,253:232	0/0:0,255,247:236	0/0:0,255,255:211	0/0:0,255,220:229	0/0:0,255,242:234	0/0:0,255,234:247	0/0:0,255,255:230	0/0:0,255,249:235
pdkMito	104868	.	T	A	999	.	.	GT:PL:DP	0/0:0,255,191:244	0/0:0,255,174:241	0/0:0,255,193:245	0/0:0,255,217:246	0/0:0,255,238:245	0/0:0,255,254:234	0/0:0,255,238:232	0/0:0,255,183:223	0/0:0,255,221:240	0/0:0,255,233:234	0/0:0,255,229:245	0/0:0,255,211:206	0/0:0,255,190:231	0/0:0,255,175:235	0/0:0,255,207:243	0/0:0,255,151:228	0/0:0,255,236:242	0/0:0,255,243:241	0/0:0,255,219:240	0/0:0,255,225:239	0/0:0,255,220:239	0/0:0,255,246:228	0/0:0,255,213:228	0/0:0,255,214:232	0/0:0,255,249:245	0/0:0,255,251:246	0/0:0,255,236:248	0/0:0,255,178:245	0/0:0,255,245:244	0/0:0,255,164:247	0/0:0,255,206:236	0/0:0,255,238:240	0/0:0,255,203:244	0/0:0,255,236:240	0/0:0,255,226:245	0/0:0,255,255:229	0/0:0,255,216:235	0/0:0,255,221:245	0/0:0,255,180:245	0/0:0,255,233:236	0/0:0,255,206:238
pdkMito	105832	.	C	A	999	.	.	GT:PL:DP	0/0:0,255,202:245	0/0:0,255,164:239	0/0:0,255,178:240	0/0:0,255,181:246	0/0:0,255,225:240	0/0:0,255,252:238	0/0:0,255,226:227	0/0:0,255,149:209	0/0:0,255,199:234	0/0:0,255,218:226	0/0:0,255,228:239	0/0:0,255,252:208	0/0:0,255,202:232	0/0:0,255,204:236	0/0:0,255,229:243	0/0:0,255,158:230	0/0:0,255,231:236	0/0:0,255,252:241	0/0:0,255,211:237	0/0:0,255,202:236	0/0:0,255,213:245	0/0:0,255,255:234	0/0:0,255,218:231	0/0:0,255,217:223	0/0:0,255,240:241	0/0:0,255,247:241	0/0:0,255,245:239	0/0:0,255,169:233	0/0:0,255,236:235	0/0:0,255,180:244	0/0:0,255,194:230	0/0:0,255,226:233	0/0:0,255,168:238	0/0:0,255,226:232	0/0:0,255,242:240	0/0:0,255,247:226	0/0:0,255,202:242	0/0:0,255,202:228	0/0:0,255,186:248	0/0:0,255,196:241	0/0:0,255,185:237
pdkMito	106057	.	C	A	999	.	.	GT:PL:DP	0/0:0,255,187:232	0/0:0,255,180:181	0/0:0,255,176:226	0/0:0,255,217:230	0/0:0,255,243:226	0/0:0,255,255:227	0/0:0,255,229:207	0/0:0,255,180:201	0/0:0,255,225:227	0/0:0,255,233:217	0/0:0,255,226:230	0/0:0,255,240:173	0/0:0,255,200:212	0/0:0,255,219:226	0/0:0,255,238:227	1/1:163,255,0:208	1/1:226,255,0:227	1/1:233,255,0:226	0/0:0,255,228:220	0/0:0,255,213:204	0/0:0,255,218:214	1/1:237,255,0:218	0/0:0,255,227:206	0/0:0,255,224:213	1/1:221,255,0:197	1/1:248,255,0:219	1/1:242,255,0:219	1/1:160,255,0:203	1/1:232,255,0:221	0/0:0,255,190:221	0/0:0,255,197:186	0/0:0,255,228:196	0/0:0,255,194:189	0/0:0,255,228:204	0/0:0,255,246:234	0/0:0,255,255:212	1/1:198,255,0:232	0/0:0,255,210:195	0/0:0,255,204:239	0/0:0,255,234:195	0/0:0,255,199:204
pdkMito	106147	.	A	T	999	.	.	GT:PL:DP	0/0:0,255,172:246	0/0:0,255,213:236	0/0:0,255,190:248	0/0:0,255,181:247	0/0:0,255,237:236	0/0:0,255,255:231	0/0:0,255,245:226	0/0:0,255,161:203	0/0:0,255,234:229	0/0:0,255,243:240	0/0:0,255,238:243	0/0:0,255,255:203	0/0:0,255,175:235	0/0:0,255,204:240	0/0:0,255,239:243	0/0:0,255,160:232	0/0:0,255,241:239	0/0:0,255,249:241	0/0:0,255,246:242	0/0:0,255,196:243	0/0:0,255,236:243	0/0:0,255,255:228	0/0:0,255,233:224	0/0:0,255,237:224	0/0:0,255,255:241	0/0:0,255,255:243	0/0:0,255,242:241	0/0:0,255,197:244	0/0:0,255,249:242	0/0:0,255,189:244	0/0:0,255,202:238	0/0:0,255,247:236	0/0:0,255,184:244	0/0:0,255,247:236	0/0:0,255,242:242	0/0:0,255,252:224	0/0:0,255,174:242	0/0:0,255,227:242	0/0:0,255,186:248	0/0:0,255,237:234	0/0:0,255,197:242
pdkMito	107890	.	T	G	999	.	.	GT:PL:DP	0/0:0,255,193:241	0/0:0,255,207:241	0/0:0,255,204:244	0/0:0,255,197:237	0/0:0,255,224:239	0/0:0,255,239:233	0/0:0,255,220:216	0/0:0,255,158:202	0/0:0,255,229:230	0/0:0,255,235:235	0/0:0,255,230:247	0/0:0,255,195:167	0/0:0,255,170:229	0/0:0,255,203:238	0/0:0,255,229:242	0/0:0,255,165:233	0/0:0,255,225:234	0/0:0,255,241:239	0/0:0,255,214:238	0/0:0,255,202:237	0/0:0,255,213:240	0/0:0,255,252:233	0/0:0,255,237:233	0/0:0,255,221:225	0/0:0,255,250:240	0/0:0,255,247:244	0/0:0,255,226:240	0/0:0,255,198:243	0/0:0,255,244:242	0/0:0,255,164:238	0/0:0,255,232:240	0/0:0,255,237:239	0/0:0,255,192:237	0/0:0,255,234:237	0/0:0,255,230:243	0/0:0,255,233:220	0/0:0,255,203:233	0/0:0,255,216:240	0/0:0,255,211:242	0/0:0,255,209:239	0/0:0,255,180:239
pdkMito	110033	.	C	A	999	.	.	GT:PL:DP	0/0:0,255,178:241	0/0:0,255,168:238	0/0:0,255,176:246	0/0:0,255,167:245	0/0:0,255,227:242	0/0:0,255,251:237	0/0:0,255,229:213	0/0:0,255,151:217	0/0:0,255,216:234	0/0:0,255,230:228	0/0:0,255,225:238	0/0:0,255,244:212	0/0:0,255,194:230	0/0:0,255,209:238	0/0:0,255,225:240	0/0:0,255,159:232	0/0:0,255,235:241	0/0:0,255,237:232	0/0:0,255,225:240	0/0:0,255,186:238	0/0:0,255,203:244	0/0:0,255,232:222	0/0:0,255,238:230	0/0:0,255,211:222	0/0:0,255,242:237	0/0:0,255,232:238	0/0:0,255,241:241	0/0:0,255,174:240	0/0:0,255,226:235	0/0:0,255,194:246	0/0:0,255,194:230	0/0:0,255,236:234	0/0:0,255,180:238	0/0:0,255,237:234	0/0:0,255,222:242	0/0:0,255,253:221	0/0:0,255,183:231	0/0:0,255,202:234	0/0:0,255,194:247	0/0:0,255,233:227	0/0:0,255,188:243
pdkMito	110122	.	T	G	999	.	.	GT:PL:DP	0/0:0,255,184:244	0/0:0,255,167:237	0/0:0,255,181:247	0/0:0,255,190:246	0/0:0,255,238:235	0/0:0,255,255:234	0/0:0,255,236:221	0/0:0,255,166:225	0/0:0,255,228:232	0/0:0,255,239:227	0/0:0,255,238:241	0/0:0,255,255:207	0/0:0,255,179:233	0/0:0,255,212:232	0/0:0,255,239:242	0/0:0,255,166:227	0/0:0,255,244:240	0/0:0,255,248:239	0/0:0,255,247:242	0/0:0,255,182:240	0/0:0,255,223:244	0/0:0,255,255:227	0/0:0,255,237:230	0/0:0,255,227:239	0/0:0,255,252:240	0/0:0,255,255:235	0/0:0,255,255:242	0/0:0,255,176:236	0/0:0,255,252:243	0/0:0,255,206:243	0/0:0,255,204:236	0/0:0,255,246:242	0/0:0,255,180:235	0/0:0,255,248:234	0/0:0,255,248:240	0/0:0,255,255:222	0/0:0,255,193:235	0/0:0,255,218:237	0/0:0,255,186:242	0/0:0,255,254:236	0/0:0,255,210:231
pdkMito	110899	.	C	A	999	.	.	GT:PL:DP	0/0:0,255,165:244	0/0:0,255,187:240	0/0:0,255,193:244	0/0:0,255,181:247	0/0:0,255,240:241	0/0:0,255,255:241	0/0:0,255,242:225	0/0:0,255,153:218	0/0:0,255,232:239	0/0:0,255,227:230	0/0:0,255,226:244	0/0:0,255,255:218	0/0:0,255,189:237	0/0:0,255,201:240	0/0:0,255,213:242	0/0:0,255,162:236	0/0:0,255,236:238	0/0:0,255,215:240	0/0:0,255,233:239	0/0:0,255,200:243	0/0:0,255,201:247	0/0:0,255,242:237	0/0:0,255,206:231	0/0:0,255,224:225	0/0:0,255,246:240	0/0:0,255,255:242	0/0:0,255,234:243	0/0:0,255,179:242	0/0:0,255,242:246	0/0:0,255,169:241	0/0:0,255,183:242	0/0:0,255,234:244	0/0:0,255,213:248	0/0:0,255,243:237	0/0:0,255,229:240	0/0:0,255,255:227	0/0:0,255,195:233	0/0:0,255,215:236	0/0:0,255,211:248	0/0:0,255,222:233	0/0:0,255,193:245
pdkMito	111648	.	A	C	999	.	.	GT:PL:DP	0/0:0,255,212:243	0/0:0,255,223:232	0/0:0,255,227:236	0/0:0,255,245:246	0/0:0,255,244:223	0/0:0,255,255:217	0/0:0,255,243:212	0/0:0,255,206:210	0/0:0,255,241:222	0/0:0,255,255:237	0/0:0,255,255:245	0/0:0,255,248:175	0/0:0,255,230:237	0/0:0,255,239:232	0/0:0,255,255:236	0/0:0,255,194:239	0/0:0,255,250:234	0/0:0,255,255:237	0/0:0,255,255:241	0/0:0,255,228:240	0/0:0,255,251:243	0/0:0,255,255:231	0/0:0,255,247:228	0/0:0,255,253:224	0/0:0,255,255:246	0/0:0,255,255:238	0/0:0,255,255:242	0/0:0,255,224:242	0/0:0,255,255:241	0/0:0,255,231:245	0/0:0,255,241:240	0/0:0,255,255:243	0/0:0,255,228:247	0/0:0,255,255:234	0/0:0,255,255:242	0/0:0,255,255:209	0/0:0,255,204:232	0/0:0,255,235:236	0/0:0,255,242:246	0/0:0,255,255:243	0/0:0,255,242:240
pdkMito	111649	.	A	T	999	.	.	GT:PL:DP	0/0:0,255,212:239	0/0:0,255,226:233	0/0:0,255,224:233	0/0:0,255,242:245	0/0:0,255,246:227	0/0:0,255,255:217	0/0:0,255,240:205	0/0:0,255,207:217	0/0:0,255,244:222	0/0:0,255,255:233	0/0:0,255,255:242	0/0:0,255,247:174	0/0:0,255,230:238	0/0:0,255,240:231	0/0:0,255,255:234	0/0:0,255,192:235	0/0:0,255,251:237	0/0:0,255,255:236	0/0:0,255,255:241	0/0:0,255,221:233	0/0:0,255,252:244	0/0:0,255,255:231	0/0:0,255,247:229	0/0:0,255,255:230	0/0:0,255,255:243	0/0:0,255,255:235	0/0:0,255,255:242	0/0:0,255,223:240	0/0:0,255,255:242	0/0:0,255,232:247	0/0:0,255,238:238	0/0:0,255,255:245	0/0:0,255,228:247	0/0:0,255,255:236	0/0:0,255,255:242	0/0:0,255,255:210	0/0:0,255,204:232	0/0:0,255,237:243	0/0:0,255,242:247	0/0:0,255,255:239	0/0:0,255,242:239
pdkMito	111665	.	C	A	999	.	.	GT:PL:DP	0/0:0,255,228:240	0/0:0,255,229:230	0/0:0,255,224:233	0/0:0,255,237:245	0/0:0,255,249:228	0/0:0,255,255:225	0/0:0,255,246:207	0/0:0,255,212:212	0/0:0,255,238:214	0/0:0,255,255:229	0/0:0,255,255:243	0/0:0,255,233:145	0/0:0,255,228:236	0/0:0,255,247:228	0/0:0,255,255:241	0/0:0,255,182:230	0/0:0,255,251:232	0/0:0,255,255:240	0/0:0,255,255:233	0/0:0,255,242:237	0/0:0,255,253:242	0/0:0,255,255:216	0/0:0,255,239:219	0/0:0,255,248:221	0/0:0,255,255:239	0/0:0,255,255:234	0/0:0,255,255:238	0/0:0,255,243:245	0/0:0,255,255:237	0/0:0,255,233:248	0/0:0,255,241:240	0/0:0,255,255:238	0/0:0,255,227:236	0/0:0,255,255:240	0/0:0,255,255:239	0/0:0,255,250:195	0/0:0,255,201:232	0/0:0,255,236:232	0/0:0,255,243:247	0/0:0,255,220:238	0/0:0,255,243:241
pdkMito	111680	.	C	A	999	.	.	GT:PL:DP	0/0:0,255,227:242	0/0:0,255,231:242	0/0:0,255,229:234	0/0:0,255,239:246	0/0:0,255,254:235	0/0:0,255,255:224	0/0:0,255,241:214	0/0:0,255,209:221	0/0:0,255,234:214	0/0:0,255,255:234	0/0:0,255,255:239	0/0:0,255,241:153	0/0:0,255,231:234	0/0:0,255,248:229	0/0:0,255,255:237	0/0:0,255,184:234	0/0:0,255,253:231	0/0:0,255,255:239	0/0:0,255,255:237	0/0:0,255,245:240	0/0:0,255,253:243	0/0:0,255,255:227	0/0:0,255,240:217	0/0:0,255,238:213	0/0:0,255,255:241	0/0:0,255,255:237	0/0:0,255,255:240	0/0:0,255,219:248	0/0:0,255,255:238	0/0:0,255,233:248	0/0:0,255,242:245	0/0:0,255,255:244	0/0:0,255,229:242	0/0:0,255,255:243	0/0:0,255,255:239	0/0:0,255,245:189	0/0:0,255,197:237	0/0:0,255,239:230	0/0:0,255,244:245	0/0:0,255,255:239	0/0:0,255,245:240
pdkMito	112466	.	T	G	999	.	.	GT:PL:DP	0/0:0,255,202:241	0/0:0,255,199:235	0/0:0,255,224:239	0/0:0,255,222:241	0/0:0,255,241:226	0/0:0,255,255:228	0/0:0,255,243:224	0/0:0,255,203:213	0/0:0,255,231:222	0/0:0,255,251:225	0/0:0,255,252:242	0/0:0,255,199:113	0/0:0,255,230:233	0/0:0,255,235:232	0/0:0,255,255:239	0/0:0,255,209:236	0/0:0,255,254:226	0/0:0,255,255:238	0/0:0,255,255:241	0/0:0,255,236:243	0/0:0,255,246:241	0/0:0,255,255:224	0/0:0,255,250:223	0/0:0,255,239:220	0/0:0,255,255:238	0/0:0,255,255:236	0/0:0,255,248:232	0/0:0,255,223:244	0/0:0,255,255:238	0/0:0,255,224:246	0/0:0,255,237:235	0/0:0,255,255:237	0/0:0,255,221:240	0/0:0,255,247:231	0/0:0,255,253:237	0/0:0,255,241:204	0/0:0,255,222:239	0/0:0,255,240:230	0/0:0,255,240:246	0/0:0,255,255:236	0/0:0,255,248:243
pdkMito	117052	.	G	T	999	.	.	GT:PL:DP	0/0:0,255,175:244	0/0:0,255,184:235	0/0:0,255,187:241	0/0:0,255,204:246	0/0:0,255,226:232	0/0:0,255,239:231	0/0:0,255,221:226	0/0:0,255,149:194	0/0:0,255,186:233	0/0:0,255,227:229	0/0:0,255,234:237	0/0:0,255,251:197	0/0:0,255,175:240	0/0:0,255,193:233	0/0:0,255,243:244	0/0:0,255,169:233	0/0:0,255,232:237	0/0:0,255,247:242	0/0:0,255,223:238	0/0:0,255,225:237	0/0:0,255,228:244	0/0:0,255,255:226	0/0:0,255,239:225	0/0:0,255,204:226	0/0:0,255,253:232	0/0:0,255,251:236	0/0:0,255,247:244	0/0:0,255,169:231	0/0:0,255,245:244	0/0:0,255,203:243	0/0:0,255,215:231	0/0:0,255,229:244	0/0:0,255,173:229	0/0:0,255,231:236	0/0:0,255,242:237	0/0:0,255,250:218	0/0:0,255,151:227	0/0:0,255,200:235	0/0:0,255,217:247	0/0:0,255,233:231	0/0:0,255,204:239
pdkMito	118844	.	C	A	999	.	.	GT:PL:DP	0/0:0,255,197:245	0/0:0,255,185:236	0/0:0,255,196:242	0/0:0,255,170:246	0/0:0,255,225:240	0/0:0,255,242:225	0/0:0,255,235:223	0/0:0,255,146:204	0/0:0,255,212:230	0/0:0,255,214:227	0/0:0,255,231:238	0/0:0,255,243:218	0/0:0,255,212:236	0/0:0,255,196:239	0/0:0,255,236:243	0/0:0,255,161:234	0/0:0,255,195:234	0/0:0,255,228:240	0/0:0,255,228:243	0/0:0,255,203:245	0/0:0,255,194:239	0/0:0,255,227:232	0/0:0,255,222:225	0/0:0,255,221:217	0/0:0,255,237:240	0/0:0,255,245:233	0/0:0,255,222:237	0/0:0,255,181:242	0/0:0,255,215:246	0/0:0,255,207:247	0/0:0,255,176:236	0/0:0,255,241:241	0/0:0,255,172:240	0/0:0,255,235:236	0/0:0,255,237:243	0/0:0,255,226:223	0/0:0,255,141:225	0/0:0,255,202:242	0/0:0,255,188:247	0/0:0,255,240:238	0/0:0,255,207:246
pdkMito	120676	.	A	C	999	.	.	GT:PL:DP	0/0:0,255,175:243	0/0:0,255,162:235	0/0:0,255,198:244	0/0:0,255,198:247	0/0:0,255,230:248	0/0:0,255,242:233	0/0:0,255,236:229	0/0:0,255,145:210	0/0:0,255,217:234	0/0:0,255,242:229	0/0:0,255,237:244	0/0:0,255,236:192	0/0:0,255,216:227	0/0:0,255,203:230	0/0:0,255,236:238	0/0:0,255,159:230	0/0:0,255,234:240	0/0:0,255,242:237	0/0:0,255,227:239	0/0:0,255,201:233	0/0:0,255,222:241	0/0:0,255,251:238	0/0:0,255,235:224	0/0:0,255,225:231	0/0:0,255,247:237	0/0:0,255,243:234	0/0:0,255,254:246	0/0:0,255,182:237	0/0:0,255,241:235	0/0:0,255,198:247	0/0:0,255,210:231	0/0:0,255,245:244	0/0:0,255,203:238	0/0:0,255,239:229	0/0:0,255,234:241	0/0:0,255,249:220	0/0:0,255,213:237	0/0:0,255,214:240	0/0:0,255,225:247	0/0:0,255,241:239	0/0:0,255,194:243
pdkMito	122239	.	A	T	999	.	.	GT:PL:DP	0/0:0,255,184:246	0/0:0,255,169:241	0/0:0,255,237:237	0/0:0,255,228:238	0/0:0,255,224:240	0/0:0,255,255:242	0/0:0,255,205:212	0/0:0,255,194:202	0/0:0,255,204:232	0/0:0,255,226:236	0/0:0,255,236:239	0/0:0,255,202:117	0/0:0,255,180:226	0/0:0,255,213:236	0/0:0,255,236:240	0/0:0,255,220:227	0/0:0,255,251:228	0/0:0,255,255:233	0/0:0,255,234:242	0/0:0,255,216:232	0/0:0,255,222:247	0/0:0,255,255:227	0/0:0,255,220:222	0/0:0,255,199:233	0/0:0,255,255:229	0/0:0,255,255:232	0/0:0,255,253:230	0/0:0,255,235:233	0/0:0,255,255:232	0/0:0,255,175:243	0/0:0,255,193:237	0/0:0,255,241:237	0/0:0,255,201:242	0/0:0,255,245:230	0/0:0,255,252:235	0/0:0,255,243:217	0/0:0,255,209:231	0/0:0,255,211:232	0/0:0,255,225:245	0/0:0,255,236:234	0/0:0,255,204:239
pdkMito	122240	.	A	T	999	.	.	GT:PL:DP	0/0:0,255,184:244	0/0:0,255,166:236	0/0:0,255,238:239	0/0:0,255,227:238	0/0:0,255,222:238	0/0:0,255,255:239	0/0:0,255,204:215	0/0:0,255,188:173	0/0:0,255,206:226	0/0:0,255,226:236	0/0:0,255,237:237	0/0:0,255,202:117	0/0:0,255,178:221	0/0:0,255,209:232	0/0:0,255,236:241	0/0:0,255,222:226	0/0:0,255,250:224	0/0:0,255,255:232	0/0:0,255,235:245	0/0:0,255,205:229	0/0:0,255,222:245	0/0:0,255,255:224	0/0:0,255,220:222	0/0:0,255,196:226	0/0:0,255,255:230	0/0:0,255,255:233	0/0:0,255,253:229	0/0:0,255,232:229	0/0:0,255,255:232	0/0:0,255,171:245	0/0:0,255,195:241	0/0:0,255,239:236	0/0:0,255,197:241	0/0:0,255,245:227	0/0:0,255,252:236	0/0:0,255,244:220	0/0:0,255,212:230	0/0:0,255,214:231	0/0:0,255,226:245	0/0:0,255,235:234	0/0:0,255,200:236
pdkMito	122241	.	C	A	999	.	.	GT:PL:DP	0/0:0,255,180:244	0/0:0,255,167:237	0/0:0,255,234:236	0/0:0,255,228:237	0/0:0,255,220:240	0/0:0,255,255:237	0/0:0,255,202:217	0/0:0,255,193:207	0/0:0,255,211:232	0/0:0,255,222:232	0/0:0,255,239:239	0/0:0,255,204:121	0/0:0,255,179:224	0/0:0,255,209:232	0/0:0,255,236:240	0/0:0,255,221:226	0/0:0,255,254:228	0/0:0,255,255:235	0/0:0,255,236:244	0/0:0,255,205:231	0/0:0,255,221:243	0/0:0,255,255:223	0/0:0,255,222:225	0/0:0,255,196:227	0/0:0,255,255:231	0/0:0,255,255:233	0/0:0,255,253:227	0/0:0,255,229:227	0/0:0,255,255:233	0/0:0,255,175:243	0/0:0,255,193:237	0/0:0,255,238:232	0/0:0,255,195:233	0/0:0,255,241:224	0/0:0,255,252:236	0/0:0,255,245:219	0/0:0,255,216:235	0/0:0,255,211:232	0/0:0,255,227:247	0/0:0,255,234:232	0/0:0,255,200:237
pdkMito	122524	.	A	T	999	.	.	GT:PL:DP	0/0:0,255,170:243	0/0:0,255,184:235	0/0:0,255,233:227	0/0:0,255,244:235	0/0:0,255,229:245	0/0:0,255,246:236	0/0:0,255,198:234	0/0:0,255,196:206	0/0:0,255,200:243	0/0:0,255,234:239	0/0:0,255,237:241	0/0:0,255,216:127	0/0:0,255,179:224	0/0:0,255,204:232	0/0:0,255,238:243	0/0:0,255,255:229	0/0:0,255,253:232	0/0:0,255,255:225	0/0:0,255,230:242	0/0:0,255,207:241	0/0:0,255,204:246	0/0:0,255,255:212	0/0:0,255,226:234	0/0:0,255,219:225	0/0:0,255,255:231	0/0:0,255,255:225	0/0:0,255,255:212	0/0:0,255,255:237	0/0:0,255,255:229	0/0:0,255,162:236	0/0:0,255,193:228	0/0:0,255,236:234	0/0:0,255,212:235	0/0:0,255,233:236	0/0:0,255,255:230	0/0:0,255,243:224	0/0:0,255,233:226	0/0:0,255,209:238	0/0:0,255,215:243	0/0:0,255,233:230	0/0:0,255,174:242
pdkMito	123768	.	C	A	999	.	.	GT:PL:DP	0/0:0,255,180:244	0/0:0,255,169:241	0/0:0,255,232:240	0/0:0,255,232:244	0/0:0,255,237:241	0/0:0,255,243:238	0/0:0,255,231:233	0/0:0,255,214:220	0/0:0,255,225:231	0/0:0,255,241:240	0/0:0,255,239:241	0/0:0,255,255:216	0/0:0,255,162:236	0/0:0,255,201:243	0/0:0,255,230:245	1/1:136,255,0:188	1/1:233,255,0:231	1/1:243,255,0:227	0/0:0,255,228:243	0/0:0,255,199:241	0/0:0,255,227:247	1/1:255,255,0:226	0/0:0,255,227:238	0/0:0,255,219:228	1/1:240,255,0:231	1/1:237,255,0:207	1/1:254,255,0:230	1/1:189,255,0:233	1/1:239,255,0:225	0/0:0,255,169:248	0/0:0,255,187:243	0/0:0,255,220:233	0/0:0,255,181:246	0/0:0,255,234:238	0/0:0,255,255:235	0/0:0,255,255:229	1/1:214,255,0:236	0/0:0,255,194:239	0/0:0,255,204:246	0/0:0,255,235:240	0/0:0,255,229:245
pdkMito	127857	.	C	A	999	.	.	GT:PL:DP	0/0:0,255,197:233	0/0:0,255,188:228	0/0:0,255,232:237	0/0:0,255,219:235	0/0:0,255,216:233	0/0:0,255,246:228	0/0:0,255,224:211	0/0:0,255,196:190	0/0:0,255,188:215	0/0:0,255,203:224	0/0:0,255,234:240	0/0:0,255,231:215	0/0:0,255,160:214	0/0:0,255,195:226	0/0:0,255,224:238	0/0:0,255,205:225	0/0:0,255,248:227	0/0:0,255,253:216	0/0:0,255,232:228	0/0:0,255,202:222	0/0:0,255,224:232	0/0:0,255,237:223	0/0:0,255,229:215	0/0:0,255,201:203	0/0:0,255,255:224	0/0:0,255,255:237	0/0:0,255,255:229	0/0:0,255,224:215	0/0:0,255,255:231	0/0:0,255,182:230	0/0:0,255,202:214	0/0:0,255,255:230	0/0:0,255,199:214	0/0:0,255,220:225	0/0:0,255,248:236	0/0:0,255,224:204	0/0:0,255,233:234	0/0:0,255,204:223	0/0:0,255,214:244	0/0:0,255,219:215	0/0:0,255,200:228
pdkMito	127971	.	T	A	999	.	.	GT:PL:DP	0/0:0,255,193:245	0/0:0,255,214:241	1/1:218,255,0:241	1/1:229,255,0:241	0/0:0,255,240:242	0/0:0,255,255:232	0/0:0,255,222:219	1/1:163,255,0:198	0/0:0,255,215:213	0/0:0,255,242:232	0/0:0,255,247:241	1/1:217,255,0:185	0/0:0,255,216:232	0/0:0,255,228:230	0/0:0,255,238:240	0/0:0,255,209:239	0/0:0,255,242:229	0/0:0,255,253:230	0/0:0,255,246:241	0/0:0,255,224:239	0/0:0,255,228:237	0/0:0,255,250:225	0/0:0,255,239:224	0/0:0,255,212:209	0/0:0,255,255:233	0/0:0,255,255:242	0/0:0,255,255:238	0/0:0,255,237:237	0/0:0,255,255:244	0/0:0,255,193:245	0/0:0,255,210:231	0/0:0,255,238:234	0/0:0,255,199:239	0/0:0,255,255:228	1/1:246,255,0:239	0/0:0,255,253:217	0/0:0,255,186:229	0/0:0,255,226:240	0/0:0,255,238:246	0/0:0,255,246:238	0/0:0,255,231:243
pdkMito	129171	.	G	T	999	.	.	GT:PL:DP	0/0:0,255,210:240	0/0:0,255,164:235	0/0:0,255,238:243	0/0:0,255,240:240	0/0:0,255,224:233	0/0:0,255,255:237	0/0:0,255,243:224	0/0:0,255,192:203	0/0:0,255,229:222	0/0:0,255,203:236	0/0:0,255,241:236	0/0:0,255,208:185	0/0:0,255,190:229	0/0:0,255,202:236	0/0:0,255,224:241	1/1:156,255,0:226	1/1:237,255,0:226	1/1:231,255,0:220	0/0:0,255,222:235	0/0:0,255,203:235	0/0:0,255,210:240	1/1:235,255,0:219	0/0:0,255,221:219	0/0:0,255,218:215	1/1:241,255,0:228	1/1:246,255,0:226	1/1:243,255,0:230	1/1:217,255,0:236	1/1:239,255,0:232	0/0:0,255,171:236	0/0:0,255,178:225	0/0:0,255,240:236	0/0:0,255,170:236	0/0:0,255,214:224	0/0:0,255,252:243	0/0:0,255,233:217	1/1:215,255,0:234	0/0:0,255,206:233	0/0:0,255,221:248	0/0:0,255,226:229	0/0:0,255,205:242
pdkMito	129228	.	A	G	999	.	.	GT:PL:DP	0/0:0,255,187:241	0/0:0,255,184:195	0/0:0,255,223:241	0/0:0,255,219:239	0/0:0,255,221:230	0/0:0,255,240:228	0/0:0,255,222:207	0/0:0,255,148:171	0/0:0,255,196:212	0/0:0,255,228:218	0/0:0,255,236:226	0/0:0,255,237:154	0/0:0,255,189:220	0/0:0,255,221:234	0/0:0,255,225:224	0/0:0,255,158:220	0/0:0,255,236:202	0/0:0,255,249:223	0/0:0,255,224:220	0/0:0,255,201:209	0/0:0,255,215:233	0/0:0,255,241:210	0/0:0,255,220:201	0/0:0,255,185:189	0/0:0,255,226:200	0/0:0,255,246:218	0/0:0,255,253:240	0/0:0,255,218:226	0/0:0,255,243:228	0/0:0,255,181:237	0/0:0,255,183:199	0/0:0,255,220:197	0/0:0,255,182:214	0/0:0,255,232:209	0/0:0,255,245:234	0/0:0,255,247:214	0/0:0,255,217:229	0/0:0,255,217:203	0/0:0,255,223:238	0/0:0,255,233:210	0/0:0,255,195:237
pdkMito	129959	.	C	A	999	.	.	GT:PL:DP	0/0:0,255,172:247	0/0:0,255,169:232	0/0:0,255,201:242	0/0:0,255,224:246	0/0:0,255,233:242	0/0:0,255,255:224	0/0:0,255,236:225	0/0:0,255,200:210	0/0:0,255,234:228	0/0:0,255,222:221	0/0:0,255,234:236	0/0:0,255,234:177	0/0:0,255,185:218	0/0:0,255,213:233	0/0:0,255,236:242	0/0:0,255,169:222	0/0:0,255,244:235	0/0:0,255,246:228	0/0:0,255,237:236	0/0:0,255,211:238	0/0:0,255,226:242	0/0:0,255,252:231	0/0:0,255,239:233	0/0:0,255,227:216	0/0:0,255,252:235	0/0:0,255,250:233	0/0:0,255,255:241	0/0:0,255,202:233	0/0:0,255,228:236	0/0:0,255,166:242	0/0:0,255,184:234	0/0:0,255,228:230	0/0:0,255,164:232	0/0:0,255,215:224	0/0:0,255,240:240	0/0:0,255,250:218	0/0:0,255,209:237	0/0:0,255,219:239	0/0:0,255,228:246	0/0:0,255,226:229	0/0:0,255,183:232
pdkMito	130209	.	T	G	999	.	.	GT:PL:DP	0/0:0,255,198:247	0/0:0,255,202:234	0/0:0,255,218:233	0/0:0,255,218:233	0/0:0,255,219:242	0/0:0,255,247:236	0/0:0,255,243:229	0/0:0,255,206:207	0/0:0,255,216:231	0/0:0,255,231:236	0/0:0,255,247:245	0/0:0,255,248:218	0/0:0,255,179:234	0/0:0,255,187:231	0/0:0,255,228:240	0/0:0,255,180:235	0/0:0,255,236:237	0/0:0,255,240:242	0/0:0,255,228:246	0/0:0,255,185:237	0/0:0,255,214:244	0/0:0,255,243:231	0/0:0,255,216:225	0/0:0,255,236:226	0/0:0,255,241:232	0/0:0,255,252:243	0/0:0,255,249:242	0/0:0,255,233:232	0/0:0,255,247:242	0/0:0,255,190:238	0/0:0,255,193:237	0/0:0,255,231:237	0/0:0,255,165:233	0/0:0,255,235:241	0/0:0,255,250:244	0/0:0,255,244:227	0/0:0,255,185:236	0/0:0,255,206:238	0/0:0,255,221:246	0/0:0,255,243:235	0/0:0,255,189:236
pdkMito	130276	.	A	C	999	.	.	GT:PL:DP	0/0:0,255,218:245	0/0:0,255,187:244	0/0:0,255,240:245	0/0:0,255,226:248	0/0:0,255,213:243	0/0:0,255,249:238	0/0:0,255,225:216	0/0:0,255,207:201	0/0:0,255,222:231	0/0:0,255,221:220	0/0:0,255,239:242	0/0:0,255,249:211	0/0:0,255,163:219	0/0:0,255,209:232	0/0:0,255,246:245	0/0:0,255,174:222	0/0:0,255,235:236	0/0:0,255,245:236	0/0:0,255,232:241	0/0:0,255,217:237	0/0:0,255,211:248	0/0:0,255,238:218	0/0:0,255,216:221	0/0:0,255,221:222	0/0:0,255,242:235	0/0:0,255,252:232	0/0:0,255,249:244	0/0:0,255,228:244	0/0:0,255,255:243	0/0:0,255,189:245	0/0:0,255,182:239	0/0:0,255,236:239	0/0:0,255,198:239	0/0:0,255,242:236	0/0:0,255,240:244	0/0:0,255,255:225	0/0:0,255,192:229	0/0:0,255,234:238	0/0:0,255,220:247	0/0:0,255,238:240	0/0:0,255,207:246
pdkMito	130780	.	T	A	999	.	.	GT:PL:DP	0/0:0,255,193:245	0/0:0,255,147:228	0/0:0,255,231:244	0/0:0,255,219:245	0/0:0,255,221:237	0/0:0,255,252:237	0/0:0,255,228:215	0/0:0,255,169:200	0/0:0,255,221:232	0/0:0,255,225:229	0/0:0,255,234:239	0/0:0,255,255:210	0/0:0,255,178:229	0/0:0,255,209:233	0/0:0,255,244:240	0/0:0,255,122:229	0/0:0,255,238:237	0/0:0,255,232:235	0/0:0,255,234:244	0/0:0,255,215:237	0/0:0,255,228:239	0/0:0,255,248:231	0/0:0,255,217:223	0/0:0,255,222:223	0/0:0,255,243:239	0/0:0,255,255:245	0/0:0,255,247:239	0/0:0,255,227:238	0/0:0,255,247:243	0/0:0,255,203:244	0/0:0,255,183:232	0/0:0,255,234:232	0/0:0,255,183:238	0/0:0,255,222:233	0/0:0,255,245:243	0/0:0,255,249:230	0/0:0,255,194:238	0/0:0,255,219:241	0/0:0,255,229:245	0/0:0,255,229:239	0/0:0,255,220:241
pdkMito	130781	.	G	T	999	.	.	GT:PL:DP	0/0:0,255,192:245	0/0:0,255,145:228	0/0:0,255,233:245	0/0:0,255,218:245	0/0:0,255,216:240	0/0:0,255,251:236	0/0:0,255,229:222	0/0:0,255,188:222	0/0:0,255,219:236	0/0:0,255,197:227	0/0:0,255,219:240	0/0:0,255,249:214	0/0:0,255,176:227	0/0:0,255,210:240	0/0:0,255,234:243	0/0:0,255,122:229	0/0:0,255,236:235	0/0:0,255,230:235	0/0:0,255,234:242	0/0:0,255,214:238	0/0:0,255,227:239	0/0:0,255,238:231	0/0:0,255,213:230	0/0:0,255,224:229	0/0:0,255,242:238	0/0:0,255,255:244	0/0:0,255,248:240	0/0:0,255,222:237	0/0:0,255,248:243	0/0:0,255,203:244	0/0:0,255,181:232	0/0:0,255,236:239	0/0:0,255,179:237	0/0:0,255,218:234	0/0:0,255,245:244	0/0:0,255,215:228	0/0:0,255,195:240	0/0:0,255,212:240	0/0:0,255,232:247	0/0:0,255,203:238	0/0:0,255,218:240
pdkMito	131321	.	A	C	999	.	.	GT:PL:DP	0/0:0,255,219:243	0/0:0,255,178:241	0/0:0,255,213:232	0/0:0,255,212:241	0/0:0,255,234:244	0/0:0,255,248:233	0/0:0,255,218:226	0/0:0,255,186:204	0/0:0,255,220:237	0/0:0,255,242:238	0/0:0,255,245:242	0/0:0,255,253:210	0/0:0,255,207:233	0/0:0,255,202:234	0/0:0,255,238:243	0/0:0,255,173:229	0/0:0,255,236:236	0/0:0,255,251:238	0/0:0,255,232:238	0/0:0,255,219:239	0/0:0,255,223:244	0/0:0,255,255:235	0/0:0,255,218:226	0/0:0,255,227:234	0/0:0,255,252:233	0/0:0,255,254:245	0/0:0,255,255:246	0/0:0,255,207:237	0/0:0,255,244:242	0/0:0,255,190:238	0/0:0,255,217:234	0/0:0,255,221:238	0/0:0,255,224:239	0/0:0,255,244:237	0/0:0,255,255:246	0/0:0,255,248:231	0/0:0,255,215:236	0/0:0,255,218:233	0/0:0,255,212:245	0/0:0,255,242:238	0/0:0,255,215:241
pdkMito	132914	.	T	A,G	999	.	.	GT:PL:DP	0/0:0,255,217,255,217,217:246	0/0:0,255,188,255,191,188:237	1/1:232,255,0,232,255,232:240	1/1:238,255,0,238,255,238:238	0/0:0,255,214,255,230,223:233	0/0:0,255,255,255,255,255:235	0/0:0,255,233,255,233,233:212	1/1:175,255,0,179,255,176:184	0/0:0,255,207,255,210,208:213	0/0:0,255,238,255,244,239:241	0/0:0,255,255,255,255,255:247	1/1:216,255,0,234,255,230:173	0/0:0,255,206,255,206,206:231	0/0:0,255,234,255,234,234:235	0/0:0,255,248,255,248,248:241	0/0:0,255,194,255,194,194:236	0/0:0,255,238,255,241,239:222	0/0:0,255,255,255,255,255:235	0/0:0,255,226,255,229,226:239	0/0:0,255,234,255,234,234:238	0/0:0,255,224,255,227,225:238	0/0:0,255,255,255,255,255:231	0/0:0,255,232,255,244,238:226	0/0:0,255,222,255,228,222:210	0/0:0,255,255,255,255,255:234	0/0:0,255,247,255,250,248:235	0/0:0,255,251,255,251,251:241	0/0:0,255,241,255,241,241:236	0/0:0,255,255,255,255,255:241	0/0:0,255,208,255,208,208:243	0/0:0,255,232,255,235,232:239	0/0:0,255,250,255,250,250:236	0/0:0,255,218,255,221,218:240	0/0:0,255,252,255,252,252:231	1/1:255,255,0,255,255,255:235	0/0:0,255,244,255,253,247:225	0/0:0,255,187,255,190,187:217	0/0:0,255,237,255,240,237:232	0/0:0,255,234,255,237,234:247	0/0:0,255,241,255,243,240:232	0/0:0,255,223,255,229,225:236
pdkMito	133424	.	G	T	912	.	.	GT:PL:DP	0/0:0,255,243:244	0/0:0,255,231:233	0/0:0,255,250:245	0/0:0,255,243:246	0/0:0,255,246:228	0/0:0,255,253:225	0/0:0,255,243:223	0/0:0,255,218:200	0/0:0,255,226:223	0/0:0,255,253:231	0/0:0,255,255:241	0/0:0,255,221:122	0/0:0,255,233:224	0/0:0,255,241:226	0/0:0,255,248:240	0/0:0,255,202:229	0/0:0,255,245:219	0/0:0,255,255:238	0/0:0,255,248:231	0/0:0,255,245:239	0/0:0,255,251:240	0/0:0,255,255:213	0/0:0,255,241:220	0/0:0,255,221:206	0/0:0,255,255:226	0/0:0,255,253:228	0/0:0,255,255:236	0/0:0,255,250:237	0/0:0,255,255:244	0/0:0,255,221:244	0/0:0,255,245:227	0/0:0,255,255:233	0/0:0,255,244:231	0/0:0,255,255:235	0/0:0,255,255:239	0/0:0,255,242:211	0/0:0,255,243:231	0/0:0,255,253:230	0/0:0,255,254:242	0/0:0,255,255:226	0/0:0,255,244:240
pdkMito	135840	.	T	G	999	.	.	GT:PL:DP	0/0:0,255,223:249	0/0:0,255,213:243	0/0:0,255,228:243	0/0:0,255,215:246	0/0:0,255,245:242	0/0:0,255,254:236	0/0:0,255,239:220	0/0:0,255,174:191	0/0:0,255,226:234	0/0:0,255,243:231	0/0:0,255,246:239	0/0:0,255,255:203	0/0:0,255,197:226	0/0:0,255,219:233	0/0:0,255,244:243	0/0:0,255,164:239	0/0:0,255,250:238	0/0:0,255,249:235	0/0:0,255,233:233	0/0:0,255,222:241	0/0:0,255,225:242	0/0:0,255,255:223	0/0:0,255,212:225	0/0:0,255,231:222	0/0:0,255,255:236	0/0:0,255,255:238	0/0:0,255,255:244	0/0:0,255,215:237	0/0:0,255,255:242	0/0:0,255,191:241	0/0:0,255,224:237	0/0:0,255,239:234	0/0:0,255,220:242	0/0:0,255,248:234	0/0:0,255,255:243	0/0:0,255,255:231	0/0:0,255,201:238	0/0:0,255,234:229	0/0:0,255,238:245	0/0:0,255,238:225	0/0:0,255,225:236
pdkMito	135872	.	A	T	999	.	.	GT:PL:DP	0/0:0,255,212:240	0/0:0,255,203:231	0/0:0,255,215:238	0/0:0,255,225:240	0/0:0,255,242:242	0/0:0,255,255:233	0/0:0,255,237:216	0/0:0,255,162:184	0/0:0,255,225:229	0/0:0,255,248:238	0/0:0,255,250:243	0/0:0,255,244:183	0/0:0,255,207:231	0/0:0,255,228:236	0/0:0,255,246:248	0/0:0,255,158:228	0/0:0,255,245:232	0/0:0,255,245:238	0/0:0,255,232:236	0/0:0,255,215:238	0/0:0,255,224:243	0/0:0,255,255:230	0/0:0,255,221:226	0/0:0,255,214:212	0/0:0,255,255:229	0/0:0,255,255:239	0/0:0,255,255:241	0/0:0,255,210:231	0/0:0,255,255:239	0/0:0,255,179:242	0/0:0,255,214:230	0/0:0,255,235:232	0/0:0,255,207:230	0/0:0,255,252:239	0/0:0,255,255:244	0/0:0,255,255:221	0/0:0,255,200:236	0/0:0,255,232:232	0/0:0,255,246:242	0/0:0,255,240:224	0/0:0,255,212:235
pdkMito	136031	.	G	T	999	.	.	GT:PL:DP	0/0:0,255,225:241	0/0:0,255,221:227	0/0:0,255,241:242	0/0:0,255,237:241	0/0:0,255,244:230	0/0:0,255,255:239	0/0:0,255,238:214	0/0:0,255,148:199	0/0:0,255,201:220	0/0:0,255,253:233	0/0:0,255,251:242	0/0:0,255,242:170	0/0:0,255,206:232	0/0:0,255,227:232	0/0:0,255,250:243	0/0:0,255,169:226	0/0:0,255,255:229	0/0:0,255,252:236	0/0:0,255,236:239	0/0:0,255,225:233	0/0:0,255,240:242	0/0:0,255,255:223	0/0:0,255,235:219	0/0:0,255,213:202	0/0:0,255,252:223	0/0:0,255,255:233	0/0:0,255,253:234	0/0:0,255,229:238	0/0:0,255,255:238	0/0:0,255,167:236	0/0:0,255,202:223	0/0:0,255,244:236	0/0:0,255,215:224	0/0:0,255,252:226	0/0:0,255,243:239	0/0:0,255,255:224	0/0:0,255,214:217	0/0:0,255,237:227	0/0:0,255,241:247	0/0:0,255,243:225	0/0:0,255,224:237
pdkMito	138914	.	C	A	999	.	.	GT:PL:DP	0/0:0,255,219:242	0/0:0,255,193:237	0/0:0,255,226:244	0/0:0,255,228:246	0/0:0,255,235:240	0/0:0,255,241:235	0/0:0,255,229:226	0/0:0,255,171:208	0/0:0,255,225:231	0/0:0,255,245:230	0/0:0,255,250:239	0/0:0,255,246:187	0/0:0,255,210:228	0/0:0,255,245:236	0/0:0,255,243:236	0/0:0,255,169:231	0/0:0,255,247:231	0/0:0,255,255:236	0/0:0,255,245:237	0/0:0,255,213:232	0/0:0,255,240:241	0/0:0,255,255:232	0/0:0,255,238:216	0/0:0,255,216:226	0/0:0,255,255:232	0/0:0,255,255:236	0/0:0,255,255:227	0/0:0,255,225:230	0/0:0,255,246:239	0/0:0,255,213:243	0/0:0,255,229:222	0/0:0,255,241:231	0/0:0,255,224:227	0/0:0,255,240:231	0/0:0,255,251:244	0/0:0,255,247:218	0/0:0,255,180:234	0/0:0,255,244:233	0/0:0,255,240:238	0/0:0,255,246:223	0/0:0,255,208:236
pdkMito	139533	.	G	T	999	.	.	GT:PL:DP	0/0:0,255,220:245	0/0:0,255,170:225	0/0:0,255,213:243	0/0:0,255,231:247	0/0:0,255,240:239	0/0:0,255,255:240	0/0:0,255,235:223	0/0:0,255,189:203	0/0:0,255,225:243	0/0:0,255,239:220	0/0:0,255,255:230	0/0:0,255,230:188	0/0:0,255,218:226	0/0:0,255,246:234	0/0:0,255,240:240	0/0:0,255,174:223	0/0:0,255,242:237	0/0:0,255,230:227	0/0:0,255,240:235	0/0:0,255,219:229	0/0:0,255,237:242	0/0:0,255,255:232	0/0:0,255,238:224	0/0:0,255,218:211	0/0:0,255,247:232	0/0:0,255,255:234	0/0:0,255,252:231	0/0:0,255,217:228	0/0:0,255,244:233	0/0:0,255,208:244	0/0:0,255,223:227	0/0:0,255,240:232	0/0:0,255,207:228	0/0:0,255,232:216	0/0:0,255,249:241	0/0:0,255,255:221	0/0:0,255,217:238	0/0:0,255,238:231	0/0:0,255,238:245	0/0:0,255,248:230	0/0:0,255,223:238
pdkMito	139534	.	A	C	999	.	.	GT:PL:DP	0/0:0,255,220:245	0/0:0,255,170:225	0/0:0,255,215:243	0/0:0,255,230:245	0/0:0,255,241:238	0/0:0,255,255:240	0/0:0,255,237:221	0/0:0,255,183:194	0/0:0,255,224:237	0/0:0,255,238:219	0/0:0,255,255:234	0/0:0,255,231:189	0/0:0,255,215:221	0/0:0,255,246:235	0/0:0,255,241:240	0/0:0,255,172:218	0/0:0,255,239:231	0/0:0,255,237:225	0/0:0,255,239:234	0/0:0,255,223:230	0/0:0,255,236:242	0/0:0,255,254:227	0/0:0,255,240:227	0/0:0,255,221:209	0/0:0,255,249:230	0/0:0,255,255:238	0/0:0,255,252:233	0/0:0,255,226:233	0/0:0,255,246:235	0/0:0,255,199:243	0/0:0,255,226:222	0/0:0,255,243:235	0/0:0,255,210:231	0/0:0,255,232:212	0/0:0,255,248:240	0/0:0,255,255:221	0/0:0,255,211:223	0/0:0,255,236:230	0/0:0,255,237:244	0/0:0,255,252:232	0/0:0,255,226:240
pdkMito	139830	.	T	C	999	.	.	GT:PL:DP	0/0:0,255,195:240	0/0:0,255,164:237	0/0:0,255,208:247	0/0:0,255,227:245	0/0:0,255,230:243	0/0:0,255,243:232	0/0:0,255,228:225	0/0:0,255,198:204	0/0:0,255,218:236	0/0:0,255,233:223	0/0:0,255,245:235	0/0:0,255,244:202	0/0:0,255,173:230	0/0:0,255,233:233	0/0:0,255,239:234	0/0:0,255,159:230	0/0:0,255,238:235	0/0:0,255,245:237	0/0:0,255,227:236	0/0:0,255,208:235	0/0:0,255,226:244	0/0:0,255,249:232	0/0:0,255,229:228	0/0:0,255,222:213	0/0:0,255,248:240	0/0:0,255,251:241	0/0:0,255,255:233	0/0:0,255,227:234	0/0:0,255,241:236	0/0:0,255,181:247	0/0:0,255,187:227	0/0:0,255,241:222	0/0:0,255,219:239	0/0:0,255,241:236	0/0:0,255,235:241	0/0:0,255,252:231	0/0:0,255,180:235	0/0:0,255,232:225	0/0:0,255,237:245	0/0:0,255,230:238	0/0:0,255,219:241
pdkMito	139868	.	A	C	999	.	.	GT:PL:DP	0/0:0,255,197:246	0/0:0,255,167:239	0/0:0,255,207:245	0/0:0,255,229:246	0/0:0,255,220:240	0/0:0,255,241:229	0/0:0,255,224:222	0/0:0,255,198:218	0/0:0,255,220:240	0/0:0,255,237:224	0/0:0,255,247:234	0/0:0,255,242:198	0/0:0,255,201:234	0/0:0,255,234:228	0/0:0,255,237:236	0/0:0,255,163:238	0/0:0,255,233:233	0/0:0,255,251:230	0/0:0,255,239:236	0/0:0,255,218:224	0/0:0,255,234:245	0/0:0,255,244:218	0/0:0,255,233:224	0/0:0,255,214:222	0/0:0,255,240:228	0/0:0,255,248:236	0/0:0,255,255:236	0/0:0,255,233:235	0/0:0,255,241:233	0/0:0,255,180:244	0/0:0,255,188:225	0/0:0,255,238:220	0/0:0,255,234:238	0/0:0,255,238:228	0/0:0,255,241:237	0/0:0,255,243:208	0/0:0,255,182:239	0/0:0,255,227:227	0/0:0,255,247:249	0/0:0,255,239:227	0/0:0,255,222:239
pdkMito	144010	.	T	A	999	.	.	GT:PL:DP	0/0:0,255,227:245	0/0:0,255,197:229	0/0:0,255,193:235	0/0:0,255,217:242	0/0:0,255,236:242	0/0:0,255,253:233	0/0:0,255,224:217	0/0:0,255,195:205	0/0:0,255,221:243	0/0:0,255,239:220	0/0:0,255,243:235	0/0:0,255,234:191	0/0:0,255,205:221	0/0:0,255,226:222	0/0:0,255,243:242	1/1:176,255,0:201	1/1:226,255,0:209	1/1:234,255,0:215	0/0:0,255,243:238	0/0:0,255,241:236	0/0:0,255,242:237	1/1:242,255,0:203	0/0:0,255,221:210	0/0:0,255,210:224	1/1:243,255,0:207	1/1:241,255,0:212	1/1:252,255,0:226	1/1:207,255,0:219	1/1:242,255,0:211	0/0:0,255,164:239	0/0:0,255,226:225	0/0:0,255,244:229	0/0:0,255,228:234	0/0:0,255,245:228	0/0:0,255,242:239	0/0:0,255,240:213	1/1:160,255,0:197	0/0:0,255,228:226	0/0:0,255,247:247	0/0:0,255,208:221	0/0:0,255,228:238
pdkMito	144011	.	T	A	999	.	.	GT:PL:DP	0/0:0,255,227:245	0/0:0,255,197:229	0/0:0,255,193:237	0/0:0,255,217:242	0/0:0,255,241:243	0/0:0,255,255:234	0/0:0,255,225:214	0/0:0,255,200:217	0/0:0,255,213:237	0/0:0,255,240:221	0/0:0,255,243:236	0/0:0,255,234:187	0/0:0,255,204:215	0/0:0,255,226:219	0/0:0,255,244:242	0/0:0,255,187:210	0/0:0,255,237:218	0/0:0,255,247:217	0/0:0,255,242:237	0/0:0,255,240:237	0/0:0,255,244:237	0/0:0,255,246:208	0/0:0,255,225:212	0/0:0,255,231:227	0/0:0,255,250:222	0/0:0,255,246:225	0/0:0,255,255:232	0/0:0,255,227:227	0/0:0,255,242:216	0/0:0,255,163:237	0/0:0,255,228:229	0/0:0,255,246:229	0/0:0,255,230:237	0/0:0,255,247:224	0/0:0,255,243:240	0/0:0,255,242:215	0/0:0,255,193:217	0/0:0,255,229:230	0/0:0,255,247:247	0/0:0,255,242:219	0/0:0,255,231:241
pdkMito	145499	.	C	A	999	.	.	GT:PL:DP	0/0:0,255,245:232	0/0:0,255,233:236	0/0:0,255,244:233	0/0:0,255,235:241	0/0:0,255,250:224	0/0:0,255,249:212	0/0:0,255,246:222	0/0:0,255,228:218	0/0:0,255,253:225	0/0:0,255,255:228	0/0:0,255,255:242	0/0:0,202,181:67	0/0:0,255,226:219	0/0:0,255,252:225	0/0:0,255,255:238	0/0:0,255,210:236	0/0:0,255,254:214	0/0:0,255,250:239	0/0:0,255,255:231	0/0:0,255,241:220	0/0:0,255,253:230	0/0:0,255,255:210	0/0:0,255,247:213	0/0:0,255,242:217	0/0:0,255,254:215	0/0:0,255,255:230	0/0:0,255,255:233	0/0:0,255,246:233	0/0:0,255,255:244	0/0:0,255,239:236	0/0:0,255,241:227	0/0:0,255,255:227	0/0:0,255,245:229	0/0:0,255,246:223	0/0:0,255,255:232	0/0:0,255,255:210	0/0:0,255,245:235	0/0:0,255,248:223	0/0:0,255,252:237	0/0:0,255,251:223	0/0:0,255,250:231
pdkMito	147711	.	C	A	999	.	.	GT:PL:DP	0/0:0,255,254:242	0/0:0,255,237:229	1/1:218,255,0:207	1/1:218,255,0:223	0/0:0,255,252:231	0/0:0,255,255:224	0/0:0,255,255:217	1/1:187,255,0:198	0/0:0,255,233:207	0/0:0,255,255:222	0/0:0,255,255:237	1/1:157,178,0:126	0/0:0,255,239:220	0/0:0,255,243:226	0/0:0,255,255:236	0/0:0,255,214:228	0/0:0,255,249:223	0/0:0,255,255:215	0/0:0,255,255:232	0/0:0,255,245:235	0/0:0,255,254:236	0/0:0,255,255:213	0/0:0,255,248:224	0/0:0,255,227:211	0/0:0,255,247:227	0/0:0,255,255:229	0/0:0,255,255:234	0/0:0,255,242:226	0/0:0,255,254:218	0/0:0,255,241:234	0/0:0,255,249:220	0/0:0,255,249:227	0/0:0,255,245:227	0/0:0,255,255:214	1/1:234,255,0:230	0/0:0,255,255:215	0/0:0,255,232:232	0/0:0,255,242:223	0/0:0,255,255:243	0/0:0,255,255:225	0/0:0,255,245:229
pdkMito	148972	.	A	G	999	.	.	GT:PL:DP	0/0:0,255,221:244	0/0:0,255,187:234	0/0:0,255,222:245	0/0:0,255,209:247	0/0:0,255,227:230	0/0:0,255,254:237	0/0:0,255,235:219	0/0:0,255,176:217	0/0:0,255,226:229	0/0:0,255,246:233	0/0:0,255,241:238	0/0:0,255,255:212	0/0:0,255,221:226	0/0:0,255,216:240	0/0:0,255,247:242	0/0:0,255,180:227	0/0:0,255,253:239	0/0:0,255,255:234	0/0:0,255,234:233	0/0:0,255,228:238	0/0:0,255,238:244	0/0:0,255,255:222	0/0:0,255,229:221	0/0:0,255,227:229	0/0:0,255,255:240	0/0:0,255,255:238	0/0:0,255,255:236	0/0:0,255,205:236	0/0:0,255,249:234	0/0:0,255,229:244	0/0:0,255,214:227	0/0:0,255,245:227	0/0:0,255,207:229	0/0:0,255,250:231	0/0:0,255,254:235	0/0:0,255,255:221	0/0:0,255,206:237	0/0:0,255,233:222	0/0:0,255,243:246	0/0:0,255,242:223	0/0:0,255,227:244
pdkMito	149029	.	C	A	999	.	.	GT:PL:DP	0/0:0,255,225:243	0/0:0,255,197:224	0/0:0,255,172:229	0/0:0,255,176:236	0/0:0,255,228:237	0/0:0,255,249:236	0/0:0,255,227:225	0/0:0,255,162:198	0/0:0,255,232:230	0/0:0,255,250:235	0/0:0,255,245:242	0/0:0,255,255:216	0/0:0,255,218:227	0/0:0,255,207:228	0/0:0,255,247:238	0/0:0,255,183:225	0/0:0,255,237:233	0/0:0,255,255:225	0/0:0,255,238:236	0/0:0,255,224:218	0/0:0,255,238:239	0/0:0,255,246:230	0/0:0,255,218:217	0/0:0,255,212:217	0/0:0,255,246:230	0/0:0,255,250:237	0/0:0,255,249:241	0/0:0,255,212:216	0/0:0,255,243:233	0/0:0,255,222:229	0/0:0,255,216:223	0/0:0,255,242:230	0/0:0,255,187:223	0/0:0,255,244:229	0/0:0,255,247:234	0/0:0,255,252:219	0/0:0,255,213:243	0/0:0,255,240:225	0/0:0,255,240:243	0/0:0,255,235:216	0/0:0,255,221:229
pdkMito	149217	.	G	T	999	.	.	GT:PL:DP	0/0:0,255,230:242	0/0:0,255,184:234	0/0:0,255,234:239	0/0:0,255,228:243	0/0:0,255,241:234	0/0:0,255,249:241	0/0:0,255,241:214	0/0:0,255,161:214	0/0:0,255,227:225	0/0:0,255,246:227	0/0:0,255,248:240	0/0:0,255,239:166	0/0:0,255,218:231	0/0:0,255,243:236	0/0:0,255,248:245	0/0:0,255,160:232	0/0:0,255,246:235	0/0:0,255,250:238	0/0:0,255,248:237	0/0:0,255,218:230	0/0:0,255,246:243	0/0:0,255,255:224	0/0:0,255,239:219	0/0:0,255,238:227	0/0:0,255,251:237	0/0:0,255,255:237	0/0:0,255,249:236	0/0:0,255,209:229	0/0:0,255,249:238	0/0:0,255,220:238	0/0:0,255,213:223	0/0:0,255,236:238	0/0:0,255,218:234	0/0:0,255,235:224	0/0:0,255,255:243	0/0:0,255,246:214	0/0:0,255,220:241	0/0:0,255,232:228	0/0:0,255,242:245	0/0:0,255,238:224	0/0:0,255,226:236
pdkMito	150418	.	C	A	999	.	.	GT:PL:DP	0/0:0,255,182:244	0/0:0,255,160:226	0/0:0,255,214:240	0/0:0,255,203:244	0/0:0,255,227:239	0/0:0,255,239:235	0/0:0,255,223:228	0/0:0,255,147:205	0/0:0,255,232:236	0/0:0,255,227:231	0/0:0,255,238:238	0/0:0,255,245:213	0/0:0,255,159:233	0/0:0,255,191:240	0/0:0,255,251:247	0/0:0,255,160:232	0/0:0,255,237:235	0/0:0,255,245:234	0/0:0,255,237:243	0/0:0,255,207:235	0/0:0,255,226:244	0/0:0,255,233:236	0/0:0,255,221:228	0/0:0,255,217:225	0/0:0,255,229:227	0/0:0,255,251:236	0/0:0,255,234:233	0/0:0,255,161:233	0/0:0,255,239:235	0/0:0,255,186:239	0/0:0,255,174:233	0/0:0,255,241:231	0/0:0,255,175:234	0/0:0,255,237:232	0/0:0,255,245:242	0/0:0,255,244:223	0/0:0,255,179:233	0/0:0,255,222:233	0/0:0,255,232:248	0/0:0,255,223:226	0/0:0,255,187:242
pdkMito	151360	.	C	A	999	.	.	GT:PL:DP	0/0:0,255,208:237	0/0:0,255,206:232	0/0:0,255,211:228	0/0:0,255,187:240	0/0:0,255,246:242	0/0:0,255,255:236	0/0:0,255,230:226	0/0:0,255,192:218	0/0:0,255,199:228	0/0:0,255,249:231	0/0:0,255,255:241	0/0:0,255,243:189	0/0:0,255,184:227	0/0:0,255,229:228	0/0:0,255,246:238	0/0:0,255,177:229	0/0:0,255,242:236	0/0:0,255,246:232	0/0:0,255,229:224	0/0:0,255,216:230	0/0:0,255,223:238	0/0:0,255,248:213	0/0:0,255,237:216	0/0:0,255,231:220	0/0:0,255,249:236	0/0:0,255,250:233	0/0:0,255,248:235	0/0:0,255,183:223	0/0:0,255,248:239	0/0:0,255,179:242	0/0:0,255,211:228	0/0:0,255,243:228	0/0:0,255,203:230	0/0:0,255,241:233	0/0:0,255,230:235	0/0:0,255,253:223	0/0:0,255,209:237	0/0:0,255,236:235	0/0:0,255,235:244	0/0:0,255,213:214	0/0:0,255,217:235
pdkMito	154281	.	G	T	960	.	.	GT:PL:DP	0/0:0,255,192:234	0/0:0,255,177:238	0/0:0,255,215:238	0/0:0,255,190:239	0/0:0,255,230:244	0/0:0,255,246:233	0/0:0,255,238:230	0/0:0,255,158:227	0/0:0,255,234:239	0/0:0,255,231:230	0/0:0,255,245:245	0/0:0,255,252:213	0/0:0,255,206:226	0/0:0,255,194:234	0/0:0,255,243:243	0/0:0,255,171:227	0/0:0,255,218:230	0/0:0,255,255:239	0/0:0,255,238:238	0/0:0,255,192:233	0/0:0,255,236:236	0/0:0,255,240:230	0/0:0,255,230:226	0/0:0,255,224:239	0/0:0,255,238:238	0/0:0,255,254:240	0/0:0,255,236:230	0/0:0,255,185:223	0/0:0,255,245:233	0/0:0,255,163:238	0/0:0,255,206:220	0/0:0,255,240:232	0/0:0,255,193:238	0/0:0,255,235:237	0/0:0,255,249:242	0/0:0,255,255:230	0/0:0,255,192:242	0/0:0,255,210:232	0/0:0,255,218:245	0/0:0,255,242:234	0/0:0,255,220:240
pdkMito	154481	.	C	A	999	.	.	GT:PL:DP	0/0:0,255,182:241	0/0:0,255,164:230	0/0:0,255,210:237	0/0:0,255,207:231	0/0:0,255,224:239	0/0:0,255,255:232	0/0:0,255,231:213	0/0:0,255,163:163	0/0:0,255,189:210	0/0:0,255,235:231	0/0:0,255,241:239	0/0:0,255,254:211	0/0:0,255,168:213	0/0:0,255,220:230	0/0:0,255,243:240	0/0:0,255,158:222	0/0:0,255,229:222	0/0:0,255,253:227	0/0:0,255,247:230	0/0:0,255,229:227	0/0:0,255,240:233	0/0:0,255,243:225	0/0:0,255,225:218	0/0:0,255,187:197	0/0:0,255,246:223	0/0:0,255,247:237	0/0:0,255,242:237	0/0:0,255,213:225	0/0:0,255,243:230	0/0:0,255,216:229	0/0:0,255,202:224	0/0:0,255,237:230	0/0:0,255,189:226	0/0:0,255,230:212	0/0:0,255,247:234	0/0:0,255,255:224	0/0:0,255,184:224	0/0:0,255,231:227	0/0:0,255,237:241	0/0:0,255,234:213	0/0:0,255,214:228
pdkMito	154903	.	G	T	999	.	.	GT:PL:DP	0/0:0,255,181:236	0/0:0,255,178:236	0/0:0,255,211:243	0/0:0,255,208:247	0/0:0,255,233:238	0/0:0,255,248:231	0/0:0,255,236:226	0/0:0,255,186:181	0/0:0,255,223:225	0/0:0,255,246:235	0/0:0,255,231:232	0/0:0,255,254:213	0/0:0,255,190:228	0/0:0,255,215:237	0/0:0,255,240:235	0/0:0,255,175:235	0/0:0,255,239:234	0/0:0,255,255:232	0/0:0,255,239:229	0/0:0,255,207:232	0/0:0,255,232:233	0/0:0,255,252:227	0/0:0,255,223:223	0/0:0,255,210:213	0/0:0,255,242:229	0/0:0,255,247:239	0/0:0,255,247:239	0/0:0,255,170:228	0/0:0,255,233:239	0/0:0,255,214:245	0/0:0,255,202:222	0/0:0,255,232:226	0/0:0,255,210:234	0/0:0,255,231:229	0/0:0,255,248:241	0/0:0,255,255:228	0/0:0,255,191:231	0/0:0,255,207:225	0/0:0,255,227:244	0/0:0,255,247:229	0/0:0,255,195:232
pdkMito	155486	.	T	G	999	.	.	GT:PL:DP	0/0:0,255,249:245	0/0:0,255,234:230	0/0:0,255,243:235	0/0:0,255,250:240	0/0:0,255,253:237	0/0:0,255,234:238	0/0:0,255,243:223	0/0:0,255,209:217	0/0:0,255,247:225	0/0:0,255,254:228	0/0:0,255,246:241	0/0:0,255,238:200	0/0:0,255,231:236	0/0:0,255,231:229	0/0:0,255,255:243	0/0:0,255,214:233	0/0:0,255,249:235	0/0:0,255,255:234	0/0:0,255,247:241	0/0:0,255,238:234	0/0:0,255,255:249	0/0:0,255,248:230	0/0:0,255,236:220	0/0:0,255,229:217	0/0:0,255,249:226	0/0:0,255,238:225	0/0:0,255,255:242	0/0:0,255,222:232	0/0:0,255,255:236	0/0:0,255,246:237	0/0:0,255,252:235	0/0:0,255,255:241	0/0:0,255,224:233	0/0:0,255,252:226	0/0:0,255,250:242	0/0:0,255,255:225	0/0:0,255,240:238	0/0:0,255,212:234	0/0:0,255,255:242	0/0:0,255,255:235	0/0:0,255,246:237
pdkMito	155603	.	T	A	999	.	.	GT:PL:DP	0/0:0,255,220:237	0/0:0,255,217:238	0/0:0,255,210:230	0/0:0,255,210:234	0/0:0,255,231:230	0/0:0,255,224:231	0/0:0,255,218:210	0/0:0,255,207:227	0/0:0,255,231:223	0/0:0,255,234:230	0/0:0,255,246:241	0/0:0,255,194:161	0/0:0,255,221:226	0/0:0,255,240:226	0/0:0,255,248:242	0/0:0,255,211:233	0/0:0,255,252:231	0/0:0,255,252:231	0/0:0,255,213:236	0/0:0,255,223:221	0/0:0,255,246:239	0/0:0,255,255:227	0/0:0,255,243:220	0/0:0,255,233:227	0/0:0,255,249:236	0/0:0,255,239:236	0/0:0,255,255:242	0/0:0,255,202:227	0/0:0,255,255:242	0/0:0,255,227:240	0/0:0,255,242:235	0/0:0,255,255:233	0/0:0,255,218:235	0/0:0,255,255:237	0/0:0,255,250:239	0/0:0,255,239:222	0/0:0,255,201:231	0/0:0,255,245:240	0/0:0,255,244:237	0/0:0,255,254:229	0/0:0,255,215:238
pdkMito	155739	.	C	A	999	.	.	GT:PL:DP	0/0:0,255,241:237	0/0:0,255,222:235	0/0:0,255,235:239	0/0:0,255,242:245	0/0:0,255,243:238	0/0:0,255,255:232	0/0:0,255,232:210	0/0:0,255,197:216	0/0:0,255,238:224	0/0:0,255,246:222	0/0:0,255,255:240	0/0:0,255,251:191	0/0:0,255,226:229	0/0:0,255,235:231	0/0:0,255,255:236	0/0:0,255,190:230	0/0:0,255,248:223	0/0:0,255,255:229	0/0:0,255,255:230	0/0:0,255,234:236	0/0:0,255,255:242	0/0:0,255,255:224	0/0:0,255,245:219	0/0:0,255,226:225	0/0:0,255,255:234	0/0:0,255,251:224	0/0:0,255,255:234	0/0:0,255,219:239	0/0:0,255,255:238	0/0:0,255,253:244	0/0:0,255,241:228	0/0:0,255,255:226	0/0:0,255,225:232	0/0:0,255,255:238	0/0:0,255,255:232	0/0:0,255,255:226	0/0:0,255,226:235	0/0:0,255,231:232	0/0:0,255,250:244	0/0:0,255,255:221	0/0:0,255,237:245
pdkMito	159109	.	A	T	999	.	.	GT:PL:DP	0/0:0,255,229:248	0/0:0,255,213:240	0/0:0,255,233:246	0/0:0,255,205:245	0/0:0,255,231:235	0/0:0,255,236:227	0/0:0,255,201:209	0/0:0,255,142:192	0/0:0,255,207:220	0/0:0,255,229:236	0/0:0,255,227:245	0/0:0,255,211:225	0/0:0,255,206:235	0/0:0,255,206:236	0/0:0,255,246:244	0/0:0,255,193:234	0/0:0,255,212:246	0/0:0,255,202:241	0/0:0,255,240:239	0/0:0,255,192:243	0/0:0,255,206:248	0/0:0,255,199:228	0/0:0,255,215:231	0/0:0,255,214:221	0/0:0,255,249:242	0/0:0,255,248:244	0/0:0,255,221:244	0/0:0,255,196:243	0/0:0,255,233:245	0/0:0,255,212:241	0/0:0,255,204:231	0/0:0,255,229:237	0/0:0,255,216:244	0/0:0,255,237:239	0/0:0,255,251:245	0/0:0,255,226:208	0/0:0,255,221:230	0/0:0,255,213:244	0/0:0,255,218:249	0/0:0,255,222:236	0/0:0,255,221:247
pdkMito	159185	.	G	T,A	999	.	.	GT:PL:DP	0/0:0,255,229,255,238,232:241	0/0:0,255,193,255,232,226:235	0/0:0,255,255,255,255,255:244	0/0:0,255,244,255,255,250:244	0/0:0,255,234,255,252,244:245	0/0:0,255,255,255,255,255:226	0/0:0,255,214,255,236,234:225	0/0:0,255,159,255,168,163:216	0/0:0,255,220,255,241,232:236	0/0:0,255,207,255,237,232:239	0/0:0,255,241,255,255,250:244	0/0:0,255,225,255,252,244:229	0/0:0,255,210,255,255,233:226	0/0:0,255,186,255,207,202:230	0/0:0,255,255,255,255,255:246	0/0:0,255,202,255,223,215:241	0/0:0,255,226,255,232,227:245	0/0:0,255,212,255,255,237:239	0/0:0,255,244,255,244,244:241	0/0:0,255,203,255,203,203:243	0/0:0,255,250,255,255,253:245	0/0:0,255,228,255,255,249:232	0/0:0,255,240,255,252,243:214	0/0:0,255,230,255,239,234:209	0/0:0,255,240,255,255,252:240	0/0:0,255,255,255,255,255:238	0/0:0,255,243,255,255,248:243	0/0:0,255,198,255,223,209:246	0/0:0,255,255,255,255,255:241	0/0:0,255,225,255,234,228:249	0/0:0,255,203,255,224,217:238	0/0:0,255,228,255,240,234:237	0/0:0,255,205,255,226,214:242	0/0:0,255,236,255,245,237:235	0/0:0,255,244,255,252,247:240	0/0:0,255,235,255,255,249:228	0/0:0,255,228,255,237,231:243	0/0:0,255,210,255,234,223:244	0/0:0,255,227,255,246,238:248	0/0:0,255,172,255,253,243:237	0/0:0,255,255,255,255,255:243
pdkMito	159192	.	A	T	999	.	.	GT:PL:DP	0/0:0,255,230:243	0/0:0,255,212:238	0/0:0,255,255:244	0/0:0,255,243:244	0/0:0,255,234:245	0/0:0,255,255:225	0/0:0,255,234:229	0/0:0,255,165:224	0/0:0,255,210:237	0/0:0,255,199:227	0/0:0,255,242:242	0/0:0,255,233:228	0/0:0,255,213:231	0/0:0,255,185:236	0/0:0,255,255:244	0/0:0,255,195:234	0/0:0,255,225:247	0/0:0,255,216:238	0/0:0,255,245:238	0/0:0,255,204:247	0/0:0,255,250:246	0/0:0,255,224:231	0/0:0,255,240:209	0/0:0,255,239:228	0/0:0,255,249:243	0/0:0,255,255:235	0/0:0,255,250:244	0/0:0,255,202:246	0/0:0,255,255:234	0/0:0,255,225:249	0/0:0,255,209:242	0/0:0,255,227:237	0/0:0,255,209:247	0/0:0,255,233:239	0/0:0,255,248:242	0/0:0,255,230:218	0/0:0,255,227:241	0/0:0,255,214:246	0/0:0,255,228:248	0/0:0,255,243:229	0/0:0,255,255:244
pdkMito	159357	.	T	A	999	.	.	GT:PL:DP	0/0:0,255,130:227	0/0:0,255,224:223	0/0:0,255,198:227	0/0:0,255,176:237	0/0:0,255,184:219	0/0:0,255,231:178	0/0:0,255,239:217	0/0:0,255,135:219	0/0:0,255,215:232	0/0:0,255,249:231	0/0:0,255,204:240	0/0:0,255,255:221	0/0:0,255,221:234	0/0:0,255,228:231	0/0:0,255,234:232	0/0:0,255,155:215	0/0:0,255,214:179	0/0:0,255,240:201	0/0:0,255,222:231	0/0:0,255,160:229	0/0:0,255,158:208	0/0:0,255,250:224	0/0:0,255,242:223	0/0:0,255,197:214	0/0:0,255,254:209	0/0:0,255,255:209	0/0:0,255,252:221	0/0:0,255,162:212	0/0:0,255,243:214	0/0:0,255,161:235	0/0:0,255,179:234	0/0:0,255,237:242	0/0:0,255,168:225	0/0:0,255,243:235	0/0:0,255,202:225	0/0:0,255,255:221	0/0:0,255,212:211	0/0:0,255,183:223	0/0:0,255,131:216	0/0:0,255,212:229	0/0:0,255,175:229
pdkMito	163045	.	A	C	999	.	.	GT:PL:DP	0/0:0,255,192:247	0/0:0,255,194:241	0/0:0,255,179:248	0/0:0,255,188:242	0/0:0,255,209:242	0/0:0,255,233:239	0/0:0,255,222:225	0/0:0,255,144:208	0/0:0,255,214:231	0/0:0,255,231:236	0/0:0,255,225:244	0/0:0,255,187:221	0/0:0,255,176:230	0/0:0,255,209:238	0/0:0,255,225:245	0/0:0,255,167:237	0/0:0,255,207:243	0/0:0,255,150:235	0/0:0,255,232:242	0/0:0,255,193:238	0/0:0,255,206:248	0/0:0,255,232:230	0/0:0,255,213:236	0/0:0,255,225:229	0/0:0,255,216:244	0/0:0,255,192:238	0/0:0,255,206:242	0/0:0,255,162:237	0/0:0,255,209:243	0/0:0,255,199:244	0/0:0,255,179:234	0/0:0,255,207:242	0/0:0,255,180:239	0/0:0,255,210:237	0/0:0,255,203:239	0/0:0,255,217:228	0/0:0,255,217:242	0/0:0,255,209:240	0/0:0,255,193:247	0/0:0,255,219:237	0/0:0,255,202:244
pdkMito	164554	.	T	A	999	.	.	GT:PL:DP	0/0:0,255,230:240	0/0:0,255,212:223	0/0:0,255,216:235	0/0:0,255,233:237	0/0:0,255,223:232	0/0:0,255,252:235	0/0:0,255,218:206	0/0:0,255,125:157	0/0:0,255,202:235	0/0:0,255,255:237	0/0:0,255,253:238	0/0:0,255,255:181	0/0:0,255,205:218	0/0:0,255,223:223	0/0:0,255,239:233	1/1:149,255,0:218	1/1:236,255,0:227	1/1:221,255,0:224	0/0:0,255,249:233	0/0:0,255,223:215	0/0:0,255,251:240	1/1:249,255,0:208	0/0:0,255,233:215	0/0:0,255,208:226	1/1:249,255,0:218	1/1:243,255,0:220	1/1:251,255,0:227	1/1:220,255,0:215	1/1:245,255,0:230	0/0:0,255,235:238	0/0:0,255,222:214	0/0:0,255,252:235	0/0:0,255,232:226	0/0:0,255,236:215	0/0:0,255,241:241	0/0:0,255,255:223	1/1:144,255,0:200	0/0:0,255,237:217	0/0:0,255,234:244	0/0:0,255,239:210	0/0:0,255,227:232
pdkMito	165553	.	G	A	999	.	.	GT:PL:DP	0/0:0,255,253:244	0/0:0,255,244:217	0/0:0,255,251:234	0/0:0,255,251:240	0/0:0,255,252:226	0/0:0,255,249:209	0/0:0,255,217:191	0/0:0,255,213:205	0/0:0,255,235:214	0/0:0,255,255:217	0/0:0,255,255:222	0/0:0,255,211:130	0/0:0,255,242:214	0/0:0,255,244:220	0/0:0,255,255:228	0/0:0,255,218:227	0/0:0,255,254:234	0/0:0,255,255:221	0/0:0,255,252:219	0/0:0,255,247:216	0/0:0,255,255:233	0/0:0,255,255:212	0/0:0,255,245:215	0/0:0,255,228:219	0/0:0,255,255:222	0/0:0,255,252:217	0/0:0,255,255:224	0/0:0,255,247:215	0/0:0,255,255:234	0/0:0,255,243:239	0/0:0,255,243:203	0/0:0,255,255:221	0/0:0,255,238:218	0/0:0,255,255:205	0/0:0,255,245:219	0/0:0,255,255:203	0/0:0,255,222:238	0/0:0,255,240:212	0/0:0,255,255:246	0/0:0,255,255:218	0/0:0,255,255:235
pdkMito	165637	.	A	G	999	.	.	GT:PL:DP	0/0:0,255,248:241	0/0:0,255,237:232	0/0:0,255,247:229	0/0:0,255,255:241	0/0:0,255,249:217	0/0:0,255,255:220	0/0:0,255,237:214	0/0:0,255,218:192	0/0:0,255,250:227	0/0:0,255,255:216	0/0:0,255,255:232	0/0:0,255,231:151	0/0:0,255,246:227	0/0:0,255,248:225	0/0:0,255,255:237	0/0:0,255,224:230	0/0:0,255,242:215	0/0:0,255,255:231	0/0:0,255,255:226	0/0:0,255,253:232	0/0:0,255,255:230	0/0:0,255,255:228	0/0:0,255,252:212	0/0:0,255,242:210	0/0:0,255,255:234	0/0:0,255,255:224	0/0:0,255,255:233	0/0:0,255,237:226	0/0:0,255,255:229	0/0:0,255,255:240	0/0:0,255,247:226	0/0:0,255,255:232	0/0:0,255,248:227	0/0:0,255,255:228	0/0:0,255,255:239	0/0:0,255,253:197	0/0:0,255,229:230	0/0:0,255,251:221	0/0:0,255,255:241	0/0:0,255,255:222	0/0:0,255,253:241
pdkMito	167256	.	C	A	996	.	.	GT:PL:DP	0/0:0,255,186:245	0/0:0,255,157:226	0/0:0,255,204:245	0/0:0,255,187:242	0/0:0,255,229:236	0/0:0,255,255:236	0/0:0,255,214:220	0/0:0,255,165:212	0/0:0,255,228:233	0/0:0,255,241:236	0/0:0,255,247:240	0/0:0,255,239:182	0/0:0,255,206:221	0/0:0,255,232:239	0/0:0,255,237:235	0/0:0,255,163:221	0/0:0,255,233:237	0/0:0,255,255:234	0/0:0,255,240:238	0/0:0,255,209:232	0/0:0,255,233:236	0/0:0,255,255:233	0/0:0,255,230:222	0/0:0,255,216:224	0/0:0,255,244:228	0/0:0,255,255:241	0/0:0,255,253:240	0/0:0,255,185:237	0/0:0,255,232:232	0/0:0,255,215:242	0/0:0,255,192:221	0/0:0,255,237:227	0/0:0,255,208:229	0/0:0,255,242:235	0/0:0,255,249:239	0/0:0,255,255:218	0/0:0,255,194:238	0/0:0,255,214:222	0/0:0,255,218:242	0/0:0,255,240:221	0/0:0,255,206:239
pdkMito	168274	.	C	A	980	.	.	GT:PL:DP	0/0:0,255,208:242	0/0:0,255,177:233	0/0:0,255,192:242	0/0:0,255,203:244	0/0:0,255,237:235	0/0:0,255,247:237	0/0:0,255,221:221	0/0:0,255,149:213	0/0:0,255,217:235	0/0:0,255,244:229	0/0:0,255,242:236	0/0:0,255,248:196	0/0:0,255,194:222	0/0:0,255,235:234	0/0:0,255,245:240	0/0:0,255,162:227	0/0:0,255,235:232	0/0:0,255,254:236	0/0:0,255,227:234	0/0:0,255,221:234	0/0:0,255,243:238	0/0:0,255,249:219	0/0:0,255,218:212	0/0:0,255,209:217	0/0:0,255,255:232	0/0:0,255,230:229	0/0:0,255,246:234	0/0:0,255,198:229	0/0:0,255,245:235	0/0:0,255,197:238	0/0:0,255,221:227	0/0:0,255,241:226	0/0:0,255,208:237	0/0:0,255,234:215	0/0:0,255,244:240	0/0:0,255,255:223	0/0:0,255,182:238	0/0:0,255,234:232	0/0:0,255,237:246	0/0:0,255,226:211	0/0:0,255,222:242
pdkMito	168978	.	A	C	999	.	.	GT:PL:DP	0/0:0,255,204:242	0/0:0,255,178:231	0/0:0,255,170:243	0/0:0,255,207:245	0/0:0,255,223:238	0/0:0,255,212:239	0/0:0,255,204:224	0/0:0,255,176:184	0/0:0,255,210:218	0/0:0,255,231:224	0/0:0,255,249:239	0/0:0,255,231:207	0/0:0,255,198:228	0/0:0,255,215:241	0/0:0,255,230:232	0/0:0,255,172:228	0/0:0,255,228:236	0/0:0,255,216:235	0/0:0,255,232:234	0/0:0,255,228:234	0/0:0,255,214:241	0/0:0,255,238:219	0/0:0,255,212:215	0/0:0,255,179:213	0/0:0,255,235:227	0/0:0,255,221:225	0/0:0,255,249:238	0/0:0,255,204:236	0/0:0,255,240:237	0/0:0,255,226:244	0/0:0,255,193:210	0/0:0,255,236:230	0/0:0,255,203:231	0/0:0,255,240:225	0/0:0,255,222:236	0/0:0,255,242:227	0/0:0,255,197:226	0/0:0,255,234:231	0/0:0,255,226:247	0/0:0,255,240:223	0/0:0,255,215:237
pdkMito	170627	.	A	C,T	999	.	.	GT:PL:DP	0/0:0,255,218,255,230,222:241	0/0:0,255,206,255,221,213:232	0/0:0,255,219,255,231,225:241	0/0:0,255,224,255,224,224:241	0/0:0,255,242,255,248,243:241	0/0:0,255,250,255,255,255:234	0/0:0,255,215,255,239,228:214	0/0:0,255,162,255,164,162:191	0/0:0,255,210,255,219,213:228	0/0:0,255,251,255,255,252:236	0/0:0,255,241,255,253,246:233	0/0:0,255,180,255,234,222:182	0/0:0,255,210,255,216,211:215	0/0:0,255,230,255,236,231:236	0/0:0,255,245,255,255,249:243	0/0:0,255,156,255,156,156:224	0/0:0,255,228,255,246,238:239	0/0:0,255,242,255,255,255:236	0/0:0,255,244,255,253,247:239	0/0:0,255,205,255,208,205:227	0/0:0,255,243,255,249,244:243	0/0:0,255,246,255,246,246:215	0/0:0,255,248,255,251,249:220	0/0:0,255,217,255,229,222:222	0/0:0,255,253,255,255,254:232	0/0:0,255,255,255,255,255:239	0/0:0,255,235,255,255,246:242	0/0:0,255,185,255,203,197:226	0/0:0,255,233,255,246,239:227	0/0:0,255,223,255,229,224:240	0/0:0,255,222,255,225,222:230	0/0:0,255,249,255,255,253:234	0/0:0,255,221,255,224,222:235	0/0:0,255,249,255,255,249:231	0/0:0,255,240,255,249,243:239	0/0:0,255,255,255,255,255:234	0/0:0,255,172,255,189,184:231	0/0:0,255,230,255,245,236:232	0/0:0,255,248,255,255,250:248	0/0:0,255,242,255,255,248:224	0/0:0,255,231,255,241,234:242
pdkMito	171680	.	A	C	999	.	.	GT:PL:DP	0/0:0,255,216:240	0/0:0,255,177:240	0/0:0,255,176:245	0/0:0,255,172:246	0/0:0,255,218:241	0/0:0,255,241:240	0/0:0,255,221:231	0/0:0,255,146:205	0/0:0,255,224:241	0/0:0,255,240:233	0/0:0,255,237:240	0/0:0,255,253:214	0/0:0,255,216:233	0/0:0,255,230:237	0/0:0,255,236:240	1/1:176,255,0:206	1/1:236,255,0:221	1/1:241,255,0:209	0/0:0,255,243:243	0/0:0,255,210:235	0/0:0,255,228:241	1/1:243,255,0:203	0/0:0,255,238:224	0/0:0,255,225:230	1/1:227,255,0:208	1/1:246,255,0:230	1/1:238,255,0:217	1/1:170,255,0:231	1/1:238,255,0:224	0/0:0,255,184:244	0/0:0,255,214:230	0/0:0,255,244:239	0/0:0,255,195:240	0/0:0,255,247:239	0/0:0,255,233:239	0/0:0,255,249:219	1/1:171,255,0:208	0/0:0,255,231:239	0/0:0,255,235:247	0/0:0,255,190:234	0/0:0,255,230:241
pdkMito	174635	.	A	T,C	999	.	.	GT:PL:DP	0/0:0,255,209,255,212,209:248	0/0:0,255,199,255,199,199:241	0/0:0,255,223,255,229,224:246	0/0:0,255,222,255,228,223:247	0/0:0,255,240,255,240,240:239	0/0:0,255,248,255,248,248:231	0/0:0,255,216,255,228,222:227	0/0:0,255,151,255,154,151:217	0/0:0,255,221,255,221,221:232	0/0:0,255,247,255,250,247:230	0/0:0,255,253,255,255,253:242	0/0:0,255,248,255,251,248:200	0/0:0,255,201,255,201,201:233	0/0:0,255,219,255,228,222:236	0/0:0,255,237,255,237,237:233	1/1:170,255,0,170,255,170:214	1/1:227,255,0,233,255,228:229	1/1:224,255,0,248,255,243:229	0/0:0,255,234,255,237,234:235	0/0:0,255,229,255,229,229:236	0/0:0,255,238,255,241,238:243	1/1:253,255,0,253,255,253:218	0/0:0,255,239,255,242,239:227	0/0:0,255,206,255,216,213:230	1/1:246,255,0,252,255,248:223	1/1:250,255,0,255,255,252:233	1/1:224,255,0,233,255,227:227	1/1:205,255,0,217,255,211:233	1/1:237,255,0,237,255,237:225	0/0:0,255,226,255,226,226:248	0/0:0,255,223,255,226,223:230	0/0:0,255,244,255,247,244:236	0/0:0,255,217,255,220,217:238	0/0:0,255,247,255,250,247:229	0/0:0,255,234,255,240,234:231	0/0:0,255,255,255,255,255:235	1/1:196,255,0,202,255,197:229	0/0:0,255,231,255,231,231:238	0/0:0,255,219,255,219,219:246	0/0:0,255,245,255,245,245:224	0/0:0,255,236,255,236,236:245
pdkMito	176422	.	C	A	999	.	.	GT:PL:DP	0/0:0,255,244:231	0/0:0,255,220:226	0/0:0,255,242:239	0/0:0,255,238:236	0/0:0,255,255:231	0/0:0,255,254:212	0/0:0,255,242:226	0/0:0,255,183:214	0/0:0,255,236:223	0/0:0,255,255:226	0/0:0,255,255:229	0/0:0,255,215:121	0/0:0,255,235:217	0/0:0,255,246:219	0/0:0,255,251:227	0/0:0,255,186:219	0/0:0,255,243:221	0/0:0,255,255:230	0/0:0,255,255:234	0/0:0,255,240:218	0/0:0,255,244:236	0/0:0,255,255:216	0/0:0,255,242:215	0/0:0,255,223:216	0/0:0,255,255:221	0/0:0,255,255:226	0/0:0,255,255:234	0/0:0,255,237:224	0/0:0,255,255:226	0/0:0,255,239:240	0/0:0,255,243:225	0/0:0,255,251:225	0/0:0,255,242:231	0/0:0,255,251:212	0/0:0,255,255:237	0/0:0,255,245:184	0/0:0,255,223:228	0/0:0,255,249:233	0/0:0,255,242:245	0/0:0,255,255:220	0/0:0,255,245:222
pdkMito	176590	.	C	A	999	.	.	GT:PL:DP	0/0:0,255,230:238	0/0:0,255,215:213	0/0:0,255,237:238	0/0:0,255,230:237	0/0:0,255,238:234	0/0:0,255,255:230	0/0:0,255,229:217	0/0:0,255,187:213	0/0:0,255,230:222	0/0:0,255,248:212	0/0:0,255,255:238	0/0:0,255,208:120	0/0:0,255,230:214	0/0:0,255,224:213	0/0:0,255,255:242	0/0:0,255,197:223	0/0:0,255,239:231	0/0:0,255,237:226	0/0:0,255,252:232	0/0:0,255,238:228	0/0:0,255,246:239	0/0:0,255,250:207	0/0:0,255,240:216	0/0:0,255,223:208	0/0:0,255,249:217	0/0:0,255,255:231	0/0:0,255,251:216	0/0:0,255,225:220	0/0:0,255,255:227	0/0:0,255,223:229	0/0:0,255,232:219	0/0:0,255,255:223	0/0:0,255,234:233	0/0:0,255,241:215	0/0:0,255,254:235	0/0:0,255,255:208	0/0:0,255,204:239	0/0:0,255,230:214	0/0:0,255,248:247	0/0:0,255,255:221	0/0:0,255,239:236
pdkMito	176613	.	C	A	999	.	.	GT:PL:DP	0/0:0,255,224:230	0/0:0,255,217:238	0/0:0,255,219:231	0/0:0,255,227:240	0/0:0,255,241:242	0/0:0,255,255:226	0/0:0,255,234:220	0/0:0,255,181:213	0/0:0,255,218:225	0/0:0,255,248:213	0/0:0,255,254:234	0/0:0,255,199:130	0/0:0,255,231:222	0/0:0,255,228:222	0/0:0,255,255:239	0/0:0,255,200:231	0/0:0,255,236:230	0/0:0,255,247:232	0/0:0,255,253:240	0/0:0,255,232:231	0/0:0,255,242:238	0/0:0,255,255:223	0/0:0,255,242:219	0/0:0,255,224:210	0/0:0,255,249:225	0/0:0,255,255:241	0/0:0,255,255:231	0/0:0,255,219:227	0/0:0,255,255:238	0/0:0,255,234:241	0/0:0,255,234:232	0/0:0,255,253:224	0/0:0,255,225:235	0/0:0,255,253:226	0/0:0,255,253:237	0/0:0,255,255:218	0/0:0,255,206:243	0/0:0,255,234:223	0/0:0,255,248:245	0/0:0,255,255:225	0/0:0,255,233:237
pdkMito	177187	.	T	G	999	.	.	GT:PL:DP	0/0:0,255,220:241	0/0:0,255,188:221	0/0:0,255,179:243	0/0:0,255,163:242	0/0:0,255,202:242	0/0:0,255,179:236	0/0:0,255,205:226	0/0:0,255,153:210	0/0:0,255,214:232	0/0:0,255,220:228	0/0:0,255,237:245	0/0:0,255,216:223	0/0:0,255,171:212	0/0:0,255,214:234	0/0:0,255,228:231	1/1:177,255,0:208	1/1:228,255,0:228	1/1:242,255,0:216	0/0:0,255,204:227	0/0:0,255,170:226	0/0:0,255,216:236	1/1:241,255,0:218	0/0:0,255,215:218	0/0:0,255,180:224	1/1:213,255,0:200	1/1:242,255,0:220	1/1:236,255,0:217	1/1:178,255,0:209	1/1:230,255,0:225	0/0:0,255,186:233	0/0:0,255,185:201	0/0:0,255,212:219	0/0:0,255,179:227	0/0:0,255,237:220	0/0:0,255,200:236	0/0:0,255,197:224	1/1:163,255,0:237	0/0:0,255,206:220	0/0:0,255,216:243	0/0:0,255,168:221	0/0:0,255,202:231
pdkMito	177569	.	G	T	999	.	.	GT:PL:DP	0/0:0,255,198:248	0/0:0,255,168:234	0/0:0,255,204:245	0/0:0,255,193:245	0/0:0,255,235:237	0/0:0,255,249:235	0/0:0,255,229:224	0/0:0,255,164:199	0/0:0,255,202:228	0/0:0,255,234:229	0/0:0,255,233:238	0/0:0,255,248:206	0/0:0,255,202:227	0/0:0,255,182:240	0/0:0,255,243:242	0/0:0,255,159:229	0/0:0,255,237:237	0/0:0,255,247:236	0/0:0,255,236:239	0/0:0,255,200:239	0/0:0,255,221:244	0/0:0,255,236:231	0/0:0,255,234:231	0/0:0,255,222:218	0/0:0,255,237:233	0/0:0,255,236:233	0/0:0,255,242:237	0/0:0,255,180:238	0/0:0,255,223:238	0/0:0,255,209:245	0/0:0,255,194:229	0/0:0,255,237:237	0/0:0,255,200:231	0/0:0,255,222:232	0/0:0,255,238:231	0/0:0,255,253:222	0/0:0,255,188:242	0/0:0,255,222:230	0/0:0,255,197:246	0/0:0,255,244:235	0/0:0,255,193:236
pdkMito	178877	.	A	C	999	.	.	GT:PL:DP	0/0:0,255,245:246	0/0:0,255,232:234	0/0:0,255,237:244	0/0:0,255,236:245	0/0:0,255,253:226	0/0:0,255,255:227	0/0:0,255,241:213	0/0:0,255,192:209	0/0:0,255,245:214	0/0:0,255,255:225	0/0:0,255,255:245	0/0:0,255,233:179	0/0:0,255,242:235	0/0:0,255,237:233	0/0:0,255,255:241	0/0:0,255,201:232	0/0:0,255,247:231	0/0:0,255,255:238	0/0:0,255,255:232	0/0:0,255,235:236	0/0:0,255,251:241	0/0:0,255,255:228	0/0:0,255,237:211	0/0:0,255,235:206	0/0:0,255,255:229	0/0:0,255,255:231	0/0:0,255,255:237	0/0:0,255,239:241	0/0:0,255,255:238	0/0:0,255,245:241	0/0:0,255,235:221	0/0:0,255,255:237	0/0:0,255,240:237	0/0:0,255,254:234	0/0:0,255,255:241	0/0:0,255,255:208	0/0:0,255,221:237	0/0:0,255,251:232	0/0:0,255,255:245	0/0:0,255,222:225	0/0:0,255,249:242
pdkMito	179532	.	G	T	999	.	.	GT:PL:DP	0/0:0,255,250:241	0/0:0,255,241:236	0/0:0,255,249:236	0/0:0,255,245:233	0/0:0,255,254:227	0/0:0,255,255:196	0/0:0,255,255:218	0/0:0,255,217:214	0/0:0,255,236:213	0/0:0,255,254:221	0/0:0,255,255:233	0/0:0,255,225:111	0/0:0,255,255:222	0/0:0,255,255:228	0/0:0,255,255:238	0/0:0,255,222:231	0/0:0,255,251:216	0/0:0,255,255:222	0/0:0,255,255:231	0/0:0,255,255:232	0/0:0,255,255:239	0/0:0,255,255:213	0/0:0,255,254:211	0/0:0,255,224:209	0/0:0,255,255:227	0/0:0,255,255:223	0/0:0,255,255:237	0/0:0,255,247:233	0/0:0,255,255:232	0/0:0,255,241:231	0/0:0,255,255:219	0/0:0,255,255:227	0/0:0,255,242:224	0/0:0,255,255:226	0/0:0,255,255:234	0/0:0,255,255:183	0/0:0,255,239:236	0/0:0,255,255:229	0/0:0,255,255:245	0/0:0,255,255:231	0/0:0,255,255:236
pdkMito	180439	.	T	G	999	.	.	GT:PL:DP	0/0:0,255,203:243	0/0:0,255,206:232	0/0:0,255,205:241	0/0:0,255,225:239	0/0:0,255,238:230	0/0:0,255,252:233	0/0:0,255,228:204	0/0:0,255,163:176	0/0:0,255,217:218	0/0:0,255,238:230	0/0:0,255,246:237	0/0:0,255,246:189	0/0:0,255,201:233	0/0:0,255,227:235	0/0:0,255,245:236	0/0:0,255,166:226	0/0:0,255,254:233	0/0:0,255,246:240	0/0:0,255,238:225	0/0:0,255,192:231	0/0:0,255,231:242	0/0:0,255,242:227	0/0:0,255,231:223	0/0:0,255,216:206	0/0:0,255,242:221	0/0:0,255,245:238	0/0:0,255,255:234	0/0:0,255,191:233	0/0:0,255,236:234	0/0:0,255,229:241	0/0:0,255,207:219	0/0:0,255,249:232	0/0:0,255,195:241	0/0:0,255,226:232	0/0:0,255,242:240	0/0:0,255,255:211	0/0:0,255,155:221	0/0:0,255,218:227	0/0:0,255,211:244	0/0:0,255,240:232	0/0:0,255,231:235
pdkMito	182373	.	T	G	999	.	.	GT:PL:DP	0/0:0,255,228:244	0/0:0,255,227:233	0/0:0,255,235:237	0/0:0,255,206:241	0/0:0,255,243:239	0/0:0,255,246:227	0/0:0,255,237:208	0/0:0,255,183:218	0/0:0,255,229:225	0/0:0,255,246:229	0/0:0,255,255:237	0/0:0,255,222:145	0/0:0,255,220:232	0/0:0,255,234:231	0/0:0,255,249:241	0/0:0,255,162:232	0/0:0,255,231:231	0/0:0,255,249:236	0/0:0,255,245:235	0/0:0,255,209:223	0/0:0,255,227:238	0/0:0,255,254:215	0/0:0,255,240:210	0/0:0,255,223:229	0/0:0,255,255:236	0/0:0,255,255:240	0/0:0,255,255:232	0/0:0,255,218:232	0/0:0,255,254:241	0/0:0,255,227:237	0/0:0,255,230:232	0/0:0,255,249:233	0/0:0,255,216:224	0/0:0,255,247:224	0/0:0,255,245:237	0/0:0,255,239:207	0/0:0,255,211:241	0/0:0,255,221:232	0/0:0,255,227:248	0/0:0,255,244:227	0/0:0,255,226:234
pdkMito	183882	.	T	G	999	.	.	GT:PL:DP	0/0:0,255,173:239	0/0:0,255,168:240	0/0:0,255,178:241	0/0:0,255,193:237	0/0:0,255,231:240	0/0:0,255,249:234	0/0:0,255,227:212	0/0:0,255,182:180	0/0:0,255,226:227	0/0:0,255,230:222	0/0:0,255,247:239	0/0:0,255,239:190	0/0:0,255,200:220	0/0:0,255,229:234	0/0:0,255,231:241	0/0:0,255,155:222	0/0:0,255,243:233	0/0:0,255,232:236	0/0:0,255,231:237	0/0:0,255,206:231	0/0:0,255,232:243	0/0:0,255,247:234	0/0:0,255,236:225	0/0:0,255,210:214	0/0:0,255,236:225	0/0:0,255,247:236	0/0:0,255,246:239	0/0:0,255,158:230	0/0:0,255,236:236	0/0:0,255,193:236	0/0:0,255,211:229	0/0:0,255,231:234	0/0:0,255,178:243	0/0:0,255,240:228	0/0:0,255,243:244	0/0:0,255,254:216	0/0:0,255,182:239	0/0:0,255,205:237	0/0:0,255,222:246	0/0:0,255,244:239	0/0:0,255,215:236
pdkMito	183883	.	C	A	999	.	.	GT:PL:DP	0/0:0,255,171:238	0/0:0,255,166:237	0/0:0,255,201:244	0/0:0,255,193:237	0/0:0,255,233:241	0/0:0,255,250:236	0/0:0,255,226:207	0/0:0,255,194:202	0/0:0,255,226:231	0/0:0,255,232:225	0/0:0,255,248:241	0/0:0,255,236:188	0/0:0,255,206:221	0/0:0,255,214:224	0/0:0,255,231:239	0/0:0,255,155:225	0/0:0,255,243:233	0/0:0,255,232:236	0/0:0,255,229:235	0/0:0,255,206:230	0/0:0,255,229:240	0/0:0,255,246:233	0/0:0,255,234:220	0/0:0,255,214:218	0/0:0,255,234:223	0/0:0,255,247:235	0/0:0,255,242:237	0/0:0,255,158:230	0/0:0,255,231:232	0/0:0,255,195:240	0/0:0,255,211:228	0/0:0,255,226:232	0/0:0,255,173:234	0/0:0,255,236:225	0/0:0,255,239:240	0/0:0,255,254:214	0/0:0,255,175:235	0/0:0,255,202:235	0/0:0,255,222:245	0/0:0,255,241:237	0/0:0,255,208:232
pdkMito	184110	.	G	T	999	.	.	GT:PL:DP	0/0:0,255,225:245	0/0:0,255,202:231	0/0:0,255,170:243	0/0:0,255,204:246	0/0:0,255,225:241	0/0:0,255,241:237	0/0:0,255,224:224	0/0:0,255,171:205	0/0:0,255,225:219	0/0:0,255,233:224	0/0:0,255,235:235	0/0:0,255,243:206	0/0:0,255,203:228	0/0:0,255,223:232	0/0:0,255,235:242	1/1:152,255,0:218	1/1:235,255,0:229	1/1:233,255,0:239	0/0:0,255,223:237	0/0:0,255,191:232	0/0:0,255,195:242	1/1:247,255,0:231	0/0:0,255,218:220	0/0:0,255,215:212	1/1:232,255,0:231	1/1:238,255,0:234	1/1:242,255,0:233	1/1:146,255,0:233	1/1:235,255,0:228	0/0:0,255,182:240	0/0:0,255,201:220	0/0:0,255,236:230	0/0:0,255,183:223	0/0:0,255,227:231	0/0:0,255,240:242	0/0:0,255,252:225	1/1:185,255,0:222	0/0:0,255,215:229	0/0:0,255,217:241	0/0:0,255,240:228	0/0:0,255,202:242
pdkMito	185394	.	G	T,A	999	.	.	GT:PL:DP	0/0:0,255,255,255,255,255:242	0/0:0,255,223,255,241,232:228	0/0:0,255,240,255,246,241:230	0/0:0,255,220,255,242,230:236	0/0:0,255,202,255,251,242:231	0/0:0,255,228,255,255,255:228	0/0:0,255,229,255,247,242:209	0/0:0,255,189,255,207,199:216	0/0:0,255,235,255,241,236:226	0/0:0,255,239,255,255,255:232	0/0:0,255,255,255,255,255:235	0/0:0,255,178,255,199,205:133	0/0:0,255,221,255,239,230:222	0/0:0,255,251,255,255,255:242	0/0:0,255,244,255,255,255:234	0/0:0,255,214,255,226,219:222	0/0:0,255,231,255,250,240:227	0/0:0,255,251,255,255,255:236	0/0:0,255,245,255,255,253:236	0/0:0,255,197,255,240,228:229	0/0:0,255,254,255,255,255:239	0/0:0,255,241,255,255,255:221	0/0:0,255,244,255,255,247:225	0/0:0,255,198,255,234,227:214	0/0:0,255,253,255,255,255:229	0/0:0,255,233,255,255,255:227	0/0:0,255,253,255,255,255:236	0/0:0,255,220,255,244,232:231	0/0:0,255,235,255,255,255:238	0/0:0,255,236,255,251,242:238	0/0:0,255,246,255,255,250:223	0/0:0,255,244,255,255,255:236	0/0:0,255,234,255,249,241:237	0/0:0,255,240,255,255,255:227	0/0:0,255,251,255,255,255:235	0/0:0,255,235,255,255,255:217	0/0:0,255,218,255,233,224:233	0/0:0,255,242,255,255,255:227	0/0:0,255,253,255,255,255:244	0/0:0,255,253,255,255,255:232	0/0:0,255,235,255,245,243:233
pdkMito	191721	.	T	G,C	999	.	.	GT:PL:DP	0/0:0,255,193,255,193,193:237	0/0:0,255,183,255,183,183:171	0/0:0,255,216,255,216,216:232	0/0:0,255,203,255,203,203:229	0/0:0,255,235,255,238,235:225	0/0:0,255,248,255,248,248:232	0/0:0,255,215,255,215,215:201	0/0:0,255,191,255,191,191:217	0/0:0,255,228,255,228,228:226	0/0:0,255,234,255,234,234:210	0/0:0,255,244,255,244,244:221	0/0:0,255,235,255,235,235:189	0/0:0,255,199,255,205,201:201	0/0:0,255,216,255,219,217:219	0/0:0,255,232,255,232,232:221	0/0:0,255,150,255,150,150:212	0/0:0,255,228,255,228,228:196	0/0:0,255,245,255,255,248:223	0/0:0,255,238,255,238,238:205	0/0:0,255,212,255,212,212:165	0/0:0,255,221,255,224,222:201	0/0:0,255,255,255,255,255:213	0/0:0,255,224,255,224,224:197	0/0:0,255,229,255,229,229:218	0/0:0,255,241,255,244,241:200	0/0:0,255,247,255,247,247:216	0/0:0,255,237,255,240,237:202	0/0:0,255,197,255,197,197:155	0/0:0,255,237,255,237,237:206	0/0:0,255,215,255,218,216:227	0/0:0,255,225,255,228,225:176	0/0:0,255,241,255,241,241:202	0/0:0,255,196,255,202,198:178	0/0:0,255,238,255,238,238:189	0/0:0,255,238,255,241,238:224	0/0:0,255,247,255,247,247:209	0/0:0,255,220,255,220,220:229	0/0:0,255,226,255,226,226:205	0/0:0,255,218,255,218,218:237	0/0:0,255,237,255,237,237:196	0/0:0,255,234,255,234,234:218
pdkMito	193916	.	C	A	999	.	.	GT:PL:DP	0/0:0,255,208:248	0/0:0,255,190:230	0/0:0,255,188:243	0/0:0,255,212:240	0/0:0,255,236:234	0/0:0,255,246:232	0/0:0,255,219:219	0/0:0,255,171:216	0/0:0,255,206:230	0/0:0,255,234:236	0/0:0,255,246:240	0/0:0,255,248:200	0/0:0,255,193:213	0/0:0,255,236:242	0/0:0,255,225:239	0/0:0,255,156:215	0/0:0,255,211:233	0/0:0,255,234:231	0/0:0,255,222:235	0/0:0,255,210:231	0/0:0,255,212:237	0/0:0,255,255:233	0/0:0,255,229:228	0/0:0,255,218:233	0/0:0,255,241:238	0/0:0,255,250:241	0/0:0,255,245:234	0/0:0,255,169:233	0/0:0,255,234:235	0/0:0,255,203:241	0/0:0,255,205:220	0/0:0,255,227:220	0/0:0,255,205:234	0/0:0,255,239:229	0/0:0,255,234:239	0/0:0,255,245:228	0/0:0,255,181:236	0/0:0,255,217:227	0/0:0,255,223:244	0/0:0,255,245:231	0/0:0,255,196:237
pdkMito	194912	.	G	T	960	.	.	GT:PL:DP	0/0:0,255,160:239	0/0:0,255,152:232	0/0:0,255,162:244	0/0:0,255,189:244	0/0:0,255,231:241	0/0:0,255,233:240	0/0:0,255,211:211	0/0:0,255,166:195	0/0:0,255,192:234	0/0:0,255,229:235	0/0:0,255,234:240	0/0:0,255,245:222	0/0:0,255,190:230	0/0:0,255,217:227	0/0:0,255,232:242	0/0:0,255,159:225	0/0:0,255,213:233	0/0:0,255,235:232	0/0:0,255,212:236	0/0:0,255,184:235	0/0:0,255,202:238	0/0:0,255,244:225	0/0:0,255,235:221	0/0:0,255,212:225	0/0:0,255,239:232	0/0:0,255,236:243	0/0:0,255,232:236	0/0:0,255,158:242	0/0:0,255,213:230	0/0:0,255,180:243	0/0:0,255,167:220	0/0:0,255,233:227	0/0:0,255,206:231	0/0:0,255,228:227	0/0:0,255,230:242	0/0:0,255,233:224	0/0:0,255,188:236	0/0:0,255,219:237	0/0:0,255,194:244	0/0:0,255,230:231	0/0:0,255,204:242
pdkMito	197467	.	T	A	999	.	.	GT:PL:DP	0/0:0,255,255:240	0/0:0,255,255:230	1/1:251,255,0:185	1/1:255,255,0:227	0/0:0,255,249:223	0/0:0,255,255:173	0/0:0,255,255:216	1/1:157,255,0:218	0/0:0,255,225:231	0/0:0,255,255:238	0/0:0,255,255:241	1/1:156,200,0:134	0/0:0,255,255:235	0/0:0,255,255:230	0/0:0,255,255:237	0/0:0,255,255:239	0/0:0,255,246:241	0/0:0,255,255:236	0/0:0,255,255:241	0/0:0,255,235:238	0/0:0,255,255:242	0/0:0,255,249:195	0/0:0,255,255:210	0/0:0,255,251:207	0/0:0,255,255:182	0/0:0,255,255:211	0/0:0,255,255:242	0/0:0,255,253:237	0/0:0,255,255:224	0/0:0,255,255:242	0/0:0,255,255:231	0/0:0,255,255:236	0/0:0,255,227:235	0/0:0,255,255:240	1/1:247,255,0:219	0/0:0,255,255:221	0/0:0,255,204:240	0/0:0,255,255:232	0/0:0,255,253:246	0/0:0,255,255:204	0/0:0,255,255:178
pdkMito	197487	.	T	A	999	.	.	GT:PL:DP	0/0:0,255,255:245	0/0:0,255,255:233	1/1:249,255,0:182	1/1:255,255,0:219	0/0:0,255,255:230	0/0:0,255,255:148	0/0:0,255,255:213	1/1:165,255,0:208	0/0:0,255,229:233	0/0:0,255,255:236	0/0:0,255,255:242	1/1:187,255,0:124	0/0:0,255,255:240	0/0:0,255,255:229	0/0:0,255,255:237	0/0:0,255,234:196	0/0:0,255,231:216	0/0:0,255,251:192	0/0:0,255,255:240	0/0:0,255,234:242	0/0:0,255,246:239	0/0:0,255,230:160	0/0:0,255,255:218	0/0:0,255,253:211	0/0:0,255,228:139	0/0:0,255,255:164	0/0:0,255,238:182	0/0:0,255,234:200	0/0:0,255,242:162	0/0:0,255,255:246	0/0:0,255,254:236	0/0:0,255,255:240	0/0:0,255,219:235	0/0:0,255,255:238	1/1:237,255,0:203	0/0:0,255,255:212	0/0:0,255,201:218	0/0:0,255,253:230	0/0:0,255,254:247	0/0:0,255,255:192	0/0:0,255,255:207
pdkMito	197492	.	G	T	999	.	.	GT:PL:DP	0/0:0,255,255:244	0/0:0,255,255:228	1/1:255,255,0:198	1/1:255,255,0:214	0/0:0,255,243:227	0/0:0,255,235:143	0/0:0,255,253:225	1/1:180,255,0:196	0/0:0,255,220:239	0/0:0,255,246:236	0/0:0,255,255:242	1/1:222,255,0:148	0/0:0,255,255:230	0/0:0,255,255:233	0/0:0,255,255:239	1/1:223,255,0:173	1/1:230,255,0:197	1/1:246,255,0:179	0/0:0,255,247:240	0/0:0,255,229:240	0/0:0,255,242:241	1/1:221,255,0:140	0/0:0,255,255:217	0/0:0,255,225:217	1/1:216,255,0:121	1/1:246,255,0:140	1/1:232,255,0:167	1/1:227,255,0:176	1/1:241,255,0:150	0/0:0,255,255:247	0/0:0,255,243:233	0/0:0,255,248:232	0/0:0,255,219:236	0/0:0,255,251:239	1/1:247,255,0:215	0/0:0,255,245:221	1/1:199,255,0:211	0/0:0,255,228:234	0/0:0,255,252:246	0/0:0,255,250:193	0/0:0,255,255:211
pdkMito	197509	.	A	T	999	.	.	GT:PL:DP	0/0:0,255,255:241	0/0:0,255,255:237	1/1:230,255,0:172	1/1:206,255,0:166	0/0:0,255,255:237	0/0:0,255,235:124	0/0:0,255,255:224	1/1:151,255,0:183	0/0:0,255,233:237	0/0:0,255,255:240	0/0:0,255,255:244	1/1:212,255,0:149	0/0:0,255,255:239	0/0:0,255,251:233	0/0:0,255,255:240	0/0:0,255,246:239	0/0:0,255,230:240	0/0:0,255,247:237	0/0:0,255,255:239	0/0:0,255,233:242	0/0:0,255,239:245	0/0:0,255,255:225	0/0:0,255,253:222	0/0:0,255,252:222	0/0:0,255,244:195	0/0:0,255,255:225	0/0:0,255,255:245	0/0:0,255,238:237	0/0:0,255,255:236	0/0:0,255,244:245	0/0:0,255,241:238	0/0:0,255,254:242	0/0:0,255,211:239	0/0:0,255,249:235	1/1:215,255,0:198	0/0:0,255,255:221	0/0:0,255,203:240	0/0:0,255,255:243	0/0:0,255,254:247	0/0:0,255,255:219	0/0:0,255,255:226
pdkMito	197612	.	A	T	999	.	.	GT:PL:DP	0/0:0,255,177:244	0/0:0,255,165:239	1/1:148,255,0:209	1/1:191,255,0:188	0/0:0,255,197:240	0/0:0,255,179:234	0/0:0,255,183:219	1/1:150,255,0:211	0/0:0,255,205:234	0/0:0,255,200:236	0/0:0,255,210:239	1/1:243,255,0:188	0/0:0,255,181:232	0/0:0,255,217:234	0/0:0,255,211:239	1/1:154,255,0:211	1/1:225,255,0:222	1/1:226,255,0:217	0/0:0,255,199:237	0/0:0,255,169:244	0/0:0,255,197:249	1/1:230,255,0:190	0/0:0,255,197:233	0/0:0,255,203:224	1/1:214,255,0:210	1/1:213,255,0:208	1/1:218,255,0:225	1/1:147,255,0:208	1/1:208,255,0:225	0/0:0,255,172:248	0/0:0,255,167:242	0/0:0,255,215:236	0/0:0,255,154:237	0/0:0,255,228:239	1/1:222,255,0:218	0/0:0,217,163:226	1/1:180,255,0:229	0/0:0,255,195:241	0/0:0,255,191:246	0/0:0,255,186:238	0/0:0,255,187:245
pdkMito	198317	.	A	C	999	.	.	GT:PL:DP	0/0:0,255,179:241	0/0:0,255,165:245	0/0:0,255,165:246	0/0:0,255,187:249	0/0:0,255,202:244	0/0:0,255,238:241	0/0:0,255,231:230	0/0:0,255,150:212	0/0:0,255,210:240	0/0:0,255,213:239	0/0:0,255,225:246	0/0:0,255,250:218	0/0:0,255,154:225	0/0:0,255,213:236	0/0:0,255,229:246	0/0:0,255,162:235	0/0:0,255,238:237	0/0:0,255,216:244	0/0:0,255,226:242	0/0:0,255,190:239	0/0:0,255,213:244	0/0:0,255,244:237	0/0:0,255,232:231	0/0:0,255,219:226	0/0:0,255,238:241	0/0:0,255,245:244	0/0:0,255,233:244	0/0:0,255,174:236	0/0:0,255,219:242	0/0:0,255,166:244	0/0:0,255,178:234	0/0:0,255,219:238	0/0:0,255,197:248	0/0:0,255,218:242	0/0:0,255,230:244	0/0:0,255,233:228	0/0:0,255,156:232	0/0:0,255,224:241	0/0:0,255,193:246	0/0:0,255,218:232	0/0:0,255,201:242
pdkMito	198520	.	C	A	999	.	.	GT:PL:DP	0/0:0,255,190:230	0/0:0,255,179:228	0/0:0,255,208:242	0/0:0,255,195:234	0/0:0,255,240:241	0/0:0,255,236:232	0/0:0,255,221:210	0/0:0,255,158:209	0/0:0,255,215:224	0/0:0,255,238:230	0/0:0,255,234:236	0/0:0,255,249:222	0/0:0,255,190:226	0/0:0,255,206:232	0/0:0,255,243:237	0/0:0,255,183:232	0/0:0,255,234:231	0/0:0,255,234:236	0/0:0,255,237:238	0/0:0,255,186:230	0/0:0,255,223:244	0/0:0,255,243:227	0/0:0,255,229:221	0/0:0,255,215:214	0/0:0,255,241:228	0/0:0,255,242:227	0/0:0,255,253:239	0/0:0,255,196:229	0/0:0,255,241:239	0/0:0,255,178:241	0/0:0,255,212:215	0/0:0,255,250:227	0/0:0,255,191:224	0/0:0,255,239:226	0/0:0,255,233:239	0/0:0,255,241:216	0/0:0,255,172:237	0/0:0,255,209:234	0/0:0,255,215:247	0/0:0,255,212:228	0/0:0,255,200:231
pdkMito	198573	.	A	C	999	.	.	GT:PL:DP	0/0:0,255,194:246	0/0:0,255,183:236	0/0:0,255,195:245	0/0:0,255,222:246	0/0:0,255,243:240	0/0:0,255,255:233	0/0:0,255,231:214	0/0:0,255,148:193	0/0:0,255,230:240	0/0:0,255,246:235	0/0:0,255,235:245	0/0:0,255,249:214	0/0:0,255,172:226	0/0:0,255,206:238	0/0:0,255,248:245	0/0:0,255,170:233	0/0:0,255,238:237	0/0:0,255,238:242	0/0:0,255,241:237	0/0:0,255,185:236	0/0:0,255,217:241	0/0:0,255,255:230	0/0:0,255,234:229	0/0:0,255,218:211	0/0:0,255,247:237	0/0:0,255,255:236	0/0:0,255,255:245	0/0:0,255,194:239	0/0:0,255,252:244	0/0:0,255,172:245	0/0:0,255,181:232	0/0:0,255,249:241	0/0:0,255,176:240	0/0:0,255,254:231	0/0:0,255,245:241	0/0:0,255,255:232	0/0:0,255,163:232	0/0:0,255,204:239	0/0:0,255,217:246	0/0:0,255,249:240	0/0:0,255,230:243
pdkMito	199481	.	A	T	999	.	.	GT:PL:DP	0/0:0,255,184:246	0/0:0,255,172:242	1/1:178,255,0:242	1/1:178,255,0:245	0/0:0,255,201:241	0/0:0,255,211:233	0/0:0,255,199:221	1/1:124,255,0:170	0/0:0,255,209:238	0/0:0,255,197:232	0/0:0,255,210:240	1/1:247,255,0:209	0/0:0,255,160:229	0/0:0,255,197:240	0/0:0,255,230:241	1/1:159,255,0:223	1/1:214,255,0:213	1/1:229,255,0:231	0/0:0,255,221:236	0/0:0,255,170:240	0/0:0,255,197:242	1/1:226,255,0:216	0/0:0,255,212:224	0/0:0,255,194:216	1/1:233,255,0:225	1/1:247,255,0:238	1/1:230,255,0:231	1/1:170,255,0:239	1/1:234,255,0:230	0/0:0,255,149:246	0/0:0,255,189:232	0/0:0,255,221:238	0/0:0,255,199:238	0/0:0,255,218:232	1/1:232,255,0:237	0/0:0,255,166:214	1/1:185,255,0:224	0/0:0,255,192:243	0/0:0,255,199:244	0/0:0,255,186:230	0/0:0,255,163:234
pdkMito	199802	.	G	T	999	.	.	GT:PL:DP	0/0:0,255,221:243	0/0:0,255,169:239	0/0:0,255,208:243	0/0:0,255,176:246	0/0:0,255,240:241	0/0:0,255,255:236	0/0:0,255,231:221	0/0:0,255,160:212	0/0:0,255,216:236	0/0:0,255,254:229	0/0:0,255,249:242	0/0:0,255,243:190	0/0:0,255,211:230	0/0:0,255,216:236	0/0:0,255,236:242	0/0:0,255,173:230	0/0:0,255,241:240	0/0:0,255,236:244	0/0:0,255,237:239	0/0:0,255,210:236	0/0:0,255,223:244	0/0:0,255,251:230	0/0:0,255,242:230	0/0:0,255,230:227	0/0:0,255,252:228	0/0:0,255,255:234	0/0:0,255,240:238	0/0:0,255,170:237	0/0:0,255,230:237	0/0:0,255,179:244	0/0:0,255,203:231	0/0:0,255,247:235	0/0:0,255,189:230	0/0:0,255,249:233	0/0:0,255,241:241	0/0:0,255,255:228	0/0:0,255,180:234	0/0:0,255,228:228	0/0:0,255,235:248	0/0:0,255,254:240	0/0:0,255,219:246
pdkMito	199806	.	A	C	999	.	.	GT:PL:DP	0/0:0,255,209:245	0/0:0,255,160:239	0/0:0,255,199:238	0/0:0,255,164:245	0/0:0,255,212:239	0/0:0,255,217:235	0/0:0,255,193:227	0/0:0,255,146:211	0/0:0,255,211:235	0/0:0,255,197:216	0/0:0,255,239:239	0/0:0,255,205:180	0/0:0,255,209:237	0/0:0,255,190:232	0/0:0,255,217:244	1/1:165,255,0:224	1/1:238,255,0:233	1/1:245,255,0:235	0/0:0,255,220:242	0/0:0,255,205:238	0/0:0,255,182:239	1/1:235,255,0:206	0/0:0,255,236:232	0/0:0,255,177:230	1/1:244,255,0:220	1/1:255,255,0:229	1/1:228,255,0:231	1/1:161,255,0:225	1/1:223,255,0:223	0/0:0,255,175:246	0/0:0,255,198:236	0/0:0,255,238:234	0/0:0,255,193:236	0/0:0,255,226:233	0/0:0,255,220:238	0/0:0,255,198:223	1/1:167,255,0:228	0/0:0,255,209:232	0/0:0,255,231:247	0/0:0,255,215:235	0/0:0,255,200:245
pdkMito	200876	.	G	T	999	.	.	GT:PL:DP	0/0:0,255,205:242	0/0:0,255,186:229	0/0:0,255,199:240	0/0:0,255,197:245	0/0:0,255,220:240	0/0:0,255,247:239	0/0:0,255,215:221	0/0:0,255,156:217	0/0:0,255,213:238	0/0:0,255,244:234	0/0:0,255,249:235	0/0:0,255,252:194	0/0:0,255,200:217	0/0:0,255,241:233	0/0:0,255,228:238	0/0:0,255,156:226	0/0:0,255,231:236	0/0:0,255,235:223	0/0:0,255,235:235	0/0:0,255,212:231	0/0:0,255,229:234	0/0:0,255,247:226	0/0:0,255,230:212	0/0:0,255,226:231	0/0:0,255,248:231	0/0:0,255,252:245	0/0:0,255,253:237	0/0:0,255,169:227	0/0:0,255,241:233	0/0:0,255,185:243	0/0:0,255,205:216	0/0:0,255,242:232	0/0:0,255,206:226	0/0:0,255,229:220	0/0:0,255,239:233	0/0:0,255,254:225	0/0:0,255,221:239	0/0:0,255,233:228	0/0:0,255,221:243	0/0:0,255,235:228	0/0:0,255,179:233
pdkMito	201607	.	C	A	999	.	.	GT:PL:DP	0/0:0,255,210:246	0/0:0,255,200:236	0/0:0,255,217:243	0/0:0,255,222:243	0/0:0,255,235:240	0/0:0,255,250:228	0/0:0,255,224:227	0/0:0,255,143:201	0/0:0,255,228:238	0/0:0,255,230:226	0/0:0,255,238:242	0/0:0,255,255:221	0/0:0,255,185:228	0/0:0,255,201:239	0/0:0,255,234:236	0/0:0,255,169:226	0/0:0,255,222:226	0/0:0,255,249:238	0/0:0,255,240:240	0/0:0,255,216:232	0/0:0,255,239:240	0/0:0,255,244:229	0/0:0,255,238:223	0/0:0,255,216:219	0/0:0,255,255:234	0/0:0,255,255:239	0/0:0,255,242:233	0/0:0,255,168:243	0/0:0,255,255:240	0/0:0,255,220:244	0/0:0,255,207:229	0/0:0,255,235:230	0/0:0,255,172:238	0/0:0,255,239:228	0/0:0,255,247:244	0/0:0,255,253:224	0/0:0,255,166:243	0/0:0,255,235:233	0/0:0,255,212:245	0/0:0,255,254:238	0/0:0,255,191:241
pdkMito	202296	.	T	G	999	.	.	GT:PL:DP	0/0:0,255,180:245	0/0:0,255,167:207	0/0:0,255,201:243	0/0:0,255,216:245	0/0:0,255,233:236	0/0:0,255,243:234	0/0:0,255,240:222	0/0:0,255,158:208	0/0:0,255,227:224	0/0:0,255,242:236	0/0:0,255,232:235	0/0:0,255,233:217	0/0:0,255,204:226	0/0:0,255,213:231	0/0:0,255,239:236	0/0:0,255,168:211	0/0:0,255,234:221	0/0:0,255,233:223	0/0:0,255,235:228	0/0:0,255,201:217	0/0:0,255,222:223	0/0:0,255,221:225	0/0:0,255,230:227	0/0:0,255,222:222	0/0:0,255,230:224	0/0:0,255,252:240	0/0:0,255,234:234	0/0:0,255,173:230	0/0:0,255,244:237	0/0:0,255,182:243	0/0:0,255,188:206	0/0:0,255,240:220	0/0:0,255,190:220	0/0:0,255,244:216	0/0:0,255,240:235	0/0:0,255,244:213	0/0:0,255,185:236	0/0:0,255,221:225	0/0:0,255,224:244	0/0:0,255,244:226	0/0:0,255,191:231
pdkMito	204175	.	G	T	999	.	.	GT:PL:DP	0/0:0,255,248:241	0/0:0,255,225:224	0/0:0,255,232:241	0/0:0,255,241:240	0/0:0,255,246:228	0/0:0,255,255:233	0/0:0,255,233:214	0/0:0,255,170:213	0/0:0,255,241:230	0/0:0,255,255:230	0/0:0,255,255:237	0/0:0,255,254:163	0/0:0,255,229:223	0/0:0,255,248:225	0/0:0,255,255:237	0/0:0,255,160:227	0/0:0,255,254:235	0/0:0,255,255:237	0/0:0,255,255:231	0/0:0,255,233:224	0/0:0,255,238:239	0/0:0,255,254:210	0/0:0,255,240:214	0/0:0,255,226:222	0/0:0,255,255:220	0/0:0,255,255:235	0/0:0,255,255:239	0/0:0,255,213:224	0/0:0,255,255:230	0/0:0,255,221:237	0/0:0,255,242:231	0/0:0,255,255:231	0/0:0,255,235:221	0/0:0,255,251:216	0/0:0,255,255:229	0/0:0,255,255:219	0/0:0,255,221:235	0/0:0,255,245:225	0/0:0,255,253:247	0/0:0,255,255:226	0/0:0,255,236:236
pdkMito	206148	.	T	G,A	999	.	.	GT:PL:DP	0/0:0,255,218,255,227,220:244	0/0:0,255,170,255,170,170:233	1/1:214,255,0,214,255,214:228	1/1:207,255,0,210,255,208:239	0/0:0,255,221,255,236,227:241	0/0:0,255,179,255,236,225:231	0/0:0,255,186,255,213,200:217	1/1:165,255,0,165,255,165:202	0/0:0,255,208,255,208,208:231	0/0:0,255,207,255,240,226:228	0/0:0,255,218,255,239,230:233	1/1:246,255,0,246,255,246:189	0/0:0,255,192,255,207,199:223	0/0:0,255,194,255,209,201:228	0/0:0,255,200,255,236,223:239	1/1:144,255,0,144,255,144:202	1/1:215,255,0,224,255,218:221	1/1:220,255,0,232,255,227:208	0/0:0,255,245,255,251,246:234	0/0:0,255,191,255,215,202:237	0/0:0,255,206,255,233,221:236	1/1:241,255,0,244,255,242:203	0/0:0,255,223,255,232,226:210	0/0:0,255,192,255,216,211:224	1/1:240,255,0,240,255,240:208	1/1:247,255,0,247,255,247:226	1/1:241,255,0,244,255,242:222	1/1:205,255,0,205,255,205:219	1/1:225,255,0,225,255,225:215	0/0:0,255,194,255,212,202:244	0/0:0,255,195,255,213,201:231	0/0:0,255,217,255,232,225:226	0/0:0,255,201,255,213,206:233	0/0:0,255,221,255,239,232:223	1/1:233,255,0,233,255,233:226	0/0:0,255,212,255,239,232:211	1/1:155,255,0,167,255,160:233	0/0:0,255,203,255,215,213:231	0/0:0,255,227,255,230,228:244	0/0:0,255,184,255,241,216:224	0/0:0,255,173,255,203,196:233
pdkMito	206223	.	C	A	999	.	.	GT:PL:DP	0/0:0,255,217:242	0/0:0,255,163:238	0/0:0,255,194:239	0/0:0,255,201:246	0/0:0,255,235:240	0/0:0,255,244:237	0/0:0,255,201:207	0/0:0,255,183:212	0/0:0,255,225:232	0/0:0,255,234:234	0/0:0,255,242:237	0/0:0,255,252:204	0/0:0,255,180:225	0/0:0,255,213:228	0/0:0,255,242:244	1/1:150,255,0:208	1/1:202,255,0:230	1/1:203,255,0:239	0/0:0,255,235:233	0/0:0,255,208:235	0/0:0,255,224:244	1/1:222,255,0:219	0/0:0,255,233:227	0/0:0,255,193:222	1/1:237,255,0:227	1/1:213,255,0:223	1/1:194,255,0:229	1/1:164,255,0:231	1/1:209,255,0:232	0/0:0,255,190:247	0/0:0,255,215:233	0/0:0,255,245:230	0/0:0,255,198:237	0/0:0,255,232:232	0/0:0,255,243:240	0/0:0,255,243:220	1/1:170,255,0:232	0/0:0,255,225:235	0/0:0,255,236:245	0/0:0,255,195:232	0/0:0,255,180:234
pdkMito	207188	.	T	A	999	.	.	GT:PL:DP	0/0:0,255,191:245	0/0:0,255,198:235	1/1:178,255,0:234	1/1:214,255,0:233	0/0:0,255,215:235	0/0:0,255,207:230	0/0:0,255,169:220	1/1:133,255,0:158	0/0:0,255,194:234	0/0:0,255,217:231	0/0:0,255,207:231	1/1:235,255,0:194	0/0:0,255,167:223	0/0:0,255,214:236	0/0:0,255,228:242	1/1:151,255,0:220	1/1:226,255,0:224	1/1:253,255,0:230	0/0:0,255,227:238	0/0:0,255,195:240	0/0:0,255,203:242	1/1:237,255,0:222	0/0:0,255,206:225	0/0:0,255,165:216	1/1:234,255,0:230	1/1:246,255,0:236	1/1:253,255,0:242	1/1:187,255,0:227	1/1:239,255,0:229	0/0:0,255,174:244	0/0:0,255,195:231	0/0:0,255,216:240	0/0:0,255,177:229	0/0:0,255,236:232	1/1:233,255,0:236	0/0:0,255,174:230	1/1:175,255,0:228	0/0:0,255,209:227	0/0:0,255,228:247	0/0:0,255,207:225	0/0:0,255,188:239
pdkMito	208244	.	C	A	999	.	.	GT:PL:DP	0/0:0,255,194:239	0/0:0,255,171:228	0/0:0,255,193:239	0/0:0,255,193:245	0/0:0,255,228:240	0/0:0,255,244:231	0/0:0,255,216:209	0/0:0,255,125:162	0/0:0,255,212:229	0/0:0,255,245:234	0/0:0,255,241:237	0/0:0,255,255:206	0/0:0,255,180:226	0/0:0,255,232:235	0/0:0,255,228:235	0/0:0,255,158:228	0/0:0,255,245:233	0/0:0,255,242:242	0/0:0,255,230:232	0/0:0,255,190:229	0/0:0,255,215:243	0/0:0,255,251:230	0/0:0,255,219:218	0/0:0,255,204:217	0/0:0,255,245:231	0/0:0,255,241:237	0/0:0,255,245:235	0/0:0,255,179:233	0/0:0,255,232:236	0/0:0,255,210:246	0/0:0,255,192:220	0/0:0,255,232:226	0/0:0,255,225:235	0/0:0,255,237:227	0/0:0,255,235:239	0/0:0,255,245:216	0/0:0,255,198:236	0/0:0,255,225:224	0/0:0,255,217:243	0/0:0,255,232:225	0/0:0,255,210:239
pdkMito	210279	.	C	A	999	.	.	GT:PL:DP	0/0:0,255,213:248	0/0:0,255,196:221	0/0:0,255,196:242	0/0:0,255,230:244	0/0:0,255,237:237	0/0:0,255,248:232	0/0:0,255,226:216	0/0:0,255,196:212	0/0:0,255,215:224	0/0:0,255,244:233	0/0:0,255,246:242	0/0:0,255,235:192	0/0:0,255,211:230	0/0:0,255,218:233	0/0:0,255,248:237	0/0:0,255,159:229	0/0:0,255,247:231	0/0:0,255,243:226	0/0:0,255,232:236	0/0:0,255,219:230	0/0:0,255,222:235	0/0:0,255,255:235	0/0:0,255,234:222	0/0:0,255,210:217	0/0:0,255,250:233	0/0:0,255,249:239	0/0:0,255,252:238	0/0:0,255,203:229	0/0:0,255,248:241	0/0:0,255,183:242	0/0:0,255,218:227	0/0:0,255,245:226	0/0:0,255,215:229	0/0:0,255,239:218	0/0:0,255,232:234	0/0:0,255,255:227	0/0:0,255,193:236	0/0:0,255,243:234	0/0:0,255,222:245	0/0:0,255,212:224	0/0:0,255,197:233
pdkMito	211120	.	A	T	999	.	.	GT:PL:DP	0/0:0,255,244:237	0/0:0,255,249:235	0/0:0,255,245:243	0/0:0,255,248:243	0/0:0,255,243:223	0/0:0,255,255:214	0/0:0,255,233:209	0/0:0,255,199:213	0/0:0,255,243:223	0/0:0,255,254:213	0/0:0,255,255:233	0/0:0,255,211:117	0/0:0,255,233:223	0/0:0,255,244:221	0/0:0,255,255:239	0/0:0,255,191:223	0/0:0,255,247:225	0/0:0,255,255:222	0/0:0,255,255:236	0/0:0,255,241:237	0/0:0,255,255:236	0/0:0,255,247:200	0/0:0,255,253:216	0/0:0,255,229:216	0/0:0,255,255:230	0/0:0,255,255:233	0/0:0,255,255:232	0/0:0,255,237:234	0/0:0,255,255:228	0/0:0,255,241:241	0/0:0,255,247:230	0/0:0,255,255:236	0/0:0,255,239:238	0/0:0,255,255:224	0/0:0,255,255:235	0/0:0,255,253:178	0/0:0,255,234:237	0/0:0,255,250:216	0/0:0,255,255:242	0/0:0,255,255:230	0/0:0,255,255:244
pdkMito	211318	.	T	A	999	.	.	GT:PL:DP	0/0:0,255,255:248	0/0:0,255,249:240	0/0:0,255,255:242	0/0:0,255,253:246	0/0:0,255,246:218	0/0:0,255,255:226	0/0:0,255,251:214	0/0:0,255,200:183	0/0:0,255,238:219	0/0:0,255,255:234	0/0:0,255,255:240	0/0:0,255,212:104	0/0:0,255,235:224	0/0:0,255,235:230	0/0:0,255,255:247	0/0:0,255,178:231	0/0:0,255,248:222	0/0:0,255,255:241	0/0:0,255,255:234	0/0:0,255,247:237	0/0:0,255,245:238	0/0:0,255,255:225	0/0:0,255,243:221	0/0:0,255,246:210	0/0:0,255,255:234	0/0:0,255,250:210	0/0:0,255,255:242	0/0:0,255,235:235	0/0:0,255,255:245	0/0:0,255,250:243	0/0:0,255,248:234	0/0:0,255,255:239	0/0:0,255,246:240	0/0:0,255,255:235	0/0:0,255,255:240	0/0:0,255,248:189	0/0:0,255,225:223	0/0:0,255,255:238	0/0:0,255,255:248	0/0:0,255,255:234	0/0:0,255,255:245
pdkMito	211327	.	A	T	999	.	.	GT:PL:DP	0/0:0,255,255:248	0/0:0,255,242:234	1/1:242,255,0:220	1/1:245,255,0:228	0/0:0,255,248:223	0/0:0,255,255:238	0/0:0,255,242:219	1/1:195,255,0:186	0/0:0,255,240:230	0/0:0,255,255:237	0/0:0,255,255:239	1/1:208,255,0:100	0/0:0,255,238:232	0/0:0,255,226:230	0/0:0,255,254:249	1/1:170,255,0:213	1/1:241,255,0:218	1/1:255,255,0:228	0/0:0,255,255:239	0/0:0,255,245:236	0/0:0,255,239:240	1/1:255,255,0:216	0/0:0,255,248:230	0/0:0,255,231:226	1/1:249,255,0:210	1/1:250,255,0:217	1/1:255,255,0:225	1/1:225,255,0:218	1/1:250,255,0:222	0/0:0,255,251:246	0/0:0,255,231:229	0/0:0,255,255:241	0/0:0,255,243:236	0/0:0,255,255:233	1/1:255,255,0:232	0/0:0,255,253:205	1/1:224,255,0:224	0/0:0,255,255:235	0/0:0,255,255:248	0/0:0,255,222:235	0/0:0,255,255:247
pdkMito	211336	.	C	A	999	.	.	GT:PL:DP	0/0:0,255,255:248	0/0:0,255,237:236	0/0:0,255,250:241	0/0:0,255,246:246	0/0:0,255,247:224	0/0:0,255,253:231	0/0:0,255,248:225	0/0:0,255,208:215	0/0:0,255,238:222	0/0:0,255,255:237	0/0:0,255,255:242	0/0:0,255,211:118	0/0:0,255,233:235	0/0:0,255,236:237	0/0:0,255,248:246	0/0:0,255,175:234	0/0:0,255,253:228	0/0:0,255,255:236	0/0:0,255,255:241	0/0:0,255,248:236	0/0:0,255,238:241	0/0:0,255,255:227	0/0:0,255,245:233	0/0:0,255,237:216	0/0:0,255,255:230	0/0:0,255,254:231	0/0:0,255,255:241	0/0:0,255,227:237	0/0:0,255,255:238	0/0:0,255,247:244	0/0:0,255,231:221	0/0:0,255,255:232	0/0:0,255,243:236	0/0:0,255,255:237	0/0:0,255,255:243	0/0:0,255,247:205	0/0:0,255,227:231	0/0:0,255,250:227	0/0:0,255,254:247	0/0:0,255,254:238	0/0:0,255,255:246
pdkMito	211718	.	C	A	999	.	.	GT:PL:DP	0/0:0,255,251:244	0/0:0,255,236:234	0/0:0,255,234:236	0/0:0,255,255:247	0/0:0,255,255:233	0/0:0,255,255:227	0/0:0,255,255:231	0/0:0,255,195:208	0/0:0,255,237:216	0/0:0,255,255:227	0/0:0,255,255:233	0/0:0,255,244:189	0/0:0,255,242:229	0/0:0,255,245:238	0/0:0,255,255:241	0/0:0,255,222:236	0/0:0,255,255:230	0/0:0,255,255:228	0/0:0,255,254:238	0/0:0,255,243:240	0/0:0,255,253:233	0/0:0,255,255:229	0/0:0,255,255:230	0/0:0,255,230:212	0/0:0,255,255:238	0/0:0,255,255:231	0/0:0,255,255:231	0/0:0,255,233:233	0/0:0,255,255:234	0/0:0,255,235:242	0/0:0,255,252:228	0/0:0,255,255:234	0/0:0,255,239:239	0/0:0,255,255:230	0/0:0,255,255:247	0/0:0,255,255:219	0/0:0,255,237:229	0/0:0,255,250:228	0/0:0,255,255:242	0/0:0,255,255:237	0/0:0,255,238:239
pdkMito	214833	.	G	T	999	.	.	GT:PL:DP	0/0:0,255,207:243	0/0:0,255,179:234	0/0:0,255,198:240	0/0:0,255,183:243	0/0:0,255,225:234	0/0:0,255,251:238	0/0:0,255,214:226	0/0:0,255,178:214	0/0:0,255,195:233	0/0:0,255,236:235	0/0:0,255,238:237	0/0:0,255,234:177	0/0:0,255,196:224	0/0:0,255,218:226	0/0:0,255,244:238	0/0:0,255,157:226	0/0:0,255,244:242	0/0:0,255,226:230	0/0:0,255,233:237	0/0:0,255,182:230	0/0:0,255,197:237	0/0:0,255,240:223	0/0:0,255,236:211	0/0:0,255,223:226	0/0:0,255,248:235	0/0:0,255,238:234	0/0:0,255,236:236	0/0:0,255,165:233	0/0:0,255,242:242	0/0:0,255,173:242	0/0:0,255,192:217	0/0:0,255,236:229	0/0:0,255,208:231	0/0:0,255,244:234	0/0:0,255,231:237	0/0:0,255,252:234	0/0:0,255,206:244	0/0:0,255,224:219	0/0:0,255,236:249	0/0:0,255,214:225	0/0:0,255,202:241
pdkMito	215045	.	A	T,C	999	.	.	GT:PL:DP	0/0:0,255,205,255,205,205:242	0/0:0,255,190,255,190,190:238	0/0:0,255,183,255,183,183:241	0/0:0,255,175,255,175,175:244	0/0:0,255,238,255,238,238:235	0/0:0,255,251,255,251,251:223	0/0:0,255,244,255,244,244:227	0/0:0,255,178,255,178,178:211	0/0:0,255,247,255,250,247:216	0/0:0,255,225,255,225,225:228	0/0:0,255,243,255,243,243:234	0/0:0,255,233,255,233,233:185	0/0:0,255,194,255,194,194:224	0/0:0,255,223,255,223,223:232	0/0:0,255,239,255,239,239:244	0/0:0,255,165,255,165,165:233	0/0:0,255,246,255,246,246:228	0/0:0,255,248,255,248,248:234	0/0:0,255,231,255,231,231:232	0/0:0,255,199,255,199,199:244	0/0:0,255,228,255,228,228:243	0/0:0,255,231,255,231,231:220	0/0:0,255,220,255,220,220:220	0/0:0,255,240,255,240,240:215	0/0:0,255,226,255,226,226:237	0/0:0,255,239,255,239,239:232	0/0:0,255,237,255,237,237:233	0/0:0,255,182,255,182,182:240	0/0:0,255,241,255,241,241:238	0/0:0,255,193,255,193,193:244	0/0:0,255,201,255,203,200:232	0/0:0,255,215,255,218,215:241	0/0:0,255,197,255,197,197:237	0/0:0,255,240,255,240,240:221	0/0:0,255,230,255,230,230:231	0/0:0,255,249,255,252,249:222	0/0:0,255,221,255,221,221:219	0/0:0,255,226,255,226,226:227	0/0:0,255,219,255,219,219:243	0/0:0,255,220,255,223,220:230	0/0:0,255,214,255,217,214:243
pdkMito	216018	.	C	A	999	.	.	GT:PL:DP	0/0:0,255,226:243	0/0:0,255,195:235	0/0:0,255,177:239	0/0:0,255,191:241	0/0:0,255,239:243	0/0:0,255,255:226	0/0:0,255,232:207	0/0:0,255,185:208	0/0:0,255,222:222	0/0:0,255,237:228	0/0:0,255,249:239	0/0:0,255,254:202	0/0:0,255,192:227	0/0:0,255,221:227	0/0:0,255,246:242	0/0:0,255,155:223	0/0:0,255,243:230	0/0:0,255,255:234	0/0:0,255,243:231	0/0:0,255,221:230	0/0:0,255,239:243	0/0:0,255,255:227	0/0:0,255,234:216	0/0:0,255,225:215	0/0:0,255,255:233	0/0:0,255,255:242	0/0:0,255,250:242	0/0:0,255,173:233	0/0:0,255,254:236	0/0:0,255,173:241	0/0:0,255,204:218	0/0:0,255,237:232	0/0:0,255,216:228	0/0:0,255,242:231	0/0:0,255,247:235	0/0:0,255,252:211	0/0:0,255,199:235	0/0:0,255,239:229	0/0:0,255,241:248	0/0:0,255,240:224	0/0:0,255,216:236
pdkMito	220957	.	G	T	999	.	.	GT:PL:DP	0/0:0,255,252:238	0/0:0,255,245:227	0/0:0,255,237:234	0/0:0,255,228:243	0/0:0,255,253:227	0/0:0,255,255:200	0/0:0,255,239:201	0/0:0,255,255:224	0/0:0,255,252:227	0/0:0,255,247:213	0/0:0,255,255:236	0/0:0,163,188:54	0/0:0,255,238:228	0/0:0,255,249:222	0/0:0,255,255:237	0/0:0,255,218:222	0/0:0,255,255:221	0/0:0,255,247:200	0/0:0,255,255:235	0/0:0,255,243:232	0/0:0,255,255:239	0/0:0,255,255:214	0/0:0,255,246:212	0/0:0,255,247:215	0/0:0,255,254:189	0/0:0,255,255:236	0/0:0,255,255:220	0/0:0,255,253:224	0/0:0,255,255:225	0/0:0,255,222:237	0/0:0,255,248:212	0/0:0,255,255:224	0/0:0,255,251:226	0/0:0,255,255:233	0/0:0,255,255:239	0/0:0,255,225:146	0/0:0,255,240:237	0/0:0,255,254:214	0/0:0,255,248:237	0/0:0,255,255:222	0/0:0,255,244:231
pdkMito	220964	.	T	G	999	.	.	GT:PL:DP	0/0:0,255,250:239	0/0:0,255,247:229	1/1:229,255,0:225	1/1:223,255,0:230	0/0:0,255,250:223	0/0:0,255,255:204	0/0:0,255,231:205	1/1:254,255,0:220	0/0:0,255,252:229	0/0:0,255,251:207	0/0:0,255,255:238	1/1:186,147,0:56	0/0:0,255,229:224	0/0:0,255,253:228	0/0:0,255,255:235	1/1:211,255,0:209	1/1:254,255,0:212	1/1:249,255,0:197	0/0:0,255,255:241	0/0:0,255,242:233	0/0:0,255,249:231	1/1:253,255,0:201	0/0:0,255,244:206	0/0:0,255,229:222	1/1:242,255,0:176	1/1:255,255,0:223	1/1:249,255,0:202	1/1:244,255,0:218	1/1:249,255,0:218	0/0:0,255,225:239	0/0:0,255,246:225	0/0:0,255,255:229	0/0:0,255,253:234	0/0:0,255,255:234	1/1:255,255,0:227	0/0:0,255,214:141	1/1:228,255,0:231	0/0:0,255,251:213	0/0:0,255,248:235	0/0:0,255,224:221	0/0:0,255,251:235
pdkMito	226637	.	C	A	999	.	.	GT:PL:DP	0/0:0,255,216:245	0/0:0,255,183:233	0/0:0,255,174:242	0/0:0,255,213:242	0/0:0,255,221:236	0/0:0,255,249:229	0/0:0,255,219:213	0/0:0,255,154:205	0/0:0,255,219:226	0/0:0,255,243:226	0/0:0,255,255:237	0/0:0,255,216:136	0/0:0,255,223:228	0/0:0,255,254:234	0/0:0,255,242:241	0/0:0,255,169:222	0/0:0,255,246:232	0/0:0,255,255:231	0/0:0,255,250:239	0/0:0,255,223:230	0/0:0,255,247:239	0/0:0,255,255:230	0/0:0,255,232:234	0/0:0,255,228:212	0/0:0,255,255:229	0/0:0,255,255:237	0/0:0,255,255:240	0/0:0,255,207:224	0/0:0,255,239:231	0/0:0,255,184:244	0/0:0,255,209:212	0/0:0,255,246:228	0/0:0,255,226:234	0/0:0,255,248:226	0/0:0,255,255:242	0/0:0,255,250:214	0/0:0,255,209:236	0/0:0,255,237:227	0/0:0,255,237:246	0/0:0,255,245:226	0/0:0,255,221:240
pdkMito	226667	.	T	G	999	.	.	GT:PL:DP	0/0:0,255,218:245	0/0:0,255,176:240	0/0:0,255,186:239	0/0:0,255,208:249	0/0:0,255,229:242	0/0:0,255,249:237	0/0:0,255,211:212	0/0:0,255,149:188	0/0:0,255,217:227	0/0:0,255,242:230	0/0:0,255,253:239	0/0:0,255,215:131	0/0:0,255,224:233	0/0:0,255,246:239	0/0:0,255,237:241	0/0:0,255,165:233	0/0:0,255,239:226	0/0:0,255,248:235	0/0:0,255,245:244	0/0:0,255,223:237	0/0:0,255,248:239	0/0:0,255,250:227	0/0:0,255,225:224	0/0:0,255,225:207	0/0:0,255,255:232	0/0:0,255,255:243	0/0:0,255,254:235	0/0:0,255,210:234	0/0:0,255,240:227	0/0:0,255,180:245	0/0:0,255,210:224	0/0:0,255,249:232	0/0:0,255,229:237	0/0:0,255,244:227	0/0:0,255,248:241	0/0:0,255,243:216	0/0:0,255,202:226	0/0:0,255,242:221	0/0:0,255,227:245	0/0:0,255,247:232	0/0:0,255,220:240
pdkMito	229171	.	C	A	999	.	.	GT:PL:DP	0/0:0,255,184:244	0/0:0,255,180:234	0/0:0,255,221:240	0/0:0,255,209:244	0/0:0,255,244:237	0/0:0,255,245:236	0/0:0,255,230:219	0/0:0,255,175:215	0/0:0,255,233:235	0/0:0,255,231:232	0/0:0,255,244:234	0/0:0,255,204:138	0/0:0,255,213:228	0/0:0,255,232:234	0/0:0,255,245:239	0/0:0,255,195:236	0/0:0,255,243:225	0/0:0,255,244:237	0/0:0,255,230:240	0/0:0,255,218:226	0/0:0,255,232:241	0/0:0,255,248:228	0/0:0,255,229:217	0/0:0,255,230:221	0/0:0,255,242:232	0/0:0,255,240:238	0/0:0,255,250:243	0/0:0,255,179:228	0/0:0,255,237:232	0/0:0,255,173:240	0/0:0,255,219:222	0/0:0,255,244:237	0/0:0,255,235:238	0/0:0,255,235:232	0/0:0,255,249:244	0/0:0,255,244:224	0/0:0,255,206:236	0/0:0,255,232:228	0/0:0,255,235:247	0/0:0,255,243:237	0/0:0,255,224:237
pdkMito	229853	.	G	C	999	.	.	GT:PL:DP	0/0:0,255,193:244	0/0:0,255,164:239	0/0:0,255,176:246	0/0:0,255,193:245	0/0:0,255,241:232	0/0:0,255,255:228	0/0:0,255,245:224	0/0:0,255,163:209	0/0:0,255,211:235	0/0:0,255,239:232	0/0:0,255,250:243	0/0:0,255,232:187	0/0:0,255,173:231	0/0:0,255,220:228	0/0:0,255,255:244	0/0:0,255,159:230	0/0:0,255,236:234	0/0:0,255,239:243	0/0:0,255,235:234	0/0:0,255,203:234	0/0:0,255,243:239	0/0:0,255,255:231	0/0:0,255,220:225	0/0:0,255,236:221	0/0:0,255,245:230	0/0:0,255,252:236	0/0:0,255,255:241	0/0:0,255,204:232	0/0:0,255,239:238	0/0:0,255,170:242	0/0:0,255,201:236	0/0:0,255,247:239	0/0:0,255,213:235	0/0:0,255,237:228	0/0:0,255,235:239	0/0:0,255,252:216	0/0:0,255,191:240	0/0:0,255,227:233	0/0:0,255,242:246	0/0:0,255,239:237	0/0:0,255,200:244
pdkMito	230228	.	G	T	999	.	.	GT:PL:DP	0/0:0,255,210:241	0/0:0,255,181:230	0/0:0,255,195:241	0/0:0,255,184:243	0/0:0,255,232:237	0/0:0,255,252:229	0/0:0,255,236:215	0/0:0,255,188:201	0/0:0,255,223:235	0/0:0,255,247:226	0/0:0,255,249:235	0/0:0,255,255:199	0/0:0,255,210:221	0/0:0,255,244:231	0/0:0,255,251:235	0/0:0,255,210:235	0/0:0,255,244:230	0/0:0,255,255:235	0/0:0,255,245:235	0/0:0,255,235:232	0/0:0,255,220:236	0/0:0,255,253:224	0/0:0,255,235:221	0/0:0,255,237:218	0/0:0,255,255:234	0/0:0,255,253:230	0/0:0,255,255:241	0/0:0,255,197:238	0/0:0,255,253:231	0/0:0,255,187:241	0/0:0,255,232:219	0/0:0,255,247:229	0/0:0,255,223:224	0/0:0,255,241:224	0/0:0,255,255:238	0/0:0,255,254:223	0/0:0,255,210:226	0/0:0,255,251:227	0/0:0,255,233:241	0/0:0,255,248:222	0/0:0,255,218:239
pdkMito	230572	.	C	A	999	.	.	GT:PL:DP	0/0:0,255,194:247	0/0:0,255,182:239	0/0:0,255,168:239	0/0:0,255,171:247	0/0:0,255,231:240	0/0:0,255,242:231	0/0:0,255,220:216	0/0:0,255,146:198	0/0:0,255,221:233	0/0:0,255,235:222	0/0:0,255,253:236	0/0:0,255,233:188	0/0:0,255,191:224	0/0:0,255,210:227	0/0:0,255,246:240	0/0:0,255,178:230	0/0:0,255,250:236	0/0:0,255,241:236	0/0:0,255,236:236	0/0:0,255,217:238	0/0:0,255,239:240	0/0:0,255,236:219	0/0:0,255,236:221	0/0:0,255,218:208	0/0:0,255,248:237	0/0:0,255,244:235	0/0:0,255,250:237	0/0:0,255,189:234	0/0:0,255,252:243	0/0:0,255,175:244	0/0:0,255,211:224	0/0:0,255,241:231	0/0:0,255,215:229	0/0:0,255,238:225	0/0:0,255,238:244	0/0:0,255,240:219	0/0:0,255,183:232	0/0:0,255,247:230	0/0:0,255,223:237	0/0:0,255,240:226	0/0:0,255,196:237
pdkMito	231832	.	G	C	999	.	.	GT:PL:DP	0/0:0,255,183:241	0/0:0,255,179:214	0/0:0,255,200:240	0/0:0,255,191:240	0/0:0,255,247:242	0/0:0,255,244:230	0/0:0,255,220:220	0/0:0,255,147:206	0/0:0,255,219:235	0/0:0,255,236:215	0/0:0,255,247:234	0/0:0,255,238:192	0/0:0,255,208:217	0/0:0,255,235:225	0/0:0,255,235:232	0/0:0,255,172:228	0/0:0,255,244:223	0/0:0,255,250:227	0/0:0,255,228:225	0/0:0,255,196:202	0/0:0,255,230:227	0/0:0,255,245:214	0/0:0,255,225:208	0/0:0,255,233:222	0/0:0,255,233:218	0/0:0,255,242:230	0/0:0,255,251:229	0/0:0,255,195:205	0/0:0,255,238:227	0/0:0,255,183:242	0/0:0,255,208:211	0/0:0,255,224:216	0/0:0,255,214:220	0/0:0,255,235:210	0/0:0,255,248:235	0/0:0,255,243:214	0/0:0,255,197:238	0/0:0,255,226:212	0/0:0,255,232:243	0/0:0,255,222:203	0/0:0,255,205:236
pdkMito	232761	.	C	A	999	.	.	GT:PL:DP	0/0:0,255,204:246	0/0:0,255,171:229	0/0:0,255,187:240	0/0:0,255,176:245	0/0:0,255,211:240	0/0:0,255,245:235	0/0:0,255,220:222	0/0:0,255,192:210	0/0:0,255,234:235	0/0:0,255,247:230	0/0:0,255,245:241	0/0:0,255,235:179	0/0:0,255,212:234	0/0:0,255,228:226	0/0:0,255,228:239	0/0:0,255,163:229	0/0:0,255,246:232	0/0:0,255,240:232	0/0:0,255,240:237	0/0:0,255,201:228	0/0:0,255,225:240	0/0:0,255,252:236	0/0:0,255,229:221	0/0:0,255,232:225	0/0:0,255,250:229	0/0:0,255,248:233	0/0:0,255,247:238	0/0:0,255,202:231	0/0:0,255,236:232	0/0:0,255,167:245	0/0:0,255,202:222	0/0:0,255,238:229	0/0:0,255,212:230	0/0:0,255,244:233	0/0:0,255,244:239	0/0:0,255,247:224	0/0:0,255,213:238	0/0:0,255,233:224	0/0:0,255,211:247	0/0:0,255,219:228	0/0:0,255,170:242
pdkMito	235251	.	C	A	999	.	.	GT:PL:DP	0/0:0,255,197:245	0/0:0,255,196:235	0/0:0,255,194:239	0/0:0,255,190:246	0/0:0,255,237:242	0/0:0,255,255:230	0/0:0,255,239:226	0/0:0,255,154:211	0/0:0,255,226:239	0/0:0,255,246:236	0/0:0,255,248:241	0/0:0,255,254:196	0/0:0,255,181:227	0/0:0,255,239:233	0/0:0,255,238:235	0/0:0,255,171:225	0/0:0,255,248:236	0/0:0,255,235:224	0/0:0,255,237:237	0/0:0,255,226:235	0/0:0,255,227:240	0/0:0,255,248:234	0/0:0,255,231:224	0/0:0,255,231:211	0/0:0,255,237:235	0/0:0,255,255:235	0/0:0,255,241:239	0/0:0,255,210:236	0/0:0,255,244:241	0/0:0,255,188:242	0/0:0,255,216:233	0/0:0,255,253:233	0/0:0,255,197:238	0/0:0,255,244:237	0/0:0,255,245:238	0/0:0,255,254:222	0/0:0,255,179:232	0/0:0,255,248:238	0/0:0,255,215:244	0/0:0,255,240:232	0/0:0,255,212:235
pdkMito	237848	.	C	A	999	.	.	GT:PL:DP	0/0:0,255,212:246	0/0:0,255,203:238	0/0:0,255,182:240	0/0:0,255,198:247	0/0:0,255,234:236	0/0:0,255,250:234	0/0:0,255,235:219	0/0:0,255,187:206	0/0:0,255,219:225	0/0:0,255,240:224	0/0:0,255,236:236	0/0:0,255,255:209	0/0:0,255,188:225	0/0:0,255,233:232	0/0:0,255,236:238	0/0:0,255,164:232	0/0:0,255,241:232	0/0:0,255,247:229	0/0:0,255,235:234	0/0:0,255,214:227	0/0:0,255,219:242	0/0:0,255,252:227	0/0:0,255,222:216	0/0:0,255,240:218	0/0:0,255,255:235	0/0:0,255,239:229	0/0:0,255,255:237	0/0:0,255,189:228	0/0:0,255,247:242	0/0:0,255,187:240	0/0:0,255,228:236	0/0:0,255,240:233	0/0:0,255,210:227	0/0:0,255,242:233	0/0:0,255,238:235	0/0:0,255,255:221	0/0:0,255,181:237	0/0:0,255,226:233	0/0:0,255,216:245	0/0:0,255,238:228	0/0:0,255,195:242
pdkMito	237893	.	C	A	999	.	.	GT:PL:DP	0/0:0,255,208:243	0/0:0,255,190:230	0/0:0,255,192:242	0/0:0,255,208:247	0/0:0,255,225:234	0/0:0,255,251:240	0/0:0,255,232:230	0/0:0,255,173:210	0/0:0,255,218:228	0/0:0,255,245:231	0/0:0,255,240:240	0/0:0,255,254:199	0/0:0,255,194:231	0/0:0,255,241:234	0/0:0,255,237:240	0/0:0,255,195:234	0/0:0,255,236:231	0/0:0,255,250:240	0/0:0,255,234:237	0/0:0,255,216:239	0/0:0,255,224:240	0/0:0,255,255:235	0/0:0,255,232:224	0/0:0,255,225:228	0/0:0,255,248:234	0/0:0,255,249:239	0/0:0,255,255:241	0/0:0,255,184:235	0/0:0,255,241:238	0/0:0,255,187:243	0/0:0,255,229:232	0/0:0,255,238:232	0/0:0,255,221:235	0/0:0,255,241:231	0/0:0,255,243:244	0/0:0,255,251:222	0/0:0,255,181:236	0/0:0,255,222:227	0/0:0,255,232:244	0/0:0,255,240:227	0/0:0,255,206:243
pdkMito	239371	.	G	T	999	.	.	GT:PL:DP	0/0:0,255,218:241	0/0:0,255,204:240	0/0:0,255,190:246	0/0:0,255,203:244	0/0:0,255,236:243	0/0:0,255,255:236	0/0:0,255,244:220	0/0:0,255,166:204	0/0:0,255,219:230	0/0:0,255,248:234	0/0:0,255,250:233	0/0:0,255,248:206	0/0:0,255,221:239	0/0:0,255,223:233	0/0:0,255,244:245	0/0:0,255,161:233	0/0:0,255,239:233	0/0:0,255,253:233	0/0:0,255,233:232	0/0:0,255,196:229	0/0:0,255,217:239	0/0:0,255,247:231	0/0:0,255,230:234	0/0:0,255,219:215	0/0:0,255,249:231	0/0:0,255,255:239	0/0:0,255,255:243	0/0:0,255,207:236	0/0:0,255,238:239	0/0:0,255,171:244	0/0:0,255,197:221	0/0:0,255,253:238	0/0:0,255,212:245	0/0:0,255,234:232	0/0:0,255,242:244	0/0:0,255,255:215	0/0:0,255,166:235	0/0:0,255,245:230	0/0:0,255,211:243	0/0:0,255,249:229	0/0:0,255,209:239
pdkMito	239431	.	A	C	999	.	.	GT:PL:DP	0/0:0,255,187:238	0/0:0,255,165:234	0/0:0,255,184:240	0/0:0,255,194:235	0/0:0,255,215:242	0/0:0,255,255:226	0/0:0,255,238:214	0/0:0,255,159:199	0/0:0,255,226:230	0/0:0,255,222:230	0/0:0,255,240:240	0/0:0,255,250:201	0/0:0,255,184:225	0/0:0,255,209:225	0/0:0,255,239:242	0/0:0,255,159:222	0/0:0,255,231:234	0/0:0,255,218:237	0/0:0,255,233:236	0/0:0,255,205:239	0/0:0,255,186:240	0/0:0,255,244:216	0/0:0,255,227:219	0/0:0,255,223:216	0/0:0,255,221:228	0/0:0,255,255:238	0/0:0,255,242:242	0/0:0,255,211:232	0/0:0,255,239:233	0/0:0,255,188:243	0/0:0,255,185:232	0/0:0,255,248:241	0/0:0,255,206:236	0/0:0,255,238:223	0/0:0,255,239:240	0/0:0,255,255:224	0/0:0,255,154:225	0/0:0,255,240:227	0/0:0,255,229:244	0/0:0,255,213:231	0/0:0,255,212:237
pdkMito	239442	.	T	G,A	999	.	.	GT:PL:DP	0/0:0,255,204,255,213,207:242	0/0:0,255,167,255,167,167:237	0/0:0,255,181,255,190,184:241	0/0:0,255,196,255,196,196:236	0/0:0,255,209,255,234,227:239	0/0:0,255,255,255,255,255:233	0/0:0,255,226,255,238,232:216	0/0:0,255,164,255,164,164:200	0/0:0,255,225,255,228,225:226	0/0:0,255,221,255,239,229:233	0/0:0,255,233,255,248,242:243	0/0:0,255,253,255,253,253:202	0/0:0,255,188,255,197,191:240	0/0:0,255,229,255,232,230:231	0/0:0,255,237,255,240,238:244	1/1:154,255,0,154,255,154:211	1/1:229,255,0,244,255,236:235	1/1:179,255,0,236,255,231:227	0/0:0,255,232,255,239,234:244	0/0:0,255,202,255,211,205:237	0/0:0,255,195,255,222,212:246	1/1:236,255,0,245,255,240:213	0/0:0,255,227,255,227,227:227	0/0:0,255,222,255,234,227:225	1/1:229,255,0,238,255,231:217	1/1:239,255,0,254,255,249:220	1/1:250,255,0,250,255,250:231	1/1:200,255,0,212,255,203:225	1/1:237,255,0,237,255,237:227	0/0:0,255,190,255,190,190:246	0/0:0,255,176,255,191,183:235	0/0:0,255,243,255,243,243:239	0/0:0,255,208,255,211,209:241	0/0:0,255,237,255,237,237:223	0/0:0,255,242,255,242,242:244	0/0:0,255,249,255,252,250:224	1/1:150,255,0,192,255,169:234	0/0:0,255,235,255,238,235:229	0/0:0,255,229,255,229,229:243	0/0:0,255,215,255,242,233:236	0/0:0,255,218,255,221,219:244
pdkMito	239478	.	C	A	999	.	.	GT:PL:DP	0/0:0,255,208:240	0/0:0,255,162:228	0/0:0,255,184:243	0/0:0,255,164:239	0/0:0,255,235:235	0/0:0,255,252:230	0/0:0,255,236:219	0/0:0,255,166:204	0/0:0,255,229:229	0/0:0,255,231:229	0/0:0,255,241:239	0/0:0,255,255:202	0/0:0,255,196:219	0/0:0,255,232:230	0/0:0,255,229:238	0/0:0,255,162:228	0/0:0,255,240:239	0/0:0,255,255:240	0/0:0,255,238:240	0/0:0,255,202:239	0/0:0,255,231:246	0/0:0,255,255:235	0/0:0,255,236:236	0/0:0,255,235:224	0/0:0,255,247:240	0/0:0,255,255:243	0/0:0,255,243:239	0/0:0,255,205:240	0/0:0,255,245:236	0/0:0,255,187:242	0/0:0,255,199:231	0/0:0,255,235:238	0/0:0,255,200:237	0/0:0,255,238:231	0/0:0,255,237:239	0/0:0,255,248:216	0/0:0,255,194:230	0/0:0,255,236:240	0/0:0,255,229:245	0/0:0,255,206:236	0/0:0,255,205:241
pdkMito	244800	.	T	G	999	.	.	GT:PL:DP	0/0:0,255,166:246	0/0:0,255,170:236	0/0:0,255,154:244	0/0:0,255,169:240	0/0:0,255,210:241	0/0:0,255,255:242	0/0:0,255,238:221	0/0:0,255,141:195	0/0:0,255,214:235	0/0:0,255,223:231	0/0:0,255,233:243	0/0:0,255,252:217	0/0:0,255,192:237	0/0:0,255,218:237	0/0:0,255,242:243	1/1:151,255,0:223	1/1:215,255,0:234	1/1:201,255,0:230	0/0:0,255,213:239	0/0:0,255,185:246	0/0:0,255,209:240	1/1:232,255,0:229	0/0:0,255,224:224	0/0:0,255,201:230	1/1:231,255,0:234	1/1:227,255,0:229	1/1:211,255,0:234	1/1:147,255,0:233	1/1:242,255,0:238	0/0:0,255,166:243	0/0:0,255,199:226	0/0:0,255,235:229	0/0:0,255,191:242	0/0:0,255,237:239	0/0:0,255,233:237	0/0:0,255,250:223	1/1:146,255,0:232	0/0:0,255,224:238	0/0:0,255,214:249	0/0:0,255,221:237	0/0:0,255,181:239
pdkMito	248516	.	G	T	999	.	.	GT:PL:DP	0/0:0,255,187:240	0/0:0,255,190:239	0/0:0,255,138:240	0/0:0,255,176:241	0/0:0,255,220:243	0/0:0,255,214:238	0/0:0,255,206:214	0/0:0,255,150:213	0/0:0,255,195:234	0/0:0,255,188:226	0/0:0,255,224:241	0/0:0,255,198:205	0/0:0,255,181:231	0/0:0,255,207:225	0/0:0,255,224:241	0/0:0,255,158:228	0/0:0,255,220:236	0/0:0,255,209:240	0/0:0,255,221:232	0/0:0,255,205:234	0/0:0,255,195:232	0/0:0,255,239:220	0/0:0,255,207:223	0/0:0,255,158:211	0/0:0,255,232:229	0/0:0,255,226:235	0/0:0,255,217:238	0/0:0,255,173:235	0/0:0,255,242:239	0/0:0,255,164:237	0/0:0,255,196:229	0/0:0,255,204:235	0/0:0,255,194:229	0/0:0,255,210:233	0/0:0,255,235:235	0/0:0,255,178:222	0/0:0,255,182:238	0/0:0,255,170:227	0/0:0,255,209:247	0/0:0,255,219:218	0/0:0,255,213:234
pdkMito	251601	.	C	A	999	.	.	GT:PL:DP	0/0:0,255,181:247	0/0:0,255,173:231	0/0:0,255,177:247	0/0:0,255,205:242	0/0:0,255,230:236	0/0:0,255,248:228	0/0:0,255,225:229	0/0:0,255,151:205	0/0:0,255,201:236	0/0:0,255,240:224	0/0:0,255,239:230	0/0:0,255,247:201	0/0:0,255,221:224	0/0:0,255,213:234	0/0:0,255,237:238	0/0:0,255,164:222	0/0:0,255,247:239	0/0:0,255,254:232	0/0:0,255,239:231	0/0:0,255,212:230	0/0:0,255,240:241	0/0:0,255,254:223	0/0:0,255,208:217	0/0:0,255,217:222	0/0:0,255,253:233	0/0:0,255,247:239	0/0:0,255,239:232	0/0:0,255,174:231	0/0:0,255,250:232	0/0:0,255,176:246	0/0:0,255,202:212	0/0:0,255,245:229	0/0:0,255,204:239	0/0:0,255,240:228	0/0:0,255,231:240	0/0:0,255,252:213	0/0:0,255,165:233	0/0:0,255,204:216	0/0:0,255,213:241	0/0:0,255,215:224	0/0:0,255,184:236
pdkMito	254197	.	T	A	999	.	.	GT:PL:DP	0/0:0,255,171:234	0/0:0,255,172:231	0/0:0,255,157:242	0/0:0,255,163:241	0/0:0,255,213:237	0/0:0,255,214:232	0/0:0,255,203:221	0/0:0,255,121:185	0/0:0,255,188:218	0/0:0,255,206:236	0/0:0,255,203:234	0/0:0,255,193:199	0/0:0,255,156:223	0/0:0,255,187:229	0/0:0,255,224:239	1/1:159,255,0:223	1/1:231,255,0:221	1/1:249,255,0:232	0/0:0,255,192:230	0/0:0,255,178:228	0/0:0,255,192:239	1/1:249,255,0:218	0/0:0,255,220:218	0/0:0,255,161:204	1/1:246,255,0:224	1/1:255,255,0:236	1/1:237,255,0:233	1/1:184,255,0:225	1/1:229,255,0:219	0/0:0,255,161:242	0/0:0,255,192:222	0/0:0,255,215:220	0/0:0,255,206:229	0/0:0,255,215:224	0/0:0,255,228:236	0/0:0,255,219:222	1/1:133,255,0:203	0/0:0,255,202:222	0/0:0,255,194:246	0/0:0,255,189:228	0/0:0,255,195:232
pdkMito	255481	.	C	G	999	.	.	GT:PL:DP	0/0:0,255,172:242	0/0:0,255,169:234	0/0:0,255,188:238	0/0:0,255,176:239	0/0:0,255,206:241	0/0:0,255,188:229	0/0:0,255,193:213	0/0:0,255,137:194	0/0:0,255,196:236	0/0:0,255,221:230	0/0:0,255,214:242	0/0:0,255,172:182	0/0:0,255,187:216	0/0:0,255,198:229	0/0:0,255,213:237	0/0:0,255,161:229	0/0:0,255,228:241	0/0:0,255,210:227	0/0:0,255,207:229	0/0:0,255,195:224	0/0:0,255,194:235	0/0:0,255,221:216	0/0:0,255,182:215	0/0:0,255,178:227	0/0:0,255,221:230	0/0:0,255,236:240	0/0:0,255,235:238	0/0:0,255,166:232	0/0:0,255,212:225	0/0:0,255,163:242	0/0:0,255,206:225	0/0:0,255,207:219	0/0:0,255,171:225	0/0:0,255,224:225	0/0:0,255,185:235	0/0:0,255,164:223	0/0:0,255,177:239	0/0:0,255,197:231	0/0:0,255,190:241	0/0:0,255,232:228	0/0:0,255,180:235
pdkMito	256569	.	A	C	999	.	.	GT:PL:DP	0/0:0,255,173:201	0/0:0,255,134:117	0/0:0,255,148:201	0/0:0,255,157:186	0/0:0,255,205:208	0/0:0,255,175:207	0/0:0,255,205:174	0/0:0,255,132:197	0/0:0,255,170:229	0/0:0,255,219:211	0/0:0,255,194:195	0/0:0,255,186:195	0/0:0,255,195:186	0/0:0,255,221:212	0/0:0,255,212:200	0/0:0,255,161:196	0/0:0,255,220:211	0/0:0,255,195:188	0/0:0,255,202:175	0/0:0,255,156:159	0/0:0,255,198:195	0/0:0,255,233:204	0/0:0,255,199:174	0/0:0,255,193:211	0/0:0,255,178:134	0/0:0,255,213:195	0/0:0,255,216:191	0/0:0,255,124:166	0/0:0,255,209:189	0/0:0,255,165:214	0/0:0,255,170:122	0/0:0,232,167:142	0/0:0,255,166:122	0/0:0,255,216:141	0/0:0,255,210:201	0/0:0,255,166:191	0/0:0,255,174:238	0/0:0,255,166:130	0/0:0,255,173:218	0/0:0,255,218:151	0/0:0,255,150:195
pdkMito	259823	.	T	A	999	.	.	GT:PL:DP	0/0:0,255,240:241	0/0:0,255,237:236	0/0:0,255,200:234	0/0:0,255,238:240	0/0:0,255,162:221	0/0:0,143,126:183	0/0:0,255,168:213	0/0:0,255,172:210	0/0:0,255,215:222	0/0:0,255,158:224	0/0:0,255,193:234	0/0:0,23,100:94	0/0:0,255,198:233	0/0:0,255,211:238	0/0:0,255,213:240	0/0:0,255,220:234	0/0:0,255,187:224	0/0:0,255,162:207	0/0:0,255,203:230	0/0:0,255,225:231	0/0:0,255,189:237	0/0:0,255,235:217	0/0:0,255,227:221	0/0:0,255,195:225	0/0:0,239,159:227	0/0:0,255,215:224	0/0:0,255,192:227	0/0:0,255,174:236	0/0:0,255,198:233	0/0:0,255,209:237	0/0:0,255,215:236	0/0:0,255,208:236	0/0:0,255,229:232	0/0:0,255,232:234	0/0:0,255,229:238	0/0:0,61,109:201	0/0:0,255,208:232	0/0:0,255,203:227	0/0:0,255,230:239	0/0:0,255,221:220	0/0:0,255,213:236
pdkMito	261093	.	C	A	999	.	.	GT:PL:DP	0/0:0,255,174:245	0/0:0,255,210:234	0/0:0,255,179:246	0/0:0,255,180:236	0/0:0,255,235:241	0/0:0,255,253:240	0/0:0,255,221:225	0/0:0,255,152:209	0/0:0,255,220:233	0/0:0,255,230:239	0/0:0,255,231:238	0/0:0,255,246:210	0/0:0,255,201:231	0/0:0,255,213:225	0/0:0,255,227:241	0/0:0,255,161:234	0/0:0,255,243:242	0/0:0,255,242:240	0/0:0,255,231:236	0/0:0,255,202:236	0/0:0,255,222:246	0/0:0,255,240:233	0/0:0,255,226:230	0/0:0,255,218:222	0/0:0,255,251:240	0/0:0,255,243:238	0/0:0,255,237:244	0/0:0,255,167:240	0/0:0,255,238:237	0/0:0,255,180:244	0/0:0,255,191:229	0/0:0,255,219:236	0/0:0,255,193:232	0/0:0,255,239:231	0/0:0,255,234:238	0/0:0,255,247:228	0/0:0,255,176:237	0/0:0,255,223:238	0/0:0,255,210:247	0/0:0,255,238:231	0/0:0,255,178:240
pdkMito	263146	.	G	T	999	.	.	GT:PL:DP	0/0:0,255,192:239	0/0:0,255,190:222	0/0:0,255,174:242	0/0:0,255,167:244	0/0:0,255,231:237	0/0:0,255,244:235	0/0:0,255,220:219	0/0:0,255,158:201	0/0:0,255,210:236	0/0:0,255,243:233	1/1:212,255,0:231	0/0:0,255,229:176	0/0:0,255,206:238	0/0:0,255,220:239	0/0:0,255,247:242	0/0:0,255,162:236	0/0:0,255,226:227	0/0:0,255,240:230	0/0:0,255,226:233	0/0:0,255,187:223	0/0:0,255,221:239	0/0:0,255,249:227	0/0:0,255,231:227	0/0:0,255,210:226	0/0:0,255,242:231	0/0:0,255,255:245	0/0:0,255,247:239	0/0:0,255,195:233	0/0:0,255,243:238	0/0:0,255,199:241	0/0:0,255,206:224	0/0:0,255,238:229	0/0:0,255,199:235	0/0:0,255,215:225	0/0:0,255,233:240	0/0:0,255,236:230	0/0:0,255,166:235	0/0:0,255,227:223	0/0:0,255,231:245	0/0:0,255,231:228	0/0:0,255,202:240
pdkMito	263318	.	C	A	999	.	.	GT:PL:DP	0/0:0,255,200:243	0/0:0,255,199:228	0/0:0,255,178:241	0/0:0,255,190:248	0/0:0,255,245:239	0/0:0,255,255:242	0/0:0,255,233:219	0/0:0,255,163:208	0/0:0,255,223:235	0/0:0,255,237:235	0/0:0,255,229:235	0/0:0,255,250:214	0/0:0,255,174:223	0/0:0,255,220:236	0/0:0,255,248:245	1/1:155,255,0:224	1/1:201,255,0:234	1/1:228,255,0:232	0/0:0,255,238:232	0/0:0,255,209:232	0/0:0,255,219:235	1/1:247,255,0:209	0/0:0,255,241:222	0/0:0,255,222:227	1/1:206,255,0:225	1/1:204,255,0:236	1/1:231,255,0:228	1/1:155,255,0:234	1/1:230,255,0:222	0/0:0,255,191:241	0/0:0,255,202:235	0/0:0,255,241:241	0/0:0,255,201:240	0/0:0,255,240:235	0/0:0,255,229:235	0/0:0,255,255:230	1/1:177,255,0:233	0/0:0,255,234:239	0/0:0,255,201:246	0/0:0,255,243:238	0/0:0,255,204:238
pdkMito	263855	.	G	T	999	.	.	GT:PL:DP	0/0:0,255,200:245	0/0:0,255,191:237	1/1:170,255,0:234	1/1:176,255,0:227	0/0:0,255,223:238	0/0:0,255,219:241	0/0:0,255,202:227	1/1:146,255,0:182	0/0:0,255,214:232	0/0:0,255,237:229	0/0:0,255,233:238	1/1:239,255,0:202	0/0:0,255,207:230	0/0:0,255,216:236	0/0:0,255,232:240	0/0:0,255,160:232	0/0:0,255,232:238	0/0:0,255,226:233	0/0:0,255,222:241	0/0:0,255,214:237	0/0:0,255,221:241	0/0:0,255,247:223	0/0:0,255,236:230	0/0:0,255,196:218	0/0:0,255,221:238	0/0:0,255,242:239	0/0:0,255,245:244	0/0:0,255,185:236	0/0:0,255,224:244	0/0:0,255,185:236	0/0:0,255,203:229	0/0:0,255,217:230	0/0:0,255,154:233	0/0:0,255,239:231	1/1:241,255,0:231	0/0:0,255,200:225	0/0:0,255,167:237	0/0:0,255,201:236	0/0:0,255,216:244	0/0:0,255,239:233	0/0:0,255,206:241
pdkMito	263870	.	C	A	999	.	.	GT:PL:DP	0/0:0,255,167:242	0/0:0,255,186:238	0/0:0,255,167:240	0/0:0,255,175:242	0/0:0,255,226:234	0/0:0,255,209:232	0/0:0,255,210:222	0/0:0,255,179:217	0/0:0,255,222:233	0/0:0,255,241:241	0/0:0,255,227:241	0/0:0,255,209:213	0/0:0,255,204:231	0/0:0,255,216:240	0/0:0,255,241:243	0/0:0,255,162:236	0/0:0,255,237:240	0/0:0,255,234:233	0/0:0,255,221:236	0/0:0,255,213:240	0/0:0,255,216:247	0/0:0,255,252:230	0/0:0,255,237:229	0/0:0,255,194:219	0/0:0,255,226:243	0/0:0,255,243:241	0/0:0,255,242:242	0/0:0,255,191:244	0/0:0,255,220:243	0/0:0,255,163:239	0/0:0,255,199:233	0/0:0,255,221:237	0/0:0,255,167:239	0/0:0,255,239:237	0/0:0,255,251:238	0/0:0,255,203:234	0/0:0,255,167:234	0/0:0,255,203:234	0/0:0,255,211:246	0/0:0,255,242:235	0/0:0,255,206:236
pdkMito	263876	.	C	A	999	.	.	GT:PL:DP	0/0:0,255,184:244	0/0:0,255,199:241	0/0:0,255,179:243	0/0:0,255,178:240	0/0:0,255,243:239	0/0:0,255,238:235	0/0:0,255,228:231	0/0:0,255,163:198	0/0:0,255,226:228	0/0:0,255,241:239	0/0:0,255,232:244	0/0:0,255,245:202	0/0:0,255,208:231	0/0:0,255,220:242	0/0:0,255,242:244	0/0:0,255,163:238	0/0:0,255,243:240	0/0:0,255,234:236	0/0:0,255,238:240	0/0:0,255,214:241	0/0:0,255,221:244	0/0:0,255,255:232	0/0:0,255,240:232	0/0:0,255,215:220	0/0:0,255,248:239	0/0:0,255,242:237	0/0:0,255,251:243	0/0:0,255,183:242	0/0:0,255,240:244	0/0:0,255,164:242	0/0:0,255,203:234	0/0:0,255,234:240	0/0:0,255,173:240	0/0:0,255,231:226	0/0:0,255,255:244	0/0:0,255,248:234	0/0:0,255,186:229	0/0:0,255,220:236	0/0:0,255,219:247	0/0:0,255,245:233	0/0:0,255,202:241
pdkMito	263883	.	T	G	999	.	.	GT:PL:DP	0/0:0,255,183:245	0/0:0,255,199:241	0/0:0,255,175:243	0/0:0,255,182:239	0/0:0,255,229:238	0/0:0,255,218:238	0/0:0,255,205:224	0/0:0,255,163:208	0/0:0,255,218:237	0/0:0,255,241:236	0/0:0,255,219:242	0/0:0,255,195:204	0/0:0,255,206:236	0/0:0,255,213:237	0/0:0,255,245:244	0/0:0,255,163:238	0/0:0,255,241:240	0/0:0,255,237:233	0/0:0,255,227:238	0/0:0,255,207:241	0/0:0,255,203:240	0/0:0,255,251:226	0/0:0,255,238:234	0/0:0,255,191:213	0/0:0,255,226:240	0/0:0,255,251:244	0/0:0,255,240:244	0/0:0,255,186:247	0/0:0,255,217:241	0/0:0,255,160:243	0/0:0,255,199:235	0/0:0,255,223:237	0/0:0,255,170:244	0/0:0,255,236:237	0/0:0,255,252:240	0/0:0,255,198:228	0/0:0,255,175:243	0/0:0,255,200:239	0/0:0,255,209:244	0/0:0,255,242:230	0/0:0,255,203:240
pdkMito	263886	.	A	T	999	.	.	GT:PL:DP	0/0:0,255,187:245	0/0:0,255,197:237	0/0:0,255,176:245	0/0:0,255,183:242	0/0:0,255,223:235	0/0:0,255,215:234	0/0:0,255,202:223	0/0:0,255,174:211	0/0:0,255,212:232	0/0:0,255,241:239	0/0:0,255,222:245	0/0:0,255,197:202	0/0:0,255,204:231	0/0:0,255,212:235	0/0:0,255,244:243	0/0:0,255,158:229	0/0:0,255,239:238	0/0:0,255,228:237	0/0:0,255,231:242	0/0:0,255,206:243	0/0:0,255,205:245	0/0:0,255,252:230	0/0:0,255,236:230	0/0:0,255,199:229	0/0:0,255,225:238	0/0:0,255,249:239	0/0:0,255,239:245	0/0:0,255,188:247	0/0:0,255,216:236	0/0:0,255,160:244	0/0:0,255,202:232	0/0:0,255,224:235	0/0:0,255,182:238	0/0:0,255,237:240	0/0:0,255,255:246	0/0:0,255,199:228	0/0:0,255,163:233	0/0:0,255,202:238	0/0:0,255,206:248	0/0:0,255,245:232	0/0:0,255,201:237
pdkMito	263889	.	C	G	999	.	.	GT:PL:DP	0/0:0,255,186:243	0/0:0,255,198:240	0/0:0,255,176:246	0/0:0,255,183:245	0/0:0,255,223:236	0/0:0,255,217:235	0/0:0,255,207:229	0/0:0,255,180:205	0/0:0,255,210:228	0/0:0,255,241:236	0/0:0,255,222:243	0/0:0,255,193:202	0/0:0,255,205:234	0/0:0,255,211:232	0/0:0,255,242:240	0/0:0,255,162:236	0/0:0,255,238:234	0/0:0,255,224:236	0/0:0,255,229:244	0/0:0,255,194:238	0/0:0,255,207:243	0/0:0,255,255:234	0/0:0,255,235:232	0/0:0,255,190:215	0/0:0,255,222:237	0/0:0,255,248:240	0/0:0,255,237:244	0/0:0,255,186:243	0/0:0,255,211:238	0/0:0,255,161:245	0/0:0,255,201:231	0/0:0,255,222:235	0/0:0,255,182:238	0/0:0,255,237:241	0/0:0,255,255:242	0/0:0,255,198:226	0/0:0,255,168:235	0/0:0,255,210:242	0/0:0,255,205:246	0/0:0,255,241:227	0/0:0,255,201:240
pdkMito	268225	.	G	C	999	.	.	GT:PL:DP	0/0:0,255,220:240	0/0:0,255,217:221	0/0:0,255,201:242	0/0:0,255,205:244	0/0:0,255,232:228	0/0:0,255,238:220	0/0:0,255,218:203	0/0:0,255,147:202	0/0:0,255,215:221	0/0:0,255,243:223	0/0:0,255,235:233	0/0:0,255,238:182	0/0:0,255,212:230	0/0:0,255,219:229	0/0:0,255,231:235	0/0:0,255,172:239	0/0:0,255,225:226	0/0:0,255,222:233	0/0:0,255,222:226	0/0:0,255,213:232	0/0:0,255,200:230	0/0:0,255,250:220	0/0:0,255,232:200	0/0:0,255,215:216	0/0:0,255,222:202	0/0:0,255,240:238	0/0:0,255,237:231	0/0:0,255,172:231	0/0:0,255,246:230	0/0:0,255,210:246	0/0:0,255,207:228	0/0:0,255,216:222	0/0:0,255,167:227	0/0:0,255,221:205	0/0:0,255,238:235	0/0:0,255,241:206	0/0:0,255,160:216	0/0:0,255,214:213	0/0:0,255,209:243	0/0:0,255,211:210	0/0:0,255,199:234
pdkMito	268442	.	A	C	999	.	.	GT:PL:DP	0/0:0,255,236:240	0/0:0,255,255:230	0/0:0,255,246:236	0/0:0,255,249:243	0/0:0,255,249:238	0/0:0,255,255:228	0/0:0,255,245:214	0/0:0,255,149:210	0/0:0,255,224:227	0/0:0,255,253:227	0/0:0,255,255:244	0/0:0,255,249:222	0/0:0,255,255:227	0/0:0,255,246:231	0/0:0,255,253:234	0/0:0,255,189:230	0/0:0,255,245:247	0/0:0,255,255:231	0/0:0,255,252:231	0/0:0,255,225:242	0/0:0,255,248:240	0/0:0,255,254:223	0/0:0,255,250:222	0/0:0,255,227:214	0/0:0,255,249:234	0/0:0,255,255:234	0/0:0,255,255:240	0/0:0,255,235:230	0/0:0,255,255:240	0/0:0,255,239:239	0/0:0,255,248:227	0/0:0,255,243:225	0/0:0,255,213:227	0/0:0,255,245:233	0/0:0,255,248:244	0/0:0,255,255:227	0/0:0,255,187:241	0/0:0,255,245:230	0/0:0,255,245:241	0/0:0,255,255:227	0/0:0,255,255:240
pdkMito	268536	.	T	A	980	.	.	GT:PL:DP	0/0:0,255,251:247	0/0:0,255,255:230	0/0:0,255,255:236	0/0:0,255,249:240	0/0:0,255,247:232	0/0:0,255,255:203	0/0:0,255,255:221	0/0:0,255,186:230	0/0:0,255,231:230	0/0:0,255,253:235	0/0:0,255,255:244	0/0:0,255,255:229	0/0:0,255,255:234	0/0:0,255,238:236	0/0:0,255,252:243	0/0:0,255,192:235	0/0:0,255,233:237	0/0:0,255,255:240	0/0:0,255,255:240	0/0:0,255,202:242	0/0:0,255,246:242	0/0:0,255,255:221	0/0:0,255,255:212	0/0:0,255,240:219	0/0:0,255,255:240	0/0:0,255,255:239	0/0:0,255,255:237	0/0:0,255,221:239	0/0:0,255,255:240	0/0:0,255,220:241	0/0:0,255,232:238	0/0:0,255,255:236	0/0:0,255,207:240	0/0:0,255,255:242	0/0:0,255,254:242	0/0:0,255,255:229	0/0:0,255,171:245	0/0:0,255,243:240	0/0:0,255,247:245	0/0:0,255,255:242	0/0:0,255,255:239
pdkMito	268572	.	T	A	999	.	.	GT:PL:DP	0/0:0,255,235:248	0/0:0,255,255:243	1/1:242,255,0:235	1/1:231,255,0:232	0/0:0,255,247:237	0/0:0,255,255:202	0/0:0,255,229:228	1/1:176,255,0:196	0/0:0,255,229:229	0/0:0,255,246:236	0/0:0,255,255:244	1/1:248,255,0:195	0/0:0,255,245:235	0/0:0,255,236:237	0/0:0,255,245:247	1/1:174,255,0:224	1/1:228,255,0:221	1/1:255,255,0:227	0/0:0,255,248:244	0/0:0,255,212:240	0/0:0,255,235:244	1/1:247,255,0:209	0/0:0,255,255:215	0/0:0,255,221:218	1/1:255,255,0:233	1/1:255,255,0:232	1/1:251,255,0:236	1/1:211,255,0:242	1/1:249,255,0:228	0/0:0,255,201:247	0/0:0,255,213:245	0/0:0,255,253:244	0/0:0,255,210:240	0/0:0,255,255:242	1/1:242,255,0:231	0/0:0,255,255:217	1/1:167,255,0:221	0/0:0,255,232:240	0/0:0,255,229:244	0/0:0,255,219:239	0/0:0,255,255:240
pdkMito	268593	.	T	A	999	.	.	GT:PL:DP	0/0:0,255,220:246	0/0:0,255,250:240	0/0:0,255,236:245	0/0:0,255,234:244	0/0:0,255,243:232	0/0:0,255,255:226	0/0:0,255,245:228	0/0:0,255,173:208	0/0:0,255,230:230	0/0:0,255,242:227	0/0:0,255,247:243	0/0:0,255,255:205	0/0:0,255,228:237	0/0:0,255,235:238	0/0:0,255,243:247	0/0:0,255,165:242	0/0:0,255,242:237	0/0:0,255,255:239	0/0:0,255,245:244	0/0:0,255,217:242	0/0:0,255,226:241	0/0:0,255,255:223	0/0:0,255,255:225	0/0:0,255,236:226	0/0:0,255,255:240	0/0:0,255,255:242	0/0:0,255,255:242	0/0:0,255,214:244	0/0:0,255,249:237	0/0:0,255,196:245	0/0:0,255,196:239	0/0:0,255,251:241	0/0:0,255,209:245	0/0:0,255,254:241	0/0:0,255,244:237	0/0:0,255,255:222	0/0:0,255,178:241	0/0:0,255,233:236	0/0:0,255,224:246	0/0:0,255,255:239	0/0:0,255,254:243
pdkMito	268598	.	C	A	999	.	.	GT:PL:DP	0/0:0,255,221:246	0/0:0,255,244:239	0/0:0,255,236:246	0/0:0,255,231:244	0/0:0,255,236:223	0/0:0,255,255:228	0/0:0,255,244:216	0/0:0,255,160:184	0/0:0,255,226:218	0/0:0,255,242:228	0/0:0,255,244:244	0/0:0,255,255:202	0/0:0,255,217:233	0/0:0,255,241:241	0/0:0,255,239:247	0/0:0,255,162:236	0/0:0,255,242:231	0/0:0,255,255:246	0/0:0,255,239:242	0/0:0,255,216:242	0/0:0,255,224:241	0/0:0,255,255:227	0/0:0,255,255:226	0/0:0,255,232:212	0/0:0,255,255:236	0/0:0,255,255:244	0/0:0,255,254:242	0/0:0,255,216:244	0/0:0,255,242:230	0/0:0,255,207:243	0/0:0,255,205:241	0/0:0,255,252:242	0/0:0,255,212:235	0/0:0,255,252:238	0/0:0,255,243:238	0/0:0,255,255:219	0/0:0,255,162:216	0/0:0,255,234:233	0/0:0,255,227:246	0/0:0,255,247:228	0/0:0,255,247:240
pdkMito	268783	.	T	G,A	999	.	.	GT:PL:DP	0/0:0,255,193,255,193,193:244	0/0:0,255,170,255,170,170:244	1/1:176,255,0,176,255,176:237	1/1:177,255,0,177,255,177:239	0/0:0,255,234,255,234,234:239	0/0:0,255,230,255,236,231:222	0/0:0,255,192,255,195,192:221	1/1:160,255,0,163,255,161:207	0/0:0,255,226,255,229,227:238	0/0:0,255,233,255,233,233:231	0/0:0,255,238,255,238,238:242	1/1:226,255,0,232,255,228:187	0/0:0,255,178,255,178,178:221	0/0:0,255,216,255,216,216:231	0/0:0,255,234,255,234,234:236	1/1:158,255,0,158,255,158:230	1/1:227,255,0,230,255,227:233	1/1:239,255,0,239,255,239:229	0/0:0,255,224,255,227,224:229	0/0:0,255,218,255,218,218:240	0/0:0,255,226,255,229,226:240	1/1:234,255,0,234,255,234:221	0/0:0,255,216,255,218,215:218	0/0:0,255,200,255,221,213:217	1/1:237,255,0,237,255,237:217	1/1:236,255,0,242,255,238:230	1/1:249,255,0,249,255,249:231	1/1:211,255,0,211,255,211:233	1/1:229,255,0,229,255,229:221	0/0:0,255,179,255,179,179:243	0/0:0,255,199,255,202,199:232	0/0:0,255,226,255,238,228:223	0/0:0,255,204,255,204,204:233	0/0:0,255,223,255,223,223:228	1/1:229,255,0,229,255,229:234	0/0:0,255,247,255,247,247:215	1/1:176,255,0,186,255,179:242	0/0:0,255,219,255,219,219:235	0/0:0,255,209,255,209,209:246	0/0:0,255,201,255,228,217:230	0/0:0,255,176,255,179,177:240
pdkMito	271386	.	G	T	999	.	.	GT:PL:DP	0/0:0,255,192:243	0/0:0,255,210:232	0/0:0,255,181:239	0/0:0,255,208:244	0/0:0,255,252:236	0/0:0,255,255:228	0/0:0,255,247:200	0/0:0,255,187:196	0/0:0,255,221:202	0/0:0,255,255:232	0/0:0,255,244:235	0/0:0,255,255:211	0/0:0,255,184:225	0/0:0,255,209:239	0/0:0,255,242:231	0/0:0,255,162:237	0/0:0,255,255:221	0/0:0,255,255:238	0/0:0,255,238:230	0/0:0,255,223:230	0/0:0,255,219:231	0/0:0,255,255:225	0/0:0,255,227:218	0/0:0,255,222:184	0/0:0,255,246:226	0/0:0,255,255:236	0/0:0,255,249:228	0/0:0,255,214:231	0/0:0,255,255:236	0/0:0,255,176:241	0/0:0,255,187:225	0/0:0,255,244:231	0/0:0,255,194:233	0/0:0,255,244:236	0/0:0,255,243:233	0/0:0,255,250:215	0/0:0,255,180:215	0/0:0,255,237:234	0/0:0,255,229:246	0/0:0,255,244:226	0/0:0,255,221:239
pdkMito	271483	.	G	T	999	.	.	GT:PL:DP	0/0:0,255,209:243	0/0:0,255,188:230	0/0:0,255,194:242	0/0:0,255,203:244	0/0:0,255,236:232	0/0:0,255,251:239	0/0:0,255,250:219	0/0:0,255,167:170	0/0:0,255,218:209	0/0:0,255,236:241	0/0:0,255,241:242	0/0:0,255,255:227	0/0:0,255,207:229	0/0:0,255,232:236	0/0:0,255,246:239	0/0:0,255,177:230	0/0:0,255,235:225	0/0:0,255,250:235	0/0:0,255,242:235	0/0:0,255,205:234	0/0:0,255,241:244	0/0:0,255,255:232	0/0:0,255,231:233	0/0:0,255,232:202	0/0:0,255,248:238	0/0:0,255,250:237	0/0:0,255,246:237	0/0:0,255,213:237	0/0:0,255,245:238	0/0:0,255,172:237	0/0:0,255,166:228	0/0:0,255,238:238	0/0:0,255,180:238	0/0:0,255,226:236	0/0:0,255,241:243	0/0:0,255,255:225	0/0:0,255,167:206	0/0:0,255,231:233	0/0:0,255,199:242	0/0:0,255,242:236	0/0:0,255,221:237
pdkMito	271950	.	G	T	999	.	.	GT:PL:DP	0/0:0,255,182:243	0/0:0,255,188:224	0/0:0,255,161:234	0/0:0,255,194:238	0/0:0,255,234:237	0/0:0,255,255:235	0/0:0,255,240:223	0/0:0,255,166:204	0/0:0,255,214:228	0/0:0,255,242:227	0/0:0,255,244:238	0/0:0,255,254:211	0/0:0,255,210:226	0/0:0,255,234:226	0/0:0,255,242:234	0/0:0,255,189:228	0/0:0,255,236:235	0/0:0,255,255:237	0/0:0,255,236:235	0/0:0,255,209:233	0/0:0,255,233:235	0/0:0,255,246:224	0/0:0,255,234:209	0/0:0,255,213:217	0/0:0,255,255:231	0/0:0,255,255:240	0/0:0,255,255:236	0/0:0,255,216:226	0/0:0,255,251:234	0/0:0,255,203:243	0/0:0,255,213:217	0/0:0,255,248:233	0/0:0,255,211:219	0/0:0,255,239:216	0/0:0,255,255:240	0/0:0,255,247:214	0/0:0,255,175:233	0/0:0,255,222:215	0/0:0,255,210:246	0/0:0,255,246:216	0/0:0,255,200:229
pdkMito	271951	.	A	T	999	.	.	GT:PL:DP	0/0:0,255,184:245	0/0:0,255,186:213	0/0:0,255,157:226	0/0:0,255,192:239	0/0:0,255,227:224	0/0:0,255,255:234	0/0:0,255,234:214	0/0:0,255,145:159	0/0:0,255,207:222	0/0:0,255,243:227	0/0:0,255,243:237	0/0:0,255,254:208	0/0:0,255,209:224	0/0:0,255,235:229	0/0:0,255,240:231	0/0:0,255,185:219	0/0:0,255,236:225	0/0:0,255,255:233	0/0:0,255,234:233	0/0:0,255,206:227	0/0:0,255,234:233	0/0:0,255,249:226	0/0:0,255,228:203	0/0:0,255,215:202	0/0:0,255,253:225	0/0:0,255,255:239	0/0:0,255,255:233	0/0:0,255,217:226	0/0:0,255,250:234	0/0:0,255,203:244	0/0:0,255,215:212	0/0:0,255,247:230	0/0:0,255,208:214	0/0:0,255,237:214	0/0:0,255,255:238	0/0:0,255,244:208	0/0:0,255,161:209	0/0:0,255,228:219	0/0:0,255,209:244	0/0:0,255,244:213	0/0:0,255,199:224
pdkMito	273978	.	A	T	999	.	.	GT:PL:DP	0/0:0,255,201:241	0/0:0,255,172:230	0/0:0,255,167:245	0/0:0,255,175:244	0/0:0,255,235:230	0/0:0,255,246:228	0/0:0,255,228:220	0/0:0,255,146:219	0/0:0,255,222:235	0/0:0,255,239:233	0/0:0,255,244:237	0/0:0,255,247:218	0/0:0,255,202:224	0/0:0,255,226:228	0/0:0,255,240:242	0/0:0,255,169:232	0/0:0,255,235:237	0/0:0,255,235:227	0/0:0,255,225:235	0/0:0,255,208:230	0/0:0,255,227:245	0/0:0,255,252:223	0/0:0,255,230:227	0/0:0,255,224:231	0/0:0,255,246:243	0/0:0,255,228:233	0/0:0,255,255:244	0/0:0,255,182:232	0/0:0,255,238:237	0/0:0,255,172:240	0/0:0,255,185:229	0/0:0,255,235:238	0/0:0,255,222:242	0/0:0,255,243:233	0/0:0,255,237:242	0/0:0,255,240:211	0/0:0,255,175:238	0/0:0,255,218:228	0/0:0,255,218:248	0/0:0,255,231:231	0/0:0,255,178:234
pdkMito	276042	.	G	T	999	.	.	GT:PL:DP	0/0:0,255,213:243	0/0:0,255,220:230	0/0:0,255,212:239	0/0:0,255,185:237	0/0:0,255,248:239	0/0:0,255,255:233	0/0:0,255,237:214	0/0:0,255,189:218	0/0:0,255,238:237	0/0:0,255,236:231	0/0:0,255,243:240	0/0:0,255,202:135	0/0:0,255,206:215	0/0:0,255,223:230	0/0:0,255,239:237	0/0:0,255,156:224	0/0:0,255,239:235	0/0:0,255,242:232	0/0:0,255,244:232	0/0:0,255,209:215	0/0:0,255,244:237	0/0:0,255,242:221	0/0:0,255,239:216	0/0:0,255,232:220	0/0:0,255,244:227	0/0:0,255,255:234	0/0:0,255,246:235	0/0:0,255,182:234	0/0:0,255,249:236	0/0:0,255,184:243	0/0:0,255,227:221	0/0:0,255,236:225	0/0:0,255,228:238	0/0:0,255,238:229	0/0:0,255,252:244	0/0:0,255,242:206	0/0:0,255,208:242	0/0:0,255,234:232	0/0:0,255,237:246	0/0:0,255,247:226	0/0:0,255,211:239
pdkMito	276047	.	T	A	999	.	.	GT:PL:DP	0/0:0,255,211:244	0/0:0,255,223:232	0/0:0,255,211:242	0/0:0,255,192:242	0/0:0,255,244:235	0/0:0,255,255:237	0/0:0,255,241:212	0/0:0,255,181:208	0/0:0,255,236:234	0/0:0,255,234:231	0/0:0,255,247:241	0/0:0,255,200:135	0/0:0,255,201:214	0/0:0,255,225:227	0/0:0,255,240:241	0/0:0,255,160:231	0/0:0,255,234:229	0/0:0,255,242:232	0/0:0,255,242:233	0/0:0,255,215:224	0/0:0,255,237:236	0/0:0,255,243:221	0/0:0,255,243:219	0/0:0,255,225:209	0/0:0,255,244:231	0/0:0,255,249:231	0/0:0,255,242:232	0/0:0,255,188:235	0/0:0,255,247:237	0/0:0,255,183:241	0/0:0,255,233:230	0/0:0,255,237:225	0/0:0,255,226:237	0/0:0,255,243:233	0/0:0,255,248:241	0/0:0,255,243:209	0/0:0,255,207:240	0/0:0,255,232:238	0/0:0,255,231:244	0/0:0,255,244:227	0/0:0,255,214:240
pdkMito	276048	.	A	T	999	.	.	GT:PL:DP	0/0:0,255,210:242	0/0:0,255,224:230	0/0:0,255,207:240	0/0:0,255,195:240	0/0:0,255,241:235	0/0:0,255,255:234	0/0:0,255,241:218	0/0:0,255,186:202	0/0:0,255,237:236	0/0:0,255,235:231	0/0:0,255,242:237	0/0:0,255,199:135	0/0:0,255,198:213	0/0:0,255,224:226	0/0:0,255,235:233	0/0:0,255,160:231	0/0:0,255,236:232	0/0:0,255,238:228	0/0:0,255,243:234	0/0:0,255,216:227	0/0:0,255,238:235	0/0:0,255,245:223	0/0:0,255,243:219	0/0:0,255,218:208	0/0:0,255,244:229	0/0:0,255,248:229	0/0:0,255,241:232	0/0:0,255,181:234	0/0:0,255,252:241	0/0:0,255,183:241	0/0:0,255,231:228	0/0:0,255,239:228	0/0:0,255,226:236	0/0:0,255,243:231	0/0:0,255,247:237	0/0:0,255,240:208	0/0:0,255,209:238	0/0:0,255,231:234	0/0:0,255,231:243	0/0:0,255,241:224	0/0:0,255,216:240
pdkMito	276205	.	G	T	999	.	.	GT:PL:DP	0/0:0,255,196:244	0/0:0,255,179:225	0/0:0,255,183:242	0/0:0,255,188:243	0/0:0,255,227:238	0/0:0,255,232:227	0/0:0,255,222:225	0/0:0,255,147:207	0/0:0,255,215:224	0/0:0,255,239:229	0/0:0,255,247:235	0/0:0,255,241:197	0/0:0,255,200:233	0/0:0,255,218:229	0/0:0,255,237:238	0/0:0,255,174:233	0/0:0,255,231:238	0/0:0,255,251:229	0/0:0,255,231:234	0/0:0,255,205:228	0/0:0,255,220:241	0/0:0,255,247:226	0/0:0,255,230:220	0/0:0,255,217:213	0/0:0,255,249:231	0/0:0,255,254:241	0/0:0,255,250:240	0/0:0,255,174:234	0/0:0,255,233:234	0/0:0,255,189:245	0/0:0,255,221:231	0/0:0,255,241:235	0/0:0,255,201:235	0/0:0,255,235:229	0/0:0,255,238:241	0/0:0,255,221:215	0/0:0,255,189:244	0/0:0,255,221:231	0/0:0,255,225:246	0/0:0,255,230:226	0/0:0,255,218:236
pdkMito	276472	.	A	C	999	.	.	GT:PL:DP	0/0:0,255,247:246	0/0:0,255,228:227	0/0:0,255,228:240	0/0:0,255,243:241	0/0:0,255,248:236	0/0:0,255,255:232	0/0:0,255,238:217	0/0:0,255,208:208	0/0:0,255,237:221	0/0:0,255,255:224	0/0:0,255,255:240	0/0:0,255,209:109	0/0:0,255,236:222	0/0:0,255,249:233	0/0:0,255,254:241	0/0:0,255,211:237	0/0:0,255,252:228	0/0:0,255,255:238	0/0:0,255,255:235	0/0:0,255,231:232	0/0:0,255,251:240	0/0:0,255,255:223	0/0:0,255,254:219	0/0:0,255,226:210	0/0:0,255,255:225	0/0:0,255,255:237	0/0:0,255,255:242	0/0:0,255,232:234	0/0:0,255,255:240	0/0:0,255,238:243	0/0:0,255,246:231	0/0:0,255,255:231	0/0:0,255,240:220	0/0:0,255,255:224	0/0:0,255,255:236	0/0:0,255,255:219	0/0:0,255,199:235	0/0:0,255,255:229	0/0:0,255,255:243	0/0:0,255,255:230	0/0:0,255,235:237
pdkMito	276479	.	A	T,G	999	.	.	GT:PL:DP	0/0:0,255,246,255,246,246:243	0/0:0,255,228,255,228,228:229	0/0:0,255,229,255,229,229:240	0/0:0,255,245,255,245,245:246	0/0:0,255,248,255,248,248:235	0/0:0,255,255,255,255,255:232	0/0:0,255,235,255,241,237:218	0/0:0,255,202,255,205,203:192	0/0:0,255,232,255,235,232:212	0/0:0,255,255,255,255,255:227	0/0:0,255,255,255,255,255:237	0/0:0,255,217,255,217,217:112	0/0:0,255,234,255,237,235:217	0/0:0,255,242,255,245,242:232	0/0:0,255,252,255,252,252:238	1/1:202,255,0,202,255,202:222	1/1:246,255,0,249,255,246:218	1/1:255,255,0,255,255,255:231	0/0:0,255,255,255,255,255:235	0/0:0,255,239,255,239,239:234	0/0:0,255,250,255,250,250:241	1/1:255,255,0,255,255,255:213	0/0:0,255,248,255,251,249:210	0/0:0,255,221,255,227,223:201	1/1:255,255,0,255,255,255:213	1/1:255,255,0,255,255,255:228	1/1:255,255,0,255,255,255:236	1/1:226,255,0,226,255,226:217	1/1:255,255,0,255,255,255:221	0/0:0,255,235,255,235,235:239	0/0:0,255,239,255,242,239:228	0/0:0,255,255,255,255,255:222	0/0:0,255,236,255,236,236:223	0/0:0,255,255,255,255,255:219	0/0:0,255,255,255,255,255:236	0/0:0,255,255,255,255,255:211	1/1:183,255,0,192,255,186:229	0/0:0,255,251,255,254,252:229	0/0:0,255,255,255,255,255:241	0/0:0,255,234,255,255,255:233	0/0:0,255,236,255,236,236:235
pdkMito	276667	.	C	A	999	.	.	GT:PL:DP	0/0:0,255,235:235	0/0:0,255,214:236	0/0:0,255,199:242	0/0:0,255,241:244	0/0:0,255,242:230	0/0:0,255,255:225	0/0:0,255,235:210	0/0:0,255,185:211	0/0:0,255,232:230	0/0:0,255,255:230	0/0:0,255,255:232	0/0:0,255,223:137	0/0:0,255,238:230	0/0:0,255,242:230	0/0:0,255,255:241	0/0:0,255,213:234	0/0:0,255,242:231	0/0:0,255,247:232	0/0:0,255,255:242	0/0:0,255,232:233	0/0:0,255,255:246	0/0:0,255,255:218	0/0:0,255,248:232	0/0:0,255,232:219	0/0:0,255,255:227	0/0:0,255,255:233	0/0:0,255,255:241	0/0:0,255,217:234	0/0:0,255,255:239	0/0:0,255,213:243	0/0:0,255,248:230	0/0:0,255,255:236	0/0:0,255,235:238	0/0:0,255,255:235	0/0:0,255,255:242	0/0:0,255,255:219	0/0:0,255,215:238	0/0:0,255,243:233	0/0:0,255,247:243	0/0:0,255,255:230	0/0:0,255,231:241
pdkMito	276857	.	C	A	999	.	.	GT:PL:DP	0/0:0,255,235:239	0/0:0,255,222:232	0/0:0,255,221:243	0/0:0,255,229:245	0/0:0,255,246:229	0/0:0,255,247:219	0/0:0,255,239:215	0/0:0,255,191:199	0/0:0,255,238:228	0/0:0,255,255:232	0/0:0,255,255:240	0/0:0,255,198:93	0/0:0,255,231:219	0/0:0,255,251:224	0/0:0,255,255:239	0/0:0,255,212:233	0/0:0,255,253:230	0/0:0,255,255:229	0/0:0,255,252:231	0/0:0,255,240:229	0/0:0,255,255:241	0/0:0,255,255:224	0/0:0,255,251:226	0/0:0,255,216:198	0/0:0,255,255:219	0/0:0,255,255:232	0/0:0,255,255:234	0/0:0,255,216:237	0/0:0,255,255:232	0/0:0,255,236:246	0/0:0,255,235:221	0/0:0,255,255:228	0/0:0,255,239:228	0/0:0,255,248:222	0/0:0,255,255:231	0/0:0,255,255:206	0/0:0,255,218:236	0/0:0,255,243:220	0/0:0,255,252:243	0/0:0,255,255:227	0/0:0,255,230:240
pdkMito	277905	.	C	A	999	.	.	GT:PL:DP	0/0:0,255,203:236	0/0:0,255,212:233	0/0:0,255,196:243	0/0:0,255,174:241	0/0:0,255,244:233	0/0:0,255,255:233	0/0:0,255,231:217	0/0:0,255,159:222	0/0:0,255,222:231	0/0:0,255,234:235	0/0:0,255,250:243	0/0:0,255,243:187	0/0:0,255,189:228	0/0:0,255,234:235	0/0:0,255,239:241	0/0:0,255,171:236	0/0:0,255,236:231	0/0:0,255,245:241	0/0:0,255,233:236	0/0:0,255,205:237	0/0:0,255,227:246	0/0:0,255,235:226	0/0:0,255,232:219	0/0:0,255,224:236	0/0:0,255,249:230	0/0:0,255,250:238	0/0:0,255,249:241	0/0:0,255,177:239	0/0:0,255,249:241	0/0:0,255,199:242	0/0:0,255,213:234	0/0:0,255,243:238	0/0:0,255,201:237	0/0:0,255,236:236	0/0:0,255,238:243	0/0:0,255,244:221	0/0:0,255,185:236	0/0:0,255,229:241	0/0:0,255,227:246	0/0:0,255,241:227	0/0:0,255,217:231
pdkMito	278308	.	T	G	999	.	.	GT:PL:DP	0/0:0,255,177:239	0/0:0,255,163:232	0/0:0,255,164:239	0/0:0,255,195:240	0/0:0,255,232:233	0/0:0,255,250:235	0/0:0,255,224:216	0/0:0,255,146:196	0/0:0,255,208:215	0/0:0,255,245:230	0/0:0,255,237:233	0/0:0,255,248:211	0/0:0,255,189:230	0/0:0,255,216:233	0/0:0,255,240:239	0/0:0,255,155:222	0/0:0,255,244:231	0/0:0,255,255:236	0/0:0,255,233:238	0/0:0,255,183:232	0/0:0,255,227:239	0/0:0,255,242:228	0/0:0,255,227:215	0/0:0,255,202:209	0/0:0,255,242:228	0/0:0,255,249:241	0/0:0,255,244:234	0/0:0,255,183:233	0/0:0,255,244:237	0/0:0,255,183:242	0/0:0,255,211:226	0/0:0,255,254:240	0/0:0,255,204:238	0/0:0,255,228:224	0/0:0,255,248:236	0/0:0,255,241:221	0/0:0,255,200:223	0/0:0,255,226:232	0/0:0,255,218:241	0/0:0,255,234:224	0/0:0,255,202:236
pdkMito	280946	.	C	A	999	.	.	GT:PL:DP	0/0:0,255,199:242	0/0:0,255,190:238	0/0:0,255,183:242	0/0:0,255,189:244	0/0:0,255,233:239	0/0:0,255,255:239	0/0:0,255,227:227	0/0:0,255,185:210	0/0:0,255,200:233	0/0:0,255,242:227	0/0:0,255,246:239	0/0:0,255,251:189	0/0:0,255,207:217	0/0:0,255,222:237	0/0:0,255,248:244	0/0:0,255,180:236	0/0:0,255,238:236	0/0:0,255,253:234	0/0:0,255,236:234	0/0:0,255,195:225	0/0:0,255,225:238	0/0:0,255,248:229	0/0:0,255,226:227	0/0:0,255,228:224	0/0:0,255,248:230	0/0:0,255,254:241	0/0:0,255,247:239	0/0:0,255,187:231	0/0:0,255,242:240	0/0:0,255,183:241	0/0:0,255,188:224	0/0:0,255,236:226	0/0:0,255,211:230	0/0:0,255,242:236	0/0:0,255,250:242	0/0:0,255,255:236	0/0:0,255,179:242	0/0:0,255,227:230	0/0:0,255,224:246	0/0:0,255,239:231	0/0:0,255,202:235
pdkMito	282053	.	T	A	999	.	.	GT:PL:DP	0/0:0,255,208:248	0/0:0,255,171:235	0/0:0,255,233:238	0/0:0,255,236:243	0/0:0,255,227:240	0/0:0,255,255:238	0/0:0,255,220:218	0/0:0,255,210:204	0/0:0,255,218:232	0/0:0,255,247:239	0/0:0,255,232:239	0/0:0,255,221:136	0/0:0,255,193:228	0/0:0,255,224:237	0/0:0,255,251:244	0/0:0,255,207:233	0/0:0,255,245:221	0/0:0,255,255:242	0/0:0,255,241:241	0/0:0,255,218:237	0/0:0,255,220:248	0/0:0,255,255:227	0/0:0,255,227:223	0/0:0,255,220:227	0/0:0,255,255:231	0/0:0,255,255:233	0/0:0,255,255:234	0/0:0,255,241:238	0/0:0,255,255:240	0/0:0,255,182:243	0/0:0,255,201:239	0/0:0,255,245:233	0/0:0,255,189:236	0/0:0,255,236:237	0/0:0,255,255:239	0/0:0,255,255:216	0/0:0,255,224:230	0/0:0,255,228:236	0/0:0,255,207:245	0/0:0,255,244:237	0/0:0,255,211:239
pdkMito	282336	.	G	T	999	.	.	GT:PL:DP	0/0:0,255,193:244	0/0:0,255,202:240	0/0:0,255,242:242	0/0:0,255,241:239	0/0:0,255,239:236	0/0:0,255,255:234	0/0:0,255,252:217	0/0:0,255,230:213	0/0:0,255,224:230	0/0:0,255,246:231	0/0:0,255,240:237	0/0:0,255,227:123	0/0:0,255,193:227	0/0:0,255,229:235	0/0:0,255,245:244	0/0:0,255,219:227	0/0:0,255,252:215	0/0:0,255,255:228	0/0:0,255,235:236	0/0:0,255,202:238	0/0:0,255,232:240	0/0:0,255,255:225	0/0:0,255,247:223	0/0:0,255,231:225	0/0:0,255,255:229	0/0:0,255,255:241	0/0:0,255,255:227	0/0:0,255,233:230	0/0:0,255,255:236	0/0:0,255,170:234	0/0:0,255,219:221	0/0:0,255,236:232	0/0:0,255,222:240	0/0:0,255,248:232	0/0:0,255,255:235	0/0:0,255,255:221	0/0:0,255,230:237	0/0:0,255,231:228	0/0:0,255,226:248	0/0:0,255,255:236	0/0:0,255,196:244
pdkMito	282337	.	T	A	999	.	.	GT:PL:DP	0/0:0,255,193:244	0/0:0,255,200:238	0/0:0,255,239:237	0/0:0,255,243:241	0/0:0,255,238:234	0/0:0,255,255:232	0/0:0,255,250:213	0/0:0,255,228:209	0/0:0,255,223:229	0/0:0,255,247:233	0/0:0,255,243:240	0/0:0,255,222:115	0/0:0,255,199:222	0/0:0,255,224:228	0/0:0,255,244:240	0/0:0,255,212:217	0/0:0,255,248:209	0/0:0,255,255:228	0/0:0,255,235:234	0/0:0,255,204:240	0/0:0,255,231:238	0/0:0,255,255:219	0/0:0,255,243:214	0/0:0,255,232:231	0/0:0,255,255:230	0/0:0,255,255:235	0/0:0,255,255:223	0/0:0,255,235:232	0/0:0,255,255:234	0/0:0,255,172:238	0/0:0,255,225:223	0/0:0,255,236:230	0/0:0,255,220:232	0/0:0,255,255:234	0/0:0,255,255:232	0/0:0,255,255:220	0/0:0,255,225:231	0/0:0,255,233:232	0/0:0,255,226:249	0/0:0,255,255:230	0/0:0,255,193:238
pdkMito	282338	.	T	A	999	.	.	GT:PL:DP	0/0:0,255,204:245	0/0:0,255,201:239	0/0:0,255,242:242	0/0:0,255,243:242	0/0:0,255,239:238	0/0:0,255,255:231	0/0:0,255,253:217	0/0:0,255,232:209	0/0:0,255,223:229	0/0:0,255,249:233	0/0:0,255,243:240	0/0:0,255,222:114	0/0:0,255,202:227	0/0:0,255,226:231	0/0:0,255,243:241	0/0:0,255,215:226	0/0:0,255,243:210	0/0:0,255,255:227	0/0:0,255,234:235	0/0:0,255,204:239	0/0:0,255,228:237	0/0:0,255,255:221	0/0:0,255,245:216	0/0:0,255,231:225	0/0:0,255,255:232	0/0:0,255,255:234	0/0:0,255,255:224	0/0:0,255,238:236	0/0:0,255,255:231	0/0:0,255,172:237	0/0:0,255,229:230	0/0:0,255,235:227	0/0:0,255,222:236	0/0:0,255,255:237	0/0:0,255,255:230	0/0:0,255,255:223	0/0:0,255,231:237	0/0:0,255,233:233	0/0:0,255,226:247	0/0:0,255,255:239	0/0:0,255,196:244
pdkMito	285174	.	T	G	999	.	.	GT:PL:DP	0/0:0,255,193:236	0/0:0,255,161:228	1/1:163,255,0:230	1/1:180,255,0:225	0/0:0,255,234:240	0/0:0,255,239:227	0/0:0,255,213:223	1/1:161,255,0:197	0/0:0,255,185:222	0/0:0,255,235:226	0/0:0,255,238:232	1/1:236,255,0:193	0/0:0,255,173:219	0/0:0,255,216:227	0/0:0,255,240:238	1/1:149,255,0:216	1/1:224,255,0:219	1/1:225,255,0:224	0/0:0,255,212:239	0/0:0,255,191:226	0/0:0,255,221:239	1/1:241,255,0:216	0/0:0,255,228:229	0/0:0,255,192:210	1/1:233,255,0:224	1/1:247,255,0:224	1/1:253,255,0:225	1/1:187,255,0:219	1/1:234,255,0:230	0/0:0,255,176:236	0/0:0,255,213:222	0/0:0,255,239:234	0/0:0,255,214:232	0/0:0,255,232:226	1/1:228,255,0:222	0/0:0,255,251:221	1/1:173,255,0:234	0/0:0,255,227:234	0/0:0,255,220:245	0/0:0,255,203:226	0/0:0,255,188:235
pdkMito	286176	.	C	A	999	.	.	GT:PL:DP	0/0:0,255,200:245	0/0:0,255,201:246	0/0:0,255,203:244	0/0:0,255,193:244	0/0:0,255,224:240	0/0:0,255,246:234	0/0:0,255,226:226	0/0:0,255,175:224	0/0:0,255,223:238	0/0:0,255,239:230	0/0:0,255,244:238	0/0:0,255,243:203	0/0:0,255,225:231	0/0:0,255,237:234	0/0:0,255,231:242	0/0:0,255,166:234	0/0:0,255,240:239	0/0:0,255,236:231	0/0:0,255,234:236	0/0:0,255,215:226	0/0:0,255,224:240	0/0:0,255,245:222	0/0:0,255,231:223	0/0:0,255,206:224	0/0:0,255,249:230	0/0:0,255,255:234	0/0:0,255,251:233	0/0:0,255,174:234	0/0:0,255,242:237	0/0:0,255,171:244	0/0:0,255,216:226	0/0:0,255,240:235	0/0:0,255,195:234	0/0:0,255,231:235	0/0:0,255,248:248	0/0:0,255,248:227	0/0:0,255,185:237	0/0:0,255,218:226	0/0:0,255,224:246	0/0:0,255,237:235	0/0:0,255,205:240
pdkMito	290151	.	T	G	999	.	.	GT:PL:DP	0/0:0,255,240:243	0/0:0,255,209:243	0/0:0,255,228:236	0/0:0,255,226:239	0/0:0,255,239:229	0/0:0,255,255:217	0/0:0,255,235:203	0/0:0,255,184:181	0/0:0,255,240:222	0/0:0,255,255:228	0/0:0,255,247:242	0/0:0,253,222:84	0/0:0,255,222:231	0/0:0,255,243:222	0/0:0,255,255:240	0/0:0,255,157:230	0/0:0,255,254:227	0/0:0,255,255:232	0/0:0,255,251:237	0/0:0,255,225:233	0/0:0,255,243:242	0/0:0,255,255:231	0/0:0,255,231:215	0/0:0,255,233:210	0/0:0,255,255:234	0/0:0,255,255:233	0/0:0,255,255:230	0/0:0,255,217:236	0/0:0,255,253:240	0/0:0,255,211:241	0/0:0,255,234:227	0/0:0,255,245:232	0/0:0,255,234:232	0/0:0,255,251:229	0/0:0,255,255:244	0/0:0,255,255:200	0/0:0,255,217:233	0/0:0,255,244:227	0/0:0,255,245:244	0/0:0,255,255:231	0/0:0,255,227:235
pdkMito	290660	.	T	G	999	.	.	GT:PL:DP	0/0:0,255,198:243	0/0:0,255,211:238	0/0:0,255,199:241	0/0:0,255,198:247	0/0:0,255,231:239	0/0:0,255,255:230	0/0:0,255,243:222	0/0:0,255,164:199	0/0:0,255,227:235	0/0:0,255,243:231	0/0:0,255,255:240	0/0:0,255,249:208	0/0:0,255,206:223	0/0:0,255,231:233	0/0:0,255,254:242	0/0:0,255,201:234	0/0:0,255,237:233	0/0:0,255,239:233	0/0:0,255,252:242	0/0:0,255,215:240	0/0:0,255,228:240	0/0:0,255,253:234	0/0:0,255,228:227	0/0:0,255,232:225	0/0:0,255,255:234	0/0:0,255,255:238	0/0:0,255,251:241	0/0:0,255,171:237	0/0:0,255,253:237	0/0:0,255,185:246	0/0:0,255,222:236	0/0:0,255,245:238	0/0:0,255,199:242	0/0:0,255,238:238	0/0:0,255,250:239	0/0:0,255,255:219	0/0:0,255,193:237	0/0:0,255,229:233	0/0:0,255,215:247	0/0:0,255,249:233	0/0:0,255,216:244
pdkMito	291190	.	A	T	999	.	.	GT:PL:DP	0/0:0,255,174:241	0/0:0,255,189:227	0/0:0,255,188:243	0/0:0,255,168:238	0/0:0,255,235:240	0/0:0,255,244:229	0/0:0,255,222:223	0/0:0,255,165:179	0/0:0,255,207:233	0/0:0,255,242:235	0/0:0,255,238:226	0/0:0,255,237:187	0/0:0,255,201:220	0/0:0,255,230:234	0/0:0,255,234:239	1/1:149,255,0:222	1/1:215,255,0:223	1/1:225,255,0:229	0/0:0,255,229:232	0/0:0,255,205:230	0/0:0,255,212:240	1/1:246,255,0:228	0/0:0,255,229:222	0/0:0,255,199:208	1/1:220,255,0:228	1/1:243,255,0:228	1/1:213,255,0:235	1/1:202,255,0:239	1/1:230,255,0:224	0/0:0,255,180:244	0/0:0,255,213:223	0/0:0,255,225:228	0/0:0,255,213:228	0/0:0,255,245:234	0/0:0,255,232:238	0/0:0,255,248:217	1/1:162,255,0:230	0/0:0,255,221:228	0/0:0,255,219:247	0/0:0,255,215:234	0/0:0,255,200:236
pdkMito	291556	.	G	T	999	.	.	GT:PL:DP	0/0:0,255,198:240	0/0:0,255,207:227	0/0:0,255,167:236	0/0:0,255,190:237	0/0:0,255,230:216	0/0:0,255,254:233	0/0:0,255,235:218	0/0:0,255,167:195	0/0:0,255,220:203	0/0:0,255,242:230	0/0:0,255,249:240	0/0:0,255,255:219	0/0:0,255,194:222	0/0:0,255,214:234	0/0:0,255,242:237	0/0:0,255,155:225	0/0:0,255,240:223	0/0:0,255,246:231	0/0:0,255,226:225	0/0:0,255,206:222	0/0:0,255,233:235	0/0:0,255,251:229	0/0:0,255,233:222	0/0:0,255,218:191	0/0:0,255,252:228	0/0:0,255,255:234	0/0:0,255,253:232	0/0:0,255,177:228	0/0:0,255,233:226	0/0:0,255,172:238	0/0:0,255,221:220	0/0:0,255,232:229	0/0:0,255,193:229	0/0:0,255,237:224	0/0:0,255,250:235	0/0:0,255,255:216	0/0:0,255,181:207	0/0:0,255,231:225	0/0:0,255,231:243	0/0:0,255,235:220	0/0:0,255,192:227
pdkMito	292116	.	G	T,A	983	.	.	GT:PL:DP	0/0:0,255,255,255,255,255:238	0/0:0,255,249,255,255,249:225	0/0:0,255,255,255,255,255:230	0/0:0,255,251,255,251,251:240	0/0:0,255,255,255,255,255:222	0/0:0,255,251,255,251,251:178	0/0:0,255,252,255,252,252:200	0/0:0,255,232,255,232,232:194	0/0:0,255,254,255,255,255:222	0/0:0,255,255,255,255,255:216	0/0:0,255,255,255,255,255:228	0/0:0,255,234,255,234,234:99	0/0:0,255,225,255,225,225:218	0/0:0,255,249,255,249,249:215	0/0:0,255,255,255,255,255:239	0/0:0,255,215,255,215,215:227	0/0:0,255,255,255,255,255:198	0/0:0,255,255,255,255,255:228	0/0:0,255,255,255,255,255:220	0/0:0,255,246,255,246,246:216	0/0:0,255,250,255,253,250:235	0/0:0,255,255,255,255,255:211	0/0:0,255,249,255,249,249:208	0/0:0,255,240,255,240,240:198	0/0:0,255,255,255,255,255:211	0/0:0,255,255,255,255,255:231	0/0:0,255,255,255,255,255:237	0/0:0,255,241,255,243,240:231	0/0:0,255,255,255,255,255:227	0/0:0,255,239,255,239,239:233	0/0:0,255,246,255,246,246:209	0/0:0,255,255,255,255,255:223	0/0:0,255,244,255,247,244:218	0/0:0,255,255,255,255,255:224	0/0:0,255,255,255,255,255:228	0/0:0,255,241,255,241,241:142	0/0:0,255,244,255,244,244:222	0/0:0,255,255,255,255,255:217	0/0:0,255,255,255,255,255:241	0/0:0,255,252,255,255,253:214	0/0:0,255,250,255,250,250:226
pdkMito	292126	.	C	A	936	.	.	GT:PL:DP	0/0:0,255,255:233	0/0:0,255,245:216	0/0:0,255,255:232	0/0:0,255,252:236	0/0:0,255,255:215	0/0:0,255,250:160	0/0:0,255,248:199	0/0:0,255,226:191	0/0:0,255,255:203	0/0:0,255,255:220	0/0:0,255,255:225	0/0:0,252,230:91	0/0:0,255,221:214	0/0:0,255,252:223	0/0:0,255,255:231	0/0:0,255,215:221	0/0:0,255,255:202	0/0:0,255,255:231	0/0:0,255,255:216	0/0:0,255,239:213	0/0:0,255,251:228	0/0:0,255,255:211	0/0:0,255,253:211	0/0:0,255,238:190	0/0:0,255,255:200	0/0:0,255,255:228	0/0:0,255,255:239	0/0:0,255,240:225	0/0:0,255,255:223	0/0:0,255,244:237	0/0:0,255,238:195	0/0:0,255,253:208	0/0:0,255,240:212	0/0:0,255,255:216	0/0:0,255,255:232	0/0:0,255,240:150	0/0:0,255,244:222	0/0:0,255,247:206	0/0:0,255,255:240	0/0:0,255,253:213	0/0:0,255,250:222
pdkMito	294247	.	C	A	949	.	.	GT:PL:DP	0/0:0,255,255:230	0/0:0,255,255:233	0/0:0,255,252:136	0/0:0,255,243:152	0/0:0,255,239:229	0/0:0,255,250:141	0/0:0,255,255:212	0/0:0,255,186:211	0/0:0,255,222:226	0/0:0,255,255:241	0/0:0,255,255:236	0/0:0,225,182:82	0/0:0,255,255:223	0/0:0,255,251:233	0/0:0,255,255:236	0/0:0,255,246:232	0/0:0,255,245:228	0/0:0,255,255:234	0/0:0,255,255:228	0/0:0,255,236:233	0/0:0,255,252:246	0/0:0,255,253:218	0/0:0,255,255:202	0/0:0,255,244:204	0/0:0,255,255:230	0/0:0,255,255:236	0/0:0,255,255:239	0/0:0,255,255:236	0/0:0,255,255:228	0/0:0,255,250:239	0/0:0,255,255:229	0/0:0,255,255:231	0/0:0,255,222:241	0/0:0,255,255:229	0/0:0,255,242:182	0/0:0,255,255:231	0/0:0,255,188:233	0/0:0,255,248:232	0/0:0,255,240:244	0/0:0,255,255:219	0/0:0,255,255:194
pdkMito	294254	.	T	G,A	974	.	.	GT:PL:DP	0/0:0,255,255,255,255,255:228	0/0:0,255,255,255,255,255:228	0/0:0,138,201,138,201,201:46	0/0:0,166,217,166,217,217:55	0/0:0,255,242,255,242,242:230	0/0:0,255,244,255,244,244:136	0/0:0,255,255,255,255,255:212	0/0:0,255,153,255,153,153:118	0/0:0,255,231,255,234,231:226	0/0:0,255,255,255,255,255:236	0/0:0,255,255,255,255,255:231	0/0:0,63,143,63,143,143:21	0/0:0,255,255,255,255,255:236	0/0:0,255,252,255,252,252:235	0/0:0,255,252,255,255,252:236	0/0:0,255,247,255,247,247:240	0/0:0,255,245,255,245,245:227	0/0:0,255,255,255,255,255:223	0/0:0,255,255,255,255,255:225	0/0:0,255,241,255,241,241:239	0/0:0,255,252,255,252,252:245	0/0:0,255,255,255,255,255:217	0/0:0,255,255,255,255,255:196	0/0:0,255,253,255,253,253:208	0/0:0,255,255,255,255,255:209	0/0:0,255,255,255,255,255:213	0/0:0,255,255,255,255,255:240	0/0:0,255,249,255,249,249:232	0/0:0,255,255,255,255,255:221	0/0:0,255,244,255,244,244:230	0/0:0,255,255,255,255,255:232	0/0:0,255,255,255,255,255:233	0/0:0,255,221,255,224,221:236	0/0:0,255,248,255,248,248:227	0/0:0,190,217,190,217,217:63	0/0:0,255,255,255,255,255:220	0/0:0,255,183,255,183,183:225	0/0:0,255,250,255,255,250:241	0/0:0,255,237,255,237,237:243	0/0:0,255,255,255,255,255:213	0/0:0,255,255,255,255,255:187
pdkMito	294287	.	A	T	999	.	.	GT:PL:DP	0/0:0,255,255:235	0/0:0,255,255:234	1/1:192,204,0:75	1/1:173,253,0:105	0/0:0,255,241:238	0/0:0,255,230:129	0/0:0,255,253:219	1/1:171,255,0:145	0/0:0,255,228:216	0/0:0,255,249:230	0/0:0,255,255:244	1/1:141,39,0:56	0/0:0,255,255:229	0/0:0,255,241:226	0/0:0,255,247:245	0/0:0,255,237:237	0/0:0,255,249:226	0/0:0,255,255:235	0/0:0,255,255:241	0/0:0,255,239:244	0/0:0,255,247:242	0/0:0,255,255:208	0/0:0,255,250:203	0/0:0,255,224:206	0/0:0,255,255:237	0/0:0,255,255:218	0/0:0,255,255:244	0/0:0,255,245:243	0/0:0,255,255:234	0/0:0,255,232:245	0/0:0,255,249:241	0/0:0,255,255:243	0/0:0,255,228:238	0/0:0,255,249:236	1/1:183,255,0:159	0/0:0,255,255:213	0/0:0,255,181:217	0/0:0,255,253:236	0/0:0,255,229:244	0/0:0,255,255:214	0/0:0,255,250:192
pdkMito	295114	.	C	A	999	.	.	GT:PL:DP	0/0:0,255,245:240	0/0:0,255,211:231	0/0:0,255,238:234	0/0:0,255,233:245	0/0:0,255,240:219	0/0:0,255,255:229	0/0:0,255,231:222	0/0:0,255,187:210	0/0:0,255,228:218	0/0:0,255,255:224	0/0:0,255,255:241	0/0:0,255,197:85	0/0:0,255,234:230	0/0:0,255,242:225	0/0:0,255,255:237	0/0:0,255,211:232	0/0:0,255,240:223	0/0:0,255,255:229	0/0:0,255,250:231	0/0:0,255,227:237	0/0:0,255,245:239	0/0:0,255,255:222	0/0:0,255,244:224	0/0:0,255,210:210	0/0:0,255,254:219	0/0:0,255,255:228	0/0:0,255,255:240	0/0:0,255,223:232	0/0:0,255,255:235	0/0:0,255,217:239	0/0:0,255,231:226	0/0:0,255,255:222	0/0:0,255,227:231	0/0:0,255,241:220	0/0:0,255,250:237	0/0:0,255,245:202	0/0:0,255,203:231	0/0:0,255,238:219	0/0:0,255,255:244	0/0:0,255,252:219	0/0:0,255,236:239
pdkMito	299400	.	C	G	999	.	.	GT:PL:DP	0/0:0,255,232:239	0/0:0,255,228:233	0/0:0,255,237:240	0/0:0,255,239:243	0/0:0,255,255:227	0/0:0,255,245:188	0/0:0,255,252:207	0/0:0,255,224:211	0/0:0,255,243:217	0/0:0,255,249:221	0/0:0,255,255:242	0/0:0,211,202:70	0/0:0,255,222:226	0/0:0,255,249:232	0/0:0,255,248:240	0/0:0,255,192:232	0/0:0,255,252:219	0/0:0,255,252:220	0/0:0,255,255:236	0/0:0,255,237:232	0/0:0,255,251:239	0/0:0,255,254:216	0/0:0,255,255:219	0/0:0,255,249:223	0/0:0,255,255:228	0/0:0,255,255:230	0/0:0,255,255:237	0/0:0,255,217:226	0/0:0,255,255:235	0/0:0,255,219:239	0/0:0,255,245:232	0/0:0,255,253:234	0/0:0,255,246:233	0/0:0,255,255:232	0/0:0,255,255:246	0/0:0,255,231:164	0/0:0,255,223:234	0/0:0,255,252:234	0/0:0,255,239:242	0/0:0,255,255:233	0/0:0,255,241:237
pdkMito	299837	.	T	G	999	.	.	GT:PL:DP	0/0:0,255,229:235	0/0:0,255,219:236	1/1:231,255,0:226	1/1:222,255,0:211	0/0:0,255,244:215	0/0:0,255,192:217	0/0:0,255,206:206	1/1:190,255,0:199	0/0:0,255,216:223	0/0:0,255,249:231	0/0:0,255,253:230	1/1:207,255,0:109	0/0:0,255,227:225	0/0:0,255,229:228	0/0:0,255,234:235	1/1:198,255,0:202	1/1:250,255,0:221	1/1:255,255,0:225	0/0:0,255,243:230	0/0:0,255,228:228	0/0:0,255,211:236	1/1:242,255,0:196	0/0:0,255,247:220	0/0:0,255,159:205	1/1:255,255,0:214	1/1:253,255,0:219	1/1:255,255,0:225	1/1:216,255,0:214	1/1:255,255,0:218	0/0:0,255,231:234	0/0:0,255,221:231	0/0:0,255,248:236	0/0:0,255,237:231	0/0:0,255,241:226	1/1:253,255,0:218	0/0:0,255,212:169	1/1:188,255,0:221	0/0:0,255,224:227	0/0:0,255,244:241	0/0:0,246,158:224	0/0:0,255,223:235
pdkMito	299861	.	A	C	999	.	.	GT:PL:DP	0/0:0,255,240:242	0/0:0,255,229:240	0/0:0,255,235:236	0/0:0,255,248:242	0/0:0,255,245:218	0/0:0,255,255:228	0/0:0,255,233:217	0/0:0,255,159:210	0/0:0,255,232:229	0/0:0,255,255:231	0/0:0,255,255:234	0/0:0,255,218:117	0/0:0,255,230:228	0/0:0,255,247:228	0/0:0,255,254:236	0/0:0,255,205:230	0/0:0,255,255:226	0/0:0,255,255:231	0/0:0,255,255:235	0/0:0,255,241:236	0/0:0,255,244:240	0/0:0,255,255:224	0/0:0,255,248:218	0/0:0,255,226:223	0/0:0,255,255:231	0/0:0,255,255:232	0/0:0,255,255:231	0/0:0,255,223:237	0/0:0,255,255:235	0/0:0,255,222:236	0/0:0,255,235:236	0/0:0,255,250:229	0/0:0,255,239:227	0/0:0,255,252:232	0/0:0,255,255:232	0/0:0,255,243:178	0/0:0,255,199:234	0/0:0,255,253:236	0/0:0,255,248:246	0/0:0,255,255:231	0/0:0,255,235:240
pdkMito	301157	.	G	T	999	.	.	GT:PL:DP	0/0:0,255,192:243	0/0:0,255,166:241	0/0:0,255,207:241	0/0:0,255,186:239	0/0:0,255,216:232	0/0:0,255,250:234	0/0:0,255,221:217	0/0:0,255,190:209	0/0:0,255,232:235	0/0:0,255,241:235	0/0:0,255,240:241	0/0:0,255,244:207	0/0:0,255,167:228	0/0:0,255,199:225	0/0:0,255,229:244	0/0:0,255,160:231	0/0:0,255,237:227	0/0:0,255,245:234	0/0:0,255,236:232	0/0:0,255,191:240	0/0:0,255,202:241	0/0:0,255,244:227	0/0:0,255,221:221	0/0:0,255,225:217	0/0:0,255,241:239	0/0:0,255,233:231	0/0:0,255,251:239	0/0:0,255,154:231	0/0:0,255,241:240	0/0:0,255,178:241	0/0:0,255,193:223	0/0:0,255,243:235	0/0:0,255,198:236	0/0:0,255,220:226	0/0:0,255,240:239	0/0:0,255,251:223	0/0:0,255,205:242	0/0:0,255,213:219	0/0:0,255,221:247	0/0:0,255,238:234	0/0:0,255,193:244
pdkMito	302481	.	C	A	999	.	.	GT:PL:DP	0/0:0,255,200:245	0/0:0,255,188:235	1/1:215,255,0:227	1/1:211,255,0:232	0/0:0,255,237:242	0/0:0,255,247:234	0/0:0,255,240:230	1/1:118,255,0:205	0/0:0,255,225:238	0/0:0,255,232:233	0/0:0,255,237:242	1/1:185,255,0:209	0/0:0,255,191:231	0/0:0,255,207:238	0/0:0,255,241:245	1/1:154,255,0:224	1/1:201,255,0:231	1/1:226,255,0:234	0/0:0,255,235:243	0/0:0,255,167:231	0/0:0,255,195:247	1/1:201,255,0:217	0/0:0,255,220:231	0/0:0,255,194:218	1/1:206,255,0:224	1/1:215,255,0:228	1/1:242,255,0:233	1/1:185,255,0:231	1/1:230,255,0:235	0/0:0,255,171:237	0/0:0,255,205:235	0/0:0,255,246:239	0/0:0,255,206:232	0/0:0,255,225:236	1/1:223,255,0:230	0/0:0,255,255:228	1/1:153,255,0:239	0/0:0,255,212:240	0/0:0,255,218:245	0/0:0,255,208:239	0/0:0,255,192:234
pdkMito	302496	.	G	T	999	.	.	GT:PL:DP	0/0:0,255,200:244	0/0:0,255,184:236	0/0:0,255,224:246	0/0:0,255,219:245	0/0:0,255,210:233	0/0:0,255,237:231	0/0:0,255,223:231	0/0:0,255,111:192	0/0:0,255,201:232	0/0:0,255,234:232	0/0:0,255,240:239	0/0:0,255,209:217	0/0:0,255,173:235	0/0:0,255,211:242	0/0:0,255,239:244	0/0:0,255,158:235	0/0:0,255,213:237	0/0:0,255,252:237	0/0:0,255,231:236	0/0:0,255,176:230	0/0:0,255,218:239	0/0:0,255,227:230	0/0:0,255,198:227	0/0:0,255,201:217	0/0:0,255,230:236	0/0:0,255,238:238	0/0:0,255,248:239	0/0:0,255,193:240	0/0:0,255,228:232	0/0:0,255,174:245	0/0:0,255,200:235	0/0:0,255,237:239	0/0:0,255,206:236	0/0:0,255,219:232	0/0:0,255,236:233	0/0:0,255,235:218	0/0:0,255,188:239	0/0:0,255,201:236	0/0:0,255,222:243	0/0:0,255,198:228	0/0:0,255,211:241
pdkMito	303012	.	C	A	999	.	.	GT:PL:DP	0/0:0,255,203:243	0/0:0,255,208:241	0/0:0,255,225:245	0/0:0,255,176:246	0/0:0,255,238:237	0/0:0,255,255:236	0/0:0,255,239:222	0/0:0,255,153:209	0/0:0,255,225:225	0/0:0,255,241:236	0/0:0,255,247:246	0/0:0,255,246:198	0/0:0,255,190:238	0/0:0,255,207:246	0/0:0,255,240:245	0/0:0,255,162:238	0/0:0,255,255:235	0/0:0,255,251:234	0/0:0,255,233:239	0/0:0,255,186:239	0/0:0,255,218:237	0/0:0,255,242:236	0/0:0,255,217:222	0/0:0,255,219:210	0/0:0,255,237:241	0/0:0,255,252:240	0/0:0,255,255:246	0/0:0,255,190:238	0/0:0,255,223:240	0/0:0,255,185:245	0/0:0,255,185:228	0/0:0,255,232:237	0/0:0,255,177:233	0/0:0,255,227:229	0/0:0,255,235:244	0/0:0,255,241:217	0/0:0,255,166:226	0/0:0,255,221:232	0/0:0,255,199:242	0/0:0,255,224:233	0/0:0,255,210:242
pdkMito	303071	.	T	A	999	.	.	GT:PL:DP	0/0:0,255,211:247	0/0:0,255,180:246	0/0:0,255,223:241	0/0:0,255,169:240	0/0:0,255,230:237	0/0:0,255,250:233	0/0:0,255,215:218	0/0:0,255,143:200	0/0:0,255,225:227	0/0:0,255,228:231	0/0:0,255,231:244	0/0:0,255,225:223	0/0:0,255,169:223	0/0:0,255,206:233	0/0:0,255,218:245	0/0:0,255,161:226	0/0:0,255,254:244	0/0:0,255,240:242	0/0:0,255,229:245	0/0:0,255,175:246	0/0:0,255,221:244	0/0:0,255,232:237	0/0:0,255,192:224	0/0:0,255,209:217	0/0:0,255,226:238	0/0:0,255,228:244	0/0:0,255,237:242	0/0:0,255,197:241	0/0:0,255,223:241	0/0:0,255,194:247	0/0:0,255,165:239	0/0:0,255,230:235	0/0:0,255,166:241	0/0:0,255,211:232	0/0:0,255,233:247	0/0:0,255,220:229	0/0:0,255,175:228	0/0:0,255,219:244	0/0:0,255,212:244	0/0:0,255,218:238	0/0:0,255,209:243
pdkMito	303392	.	A	T	999	.	.	GT:PL:DP	0/0:0,255,181:246	0/0:0,255,169:240	0/0:0,255,195:241	0/0:0,255,201:247	0/0:0,255,235:241	0/0:0,255,255:239	0/0:0,255,224:200	0/0:0,255,155:190	0/0:0,255,225:230	0/0:0,255,227:227	0/0:0,255,240:249	0/0:0,255,248:223	0/0:0,255,169:235	0/0:0,255,225:236	0/0:0,255,242:247	0/0:0,255,159:232	0/0:0,255,244:243	0/0:0,255,252:244	0/0:0,255,230:243	0/0:0,255,179:243	0/0:0,255,219:243	0/0:0,255,245:233	0/0:0,255,195:211	0/0:0,255,223:211	0/0:0,255,242:239	0/0:0,255,248:247	0/0:0,255,243:244	0/0:0,255,176:246	0/0:0,255,218:244	0/0:0,255,167:245	0/0:0,255,176:226	0/0:0,255,226:246	0/0:0,255,206:242	0/0:0,255,226:241	0/0:0,255,227:241	0/0:0,255,253:227	0/0:0,255,162:236	0/0:0,255,217:230	0/0:0,255,185:246	0/0:0,255,227:235	0/0:0,255,180:245
pdkMito	303545	.	C	A	999	.	.	GT:PL:DP	0/0:0,255,201:247	0/0:0,255,194:237	0/0:0,255,197:246	0/0:0,255,190:246	0/0:0,255,245:240	0/0:0,255,255:239	0/0:0,255,165:218	0/0:0,255,134:207	0/0:0,255,232:236	0/0:0,255,238:241	0/0:0,255,226:244	0/0:0,255,251:223	0/0:0,255,159:233	0/0:0,255,217:226	0/0:0,255,238:242	0/0:0,255,152:234	0/0:0,255,234:243	0/0:0,255,245:246	0/0:0,255,245:242	0/0:0,255,169:244	0/0:0,255,228:243	0/0:0,255,251:234	0/0:0,255,183:232	0/0:0,255,206:217	0/0:0,255,226:240	0/0:0,255,243:242	0/0:0,255,247:241	0/0:0,255,181:242	0/0:0,255,231:245	0/0:0,255,164:243	0/0:0,255,153:236	0/0:0,255,240:242	0/0:0,255,182:238	0/0:0,255,218:232	0/0:0,255,240:242	0/0:0,255,255:230	0/0:0,255,202:236	0/0:0,255,215:241	0/0:0,255,212:245	0/0:0,255,224:237	0/0:0,255,191:241
pdkMito	303567	.	A	T	999	.	.	GT:PL:DP	0/0:0,255,186:247	0/0:0,255,191:237	0/0:0,255,201:246	0/0:0,255,174:243	0/0:0,255,242:241	0/0:0,255,255:237	0/0:0,255,181:220	0/0:0,255,129:198	0/0:0,255,232:238	0/0:0,255,235:240	0/0:0,255,219:243	0/0:0,255,255:229	0/0:0,255,158:236	0/0:0,255,209:235	0/0:0,255,239:240	0/0:0,255,150:232	0/0:0,255,227:242	0/0:0,255,247:241	0/0:0,255,233:241	0/0:0,255,167:245	0/0:0,255,222:246	0/0:0,255,243:234	0/0:0,255,164:232	0/0:0,255,216:228	0/0:0,255,229:243	0/0:0,255,239:245	0/0:0,255,239:243	0/0:0,255,181:241	0/0:0,255,230:246	0/0:0,255,167:248	0/0:0,255,154:238	0/0:0,255,236:244	0/0:0,255,173:238	0/0:0,255,218:241	0/0:0,255,240:244	0/0:0,255,247:232	0/0:0,255,199:235	0/0:0,255,208:239	0/0:0,255,213:247	0/0:0,255,213:238	0/0:0,255,188:238
pdkMito	303576	.	G	T	999	.	.	GT:PL:DP	0/0:0,255,188:243	0/0:0,255,186:241	0/0:0,255,200:244	0/0:0,255,202:241	0/0:0,255,243:243	0/0:0,255,255:238	0/0:0,255,228:209	0/0:0,255,144:201	0/0:0,255,233:237	0/0:0,255,242:236	0/0:0,255,218:241	0/0:0,255,245:216	0/0:0,255,162:232	0/0:0,255,224:237	0/0:0,255,242:239	0/0:0,255,163:238	0/0:0,255,228:242	0/0:0,255,246:237	0/0:0,255,227:242	0/0:0,255,185:245	0/0:0,255,219:243	0/0:0,255,246:236	0/0:0,255,193:232	0/0:0,255,227:224	0/0:0,255,235:243	0/0:0,255,238:243	0/0:0,255,241:243	0/0:0,255,182:242	0/0:0,255,232:246	0/0:0,255,169:248	0/0:0,255,159:233	0/0:0,255,234:240	0/0:0,255,186:238	0/0:0,255,230:243	0/0:0,255,237:239	0/0:0,255,255:235	0/0:0,255,209:243	0/0:0,255,216:238	0/0:0,255,213:247	0/0:0,255,174:237	0/0:0,255,190:238
pdkMito	303607	.	G	T	999	.	.	GT:PL:DP	0/0:0,255,194:246	0/0:0,255,173:239	0/0:0,255,188:243	0/0:0,255,212:248	0/0:0,255,240:237	0/0:0,255,253:229	0/0:0,255,179:215	0/0:0,255,140:204	0/0:0,255,224:230	0/0:0,255,225:236	0/0:0,255,224:240	0/0:0,255,246:220	0/0:0,255,176:232	0/0:0,255,211:233	0/0:0,255,245:240	0/0:0,255,148:232	0/0:0,255,224:237	0/0:0,255,244:238	0/0:0,255,223:238	0/0:0,255,192:240	0/0:0,255,224:240	0/0:0,255,240:233	0/0:0,255,166:223	0/0:0,255,203:218	0/0:0,255,233:240	0/0:0,255,233:247	0/0:0,255,234:240	0/0:0,255,195:242	0/0:0,255,233:238	0/0:0,255,181:247	0/0:0,255,134:231	0/0:0,255,227:238	0/0:0,255,195:236	0/0:0,255,219:235	0/0:0,255,242:239	0/0:0,255,245:223	0/0:0,255,196:238	0/0:0,255,196:234	0/0:0,255,208:247	0/0:0,255,219:234	0/0:0,255,193:244
pdkMito	303669	.	T	A	999	.	.	GT:PL:DP	0/0:0,255,207:246	0/0:0,255,172:234	0/0:0,255,189:244	0/0:0,255,198:239	0/0:0,255,237:238	0/0:0,255,254:235	0/0:0,255,187:219	0/0:0,255,119:169	0/0:0,255,221:219	0/0:0,255,237:238	0/0:0,255,242:241	0/0:0,255,251:217	0/0:0,255,170:231	0/0:0,255,215:242	0/0:0,255,249:241	0/0:0,255,126:221	0/0:0,255,230:232	0/0:0,255,247:236	0/0:0,255,230:238	0/0:0,255,191:233	0/0:0,255,229:241	0/0:0,255,241:226	0/0:0,255,186:227	0/0:0,255,219:196	0/0:0,255,237:237	0/0:0,255,248:246	0/0:0,255,242:243	0/0:0,255,197:238	0/0:0,255,238:239	0/0:0,255,189:245	0/0:0,255,177:233	0/0:0,255,231:233	0/0:0,255,178:234	0/0:0,255,224:240	0/0:0,255,238:236	0/0:0,255,247:225	0/0:0,255,175:225	0/0:0,255,212:239	0/0:0,255,215:246	0/0:0,255,235:237	0/0:0,255,192:242
pdkMito	303732	.	T	G	999	.	.	GT:PL:DP	0/0:0,255,210:241	0/0:0,255,166:237	0/0:0,255,191:242	0/0:0,255,216:249	0/0:0,255,240:240	0/0:0,255,255:233	0/0:0,255,229:214	0/0:0,255,154:216	0/0:0,255,239:232	0/0:0,255,233:225	0/0:0,255,236:241	0/0:0,255,255:214	0/0:0,255,183:233	0/0:0,255,211:235	0/0:0,255,247:240	0/0:0,255,146:224	0/0:0,255,247:243	0/0:0,255,255:230	0/0:0,255,236:236	0/0:0,255,199:238	0/0:0,255,228:243	0/0:0,255,255:234	0/0:0,255,219:217	0/0:0,255,235:217	0/0:0,255,247:243	0/0:0,255,252:238	0/0:0,255,250:243	0/0:0,255,195:239	0/0:0,255,240:235	0/0:0,255,190:247	0/0:0,255,192:227	0/0:0,255,233:234	0/0:0,255,190:228	0/0:0,255,238:242	0/0:0,255,240:240	0/0:0,255,252:211	0/0:0,255,185:238	0/0:0,255,221:240	0/0:0,255,224:242	0/0:0,255,240:238	0/0:0,255,228:242
pdkMito	303738	.	C	A	999	.	.	GT:PL:DP	0/0:0,255,212:241	0/0:0,255,158:238	0/0:0,255,192:242	0/0:0,255,216:249	0/0:0,255,243:243	0/0:0,255,254:232	0/0:0,255,219:204	0/0:0,255,150:207	0/0:0,255,232:223	0/0:0,255,235:225	0/0:0,255,239:240	0/0:0,255,255:216	0/0:0,255,158:236	0/0:0,255,203:240	0/0:0,255,250:244	0/0:0,255,141:234	0/0:0,255,244:236	0/0:0,255,255:234	0/0:0,255,233:232	0/0:0,255,199:235	0/0:0,255,226:239	0/0:0,255,252:236	0/0:0,255,211:224	0/0:0,255,237:207	0/0:0,255,242:237	0/0:0,255,252:241	0/0:0,255,249:244	0/0:0,255,193:237	0/0:0,255,244:241	0/0:0,255,190:247	0/0:0,255,173:222	0/0:0,255,224:223	0/0:0,255,175:228	0/0:0,255,238:240	0/0:0,255,239:240	0/0:0,255,255:212	0/0:0,255,178:224	0/0:0,255,212:234	0/0:0,255,221:242	0/0:0,255,239:237	0/0:0,255,226:241
pdkMito	303739	.	A	G	999	.	.	GT:PL:DP	0/0:0,255,210:240	0/0:0,255,156:233	0/0:0,255,192:242	0/0:0,255,217:248	0/0:0,255,240:236	0/0:0,255,255:233	0/0:0,255,224:201	0/0:0,255,142:191	0/0:0,255,236:226	0/0:0,255,236:225	0/0:0,255,239:240	0/0:0,255,255:213	0/0:0,255,155:229	0/0:0,255,204:242	0/0:0,255,249:244	0/0:0,255,142:235	0/0:0,255,242:235	0/0:0,255,255:234	0/0:0,255,235:234	0/0:0,255,199:236	0/0:0,255,225:234	0/0:0,255,250:231	0/0:0,255,208:222	0/0:0,255,236:213	0/0:0,255,244:236	0/0:0,255,252:239	0/0:0,255,249:243	0/0:0,255,192:234	0/0:0,255,243:240	0/0:0,255,190:246	0/0:0,255,174:220	0/0:0,255,228:231	0/0:0,255,179:229	0/0:0,255,238:237	0/0:0,255,241:240	0/0:0,255,254:210	0/0:0,255,176:216	0/0:0,255,217:236	0/0:0,255,225:242	0/0:0,255,241:238	0/0:0,255,226:243
pdkMito	303744	.	G	T	999	.	.	GT:PL:DP	0/0:0,255,216:240	0/0:0,255,151:230	0/0:0,255,190:237	0/0:0,255,216:248	0/0:0,255,241:239	0/0:0,255,254:224	0/0:0,255,222:202	0/0:0,255,151:199	0/0:0,255,237:227	0/0:0,255,230:225	0/0:0,255,241:240	0/0:0,255,248:201	0/0:0,255,150:231	0/0:0,255,195:235	0/0:0,255,250:244	0/0:0,255,138:231	0/0:0,255,247:235	0/0:0,255,255:235	0/0:0,255,234:233	0/0:0,255,201:236	0/0:0,255,228:239	0/0:0,255,246:227	0/0:0,255,201:209	0/0:0,255,236:211	0/0:0,255,232:234	0/0:0,255,249:233	0/0:0,255,252:242	0/0:0,255,193:234	0/0:0,255,240:238	0/0:0,255,189:245	0/0:0,255,158:218	0/0:0,255,220:230	0/0:0,255,184:221	0/0:0,255,238:240	0/0:0,255,238:239	0/0:0,255,255:210	0/0:0,255,178:225	0/0:0,255,207:233	0/0:0,255,224:244	0/0:0,255,239:233	0/0:0,255,227:240
pdkMito	303841	.	C	A	999	.	.	GT:PL:DP	0/0:0,255,202:244	0/0:0,255,129:232	0/0:0,255,186:247	0/0:0,255,187:249	0/0:0,255,249:241	0/0:0,255,255:231	0/0:0,255,206:225	0/0:0,255,146:216	0/0:0,255,228:222	0/0:0,255,221:239	0/0:0,255,238:246	0/0:0,255,255:225	0/0:0,255,177:234	0/0:0,255,207:235	0/0:0,255,248:243	0/0:0,255,144:235	0/0:0,255,244:241	0/0:0,255,235:238	0/0:0,255,237:240	0/0:0,255,196:232	0/0:0,255,227:239	0/0:0,255,235:229	0/0:0,255,205:230	0/0:0,255,206:215	0/0:0,255,230:238	0/0:0,255,255:236	0/0:0,255,247:243	0/0:0,255,181:236	0/0:0,255,241:240	0/0:0,255,181:245	0/0:0,255,158:234	0/0:0,255,224:239	0/0:0,255,157:230	0/0:0,255,246:242	0/0:0,255,241:243	0/0:0,255,250:214	0/0:0,255,157:230	0/0:0,255,187:242	0/0:0,255,217:242	0/0:0,255,214:240	0/0:0,255,214:245
pdkMito	303921	.	G	T	999	.	.	GT:PL:DP	0/0:0,255,210:246	0/0:0,255,146:237	0/0:0,255,216:235	0/0:0,255,190:247	0/0:0,255,246:230	0/0:0,255,255:227	0/0:0,218,137:215	0/0:0,255,144:201	0/0:0,255,232:223	0/0:0,255,225:233	0/0:0,255,238:244	0/0:0,255,248:218	0/0:0,255,188:229	0/0:0,255,203:227	0/0:0,255,252:242	0/0:0,255,164:244	0/0:0,255,253:232	0/0:0,255,255:240	0/0:0,255,241:237	0/0:0,255,185:239	0/0:0,255,240:245	0/0:0,255,255:236	0/0:0,255,192:225	0/0:0,255,211:198	0/0:0,255,236:235	0/0:0,255,255:236	0/0:0,255,250:241	0/0:0,255,207:242	0/0:0,255,240:244	0/0:0,255,168:247	0/0:0,255,176:227	0/0:0,255,229:236	0/0:0,255,174:236	0/0:0,255,229:239	0/0:0,255,241:243	0/0:0,255,249:226	0/0:0,255,163:223	0/0:0,255,198:239	0/0:0,255,235:246	0/0:0,255,237:236	0/0:0,255,231:247
pdkMito	304034	.	G	T	999	.	.	GT:PL:DP	0/0:0,255,186:248	0/0:0,255,168:238	0/0:0,255,204:247	0/0:0,255,182:248	0/0:0,255,226:244	0/0:0,255,246:236	0/0:0,255,237:230	0/0:0,255,151:207	0/0:0,255,244:233	0/0:0,255,218:240	0/0:0,255,200:244	0/0:0,255,244:227	0/0:0,255,170:237	0/0:0,255,205:241	0/0:0,255,234:245	0/0:0,255,166:239	0/0:0,255,231:237	0/0:0,255,226:242	0/0:0,255,220:240	0/0:0,255,169:240	0/0:0,255,198:247	0/0:0,255,224:235	0/0:0,255,200:230	0/0:0,255,239:215	0/0:0,255,216:239	0/0:0,255,251:245	0/0:0,255,238:243	0/0:0,255,179:242	0/0:0,255,227:248	0/0:0,255,171:244	0/0:0,255,162:230	0/0:0,255,231:239	0/0:0,255,193:245	0/0:0,255,221:238	0/0:0,255,229:244	0/0:0,255,245:230	0/0:0,255,190:237	0/0:0,255,182:239	0/0:0,255,186:248	0/0:0,255,191:233	0/0:0,255,211:243
pdkMito	304040	.	T	G	999	.	.	GT:PL:DP	0/0:0,255,186:248	0/0:0,255,169:244	0/0:0,255,205:247	0/0:0,255,182:249	0/0:0,255,227:240	0/0:0,255,242:235	0/0:0,255,201:220	0/0:0,255,157:221	0/0:0,255,242:227	0/0:0,255,218:245	0/0:0,255,196:242	0/0:0,255,236:233	0/0:0,255,195:237	0/0:0,255,213:244	0/0:0,255,233:246	0/0:0,255,158:224	0/0:0,255,224:226	0/0:0,255,224:226	0/0:0,255,219:246	0/0:0,255,170:244	0/0:0,255,193:245	0/0:0,255,217:215	0/0:0,255,196:230	0/0:0,255,244:233	0/0:0,255,208:224	0/0:0,255,236:223	0/0:0,255,233:233	0/0:0,255,181:237	0/0:0,255,221:239	0/0:0,255,171:245	0/0:0,255,168:239	0/0:0,255,230:245	0/0:0,255,194:247	0/0:0,255,220:246	0/0:0,255,227:246	0/0:0,255,241:231	0/0:0,255,189:236	0/0:0,255,186:245	0/0:0,255,181:246	0/0:0,255,228:243	0/0:0,255,211:244
pdkMito	304041	.	T	A,C	999	.	.	GT:PL:DP	0/0:0,255,186,255,186,186:248	0/0:0,255,164,255,173,167:244	0/0:0,255,204,255,204,204:246	0/0:0,255,182,255,182,182:249	0/0:0,255,231,255,231,231:245	0/0:0,255,240,255,240,240:235	0/0:0,255,185,255,230,218:216	0/0:0,255,154,255,157,155:215	0/0:0,255,241,255,247,242:234	0/0:0,255,219,255,222,219:243	0/0:0,255,206,255,206,206:243	0/0:0,255,233,255,245,237:234	0/0:0,255,164,255,167,164:235	0/0:0,255,207,255,216,210:243	0/0:0,255,234,255,234,234:247	1/1:152,255,0,161,255,155:221	1/1:210,255,0,222,255,216:222	1/1:203,255,0,204,255,208:223	0/0:0,255,216,255,222,217:244	0/0:0,255,171,255,171,171:245	0/0:0,255,194,255,194,194:246	1/1:212,255,0,218,255,214:213	0/0:0,255,189,255,204,194:233	0/0:0,255,231,255,243,236:225	1/1:189,255,0,210,255,199:220	1/1:169,255,0,224,255,213:222	1/1:231,255,0,234,255,231:231	1/1:183,255,0,183,255,183:233	1/1:220,255,0,220,255,220:236	0/0:0,255,171,255,171,171:245	0/0:0,255,163,255,172,166:244	0/0:0,255,228,255,231,229:245	0/0:0,255,194,255,194,194:247	0/0:0,255,218,255,224,219:244	0/0:0,255,228,255,231,228:247	0/0:0,255,233,255,242,237:231	1/1:187,255,0,193,255,188:231	0/0:0,255,184,255,190,185:242	0/0:0,255,181,255,181,181:246	0/0:0,255,224,255,236,230:247	0/0:0,255,212,255,212,212:246
[truncated: 528 more rows]
[truncated: 165 more columns]
